# Supplementary material for: Crystal structure of 1,5-diethyl-1H-1,5-benzodiazepine-2,4(3H,5H)-di­thione
Source: Acta Crystallogr E Crystallogr Commun. 2015 Jan 3;71(Pt 2):o83. doi: 10.1107/S205698901402790X (PMC4384617; doi:10.1107/S205698901402790X)
Supplement: Supplementary file 1 [file e-71-00o83-sup1.cif]

##############################################################################
#                                                                            #
# This CIF contains the data in a paper accepted for publication in          #
# Acta Crystallographica Section E. It conforms to the requirements of       #
# Notes for Authors for Acta Crystallographica Section E, and has been       #
# peer reviewed under the auspices of the IUCr Commission on Journals.       #
#                                                                            #
# Full details of the Crystallographic Information File format               #
# are given in the paper "The Crystallographic Information File (CIF):       #
# a New Standard Archive File for Crystallography" by S. R. Hall, F. H.      #
# Allen and I. D. Brown [Acta Cryst. (1991), A47, 655-685].                  #
#                                                                            #
# The current version of the core CIF dictionary is obtainable from          #
# ftp://ftp.iucr.org/pub/cif_core.dic.                                       #
#                                                                            #
# Software is freely available for graphical display of the structure(s)     #
# in this CIF. For information consult the CIF software page                 #
# http://www.iucr.org/resources/cif/software.                                #
#                                                                            #
# This file may be used for bona fide research purposes within the           #
# scientific community so long as proper attribution is given to the journal # 
# article from which it was obtained.                                        #
#                                                                            #
##############################################################################
data_I
_database_code_depnum_ccdc_archive 'CCDC 1040593'
_audit_creation_method     SHELXL-97
_journal_date_recd_electronic     2014-12-20
_journal_date_accepted     2014-12-22
_journal_name_full     'Acta Crystallographica, Section E'
_journal_year     2015
_journal_volume     71
_journal_issue      2
_journal_page_first     o83
_journal_page_last     o83
_journal_paper_category     HO
_journal_paper_doi     10.1107/S205698901402790X
_journal_coeditor_code     TK5353
_publ_contact_author_name     'Hafid Zouihri'
_publ_contact_author_address
;
fff
;
_publ_contact_author_email     'hafid.zouihri@gmail.com'
_publ_contact_author_fax     ?
_publ_contact_author_phone     '0021253108344'
_publ_section_title
;
Crystal structure of
1,5-diethyl-1<i>H</i>-1,5-benzodiazepine-2,4(3<i>H</i>,5<i>H</i>)-dithione
;
loop_
    _publ_author_name
    _publ_author_footnote
    _publ_author_address
    'Lamkaddem, Abderrahman' .
;
Laboratoire de Synth\`ese Organique et des Proc\'ed\'es \'Extraction,
Universit\'e Ibn Tofail, Facult\'e des Sciences, 14000 K\'enitra, Morocco
;
    'Harcharras, Mohamed' .
;
Laboratoire de Synth\`ese Organique et Organom\'etallique et Th\'eorique,
Universit\'e Ibn Tofail, Facult\'e des Sciences, 14000 K\'enitra, Morocco
;
    'Shaim, Abdelillah' .
;
Laboratoire de Physico-chimie du Solide, Universit\'e Ibn Tofail,
Facult\'e des Sciences, 14000 K\'enitra,
Morocco
;
    'Zouihri, Hafid' .
;
Centre Universtaire d'Analyse, d'Expertise,
de Transfert de Technologie et d'Incubateur,
Universit\'e Ibn Tofail, BP 242, K\'enitra, Morocco
;
    'Echchahed, Bousselham' .
;
Laboratoire d'Electrochimie,
Corrosion et Environnement, Universit\'e Ibn Tofail,
Facult\'e des Sciences, 14000 K\'enitra, Morocco
;
    'Bi, Wenhua' .
;
D\'epartement de Chimie, Universit\'e Laval, Qu\'ebec, QC,
Canada G1V 0A6
;
_publ_section_synopsis     .
_chemical_name_systematic
;
1,5-Diethyl-1<i>H</i>-1,5-benzodiazepine-2,4(3<i>H</i>,5<i>H</i>)-dithione
;
_chemical_name_common     ?
_chemical_formula_moiety     'C13 H16 N2 S2'
_chemical_formula_sum     'C13 H16 N2 S2'
_chemical_formula_iupac     'C13 H16 N2 S2'
_chemical_formula_weight     264.40
_chemical_melting_point     ?
_symmetry_cell_setting     monoclinic
_symmetry_space_group_name_H-M     'C 2/c'
_symmetry_space_group_name_HALL     '-C 2yc'
loop_
    _symmetry_equiv_pos_as_xyz
    'x, y, z'
    '-x, y, -z+1/2'
    'x+1/2, y+1/2, z'
    '-x+1/2, y+1/2, -z+1/2'
    '-x, -y, -z'
    'x, -y, z-1/2'
    '-x+1/2, -y+1/2, -z'
    'x+1/2, -y+1/2, z-1/2'
_cell_length_a     19.8896(2)
_cell_length_b     8.87430(10)
_cell_length_c     15.5361(2)
_cell_angle_alpha     90.00
_cell_angle_beta     104.0870(10)
_cell_angle_gamma     90.00
_cell_volume     2659.75(5)
_cell_formula_units_Z     8
_cell_measurement_reflns_used     7669
_cell_measurement_theta_min     2.5
_cell_measurement_theta_max     28.3
_cell_measurement_temperature     150(2)
_exptl_crystal_description     block
_exptl_crystal_colour     'pale-yellow'
_exptl_crystal_size_max     0.44
_exptl_crystal_size_mid     0.28
_exptl_crystal_size_min     0.26
_exptl_crystal_density_diffrn     1.321
_exptl_crystal_density_meas     ?
_exptl_crystal_density_method     'not measured'
_exptl_crystal_F_000     1120
_exptl_absorpt_coefficient_mu     0.380
_exptl_absorpt_correction_type     multi-scan
_exptl_absorpt_process_details
;
(SADABS; Bruker, 2009)
;
_exptl_absorpt_correction_T_min     0.8802
_exptl_absorpt_correction_T_max     0.9060
_exptl_special_details     ?
_diffrn_ambient_temperature     150(2)
_diffrn_radiation_type     MoK\a
_diffrn_radiation_wavelength     0.71073
_diffrn_radiation_source     'fine-focus sealed tube'
_diffrn_radiation_monochromator     graphite
_diffrn_measurement_device_type     'Bruker APEXII CCD area-detector'
_diffrn_measurement_method     '\f and \w scans'
_diffrn_detector_area_resol_mean     ?
_diffrn_reflns_number     14634
_diffrn_reflns_av_R_equivalents     0.0219
_diffrn_reflns_av_sigmaI/netI     0.0173
_diffrn_reflns_theta_min     2.11
_diffrn_reflns_theta_max     28.29
_diffrn_reflns_theta_full     28.29
_diffrn_measured_fraction_theta_max     1.000
_diffrn_measured_fraction_theta_full     1.000
_diffrn_reflns_limit_h_min     -26
_diffrn_reflns_limit_h_max     26
_diffrn_reflns_limit_k_min     -11
_diffrn_reflns_limit_k_max     9
_diffrn_reflns_limit_l_min     -20
_diffrn_reflns_limit_l_max     20
_refine_special_details
;
Refinement of <i>F</i>^2^ against ALL reflections. The weighted <i>R</i>-factor
<i>wR</i> and goodness of fit <i>S</i> are based on <i>F</i>^2^, conventional
<i>R</i>-factors <i>R</i> are based on <i>F</i>, with <i>F</i> set to zero for
negative <i>F</i>^2^. The threshold expression of <i>F</i>^2^ >
\s(<i>F</i>^2^) is used only for calculating <i>R</i>-factors(gt) <i>etc</i>.
and is not relevant to the choice of reflections for refinement.
<i>R</i>-factors based on <i>F</i>^2^ are statistically about twice as large
as those based on <i>F</i>, and <i>R</i>- factors based on ALL data will be
even larger.
;
_reflns_number_total     3312
_reflns_number_gt     2963
_reflns_threshold_expression     I>2\s(I)
_refine_ls_structure_factor_coef     Fsqd
_refine_ls_matrix_type     full
_refine_ls_R_factor_all     0.0331
_refine_ls_R_factor_gt     0.0290
_refine_ls_wR_factor_gt     0.0793
_refine_ls_wR_factor_ref     0.0831
_refine_ls_goodness_of_fit_ref     1.050
_refine_ls_restrained_S_all     1.050
_refine_ls_number_reflns     3312
_refine_ls_number_parameters     154
_refine_ls_number_restraints     0
_refine_ls_hydrogen_treatment     constr
_refine_ls_weighting_scheme     calc
_refine_ls_weighting_details
         'calc w=1/[\s^2^(Fo^2^)+(0.0451P)^2^+1.6941P] where P=(Fo^2^+2Fc^2^)/3'
_atom_sites_solution_hydrogens     geom
_atom_sites_solution_primary     direct
_atom_sites_solution_secondary     difmap
_refine_ls_shift/su_max     0.001
_refine_ls_shift/su_mean     0.000
_refine_diff_density_max     0.394
_refine_diff_density_min     -0.210
_refine_ls_extinction_method     none
_refine_ls_extinction_coef     ?
loop_
    _atom_type_symbol
    _atom_type_description
    _atom_type_scat_dispersion_real
    _atom_type_scat_dispersion_imag
    _atom_type_scat_source
    'C' 'C' 0.0033 0.0016
                         'International Tables Vol C Tables 4.2.6.8 and 6.1.1.4'
    'H' 'H' 0.0000 0.0000
                         'International Tables Vol C Tables 4.2.6.8 and 6.1.1.4'
    'N' 'N' 0.0061 0.0033
                         'International Tables Vol C Tables 4.2.6.8 and 6.1.1.4'
    'S' 'S' 0.1246 0.1234
                         'International Tables Vol C Tables 4.2.6.8 and 6.1.1.4'
_computing_data_collection
;
APEX2 (Bruker, 2009)
;
_computing_cell_refinement
;
SAINT-Plus (Bruker, 2009)
;
_computing_data_reduction
;
SAINT-Plus (Bruker, 2009)
;
_computing_structure_solution
;
SHELXS97 (Sheldrick, 2008)
;
_computing_structure_refinement
;
SHELXL97 (Sheldrick, 2008)
;
_computing_molecular_graphics
;
PLATON (Spek, 2009)
;
_computing_publication_material
;
publCIF (Westrip, 2010)
;
loop_
    _atom_site_type_symbol
    _atom_site_label
    _atom_site_fract_x
    _atom_site_fract_y
    _atom_site_fract_z
    _atom_site_U_iso_or_equiv
    _atom_site_adp_type
    _atom_site_calc_flag
    _atom_site_refinement_flags
    _atom_site_occupancy
    _atom_site_symmetry_multiplicity
    _atom_site_disorder_assembly
    _atom_site_disorder_group
    S S1 0.389586(17) 0.69948(4) 0.221477(18) 0.02667(9) Uani d . 1 1 . .
    S S2 0.401294(17) 0.32244(3) 0.37615(2) 0.02698(9) Uani d . 1 1 . .
    N N1 0.38266(5) 0.81930(10) 0.37619(6) 0.01868(19) Uani d . 1 1 . .
    N N2 0.38030(5) 0.54640(10) 0.48109(6) 0.01790(19) Uani d . 1 1 . .
    C C1 0.39904(5) 0.82159(12) 0.47124(7) 0.0180(2) Uani d . 1 1 . .
    C C2 0.41810(6) 0.95882(13) 0.51444(8) 0.0236(2) Uani d . 1 1 . .
    H H2 0.4222 1.0462 0.4808 0.028 Uiso calc R 1 1 . .
    C C3 0.43116(6) 0.96826(15) 0.60624(8) 0.0270(3) Uani d . 1 1 . .
    H H3 0.4443 1.0618 0.6353 0.032 Uiso calc R 1 1 . .
    C C4 0.42499(6) 0.84098(15) 0.65542(8) 0.0258(3) Uani d . 1 1 . .
    H H4 0.4323 0.8482 0.7180 0.031 Uiso calc R 1 1 . .
    C C5 0.40829(6) 0.70361(14) 0.61388(7) 0.0217(2) Uani d . 1 1 . .
    H H5 0.4055 0.6164 0.6483 0.026 Uiso calc R 1 1 . .
    C C6 0.39547(5) 0.69179(12) 0.52125(7) 0.0176(2) Uani d . 1 1 . .
    C C7 0.41267(5) 0.49358(12) 0.42024(7) 0.0183(2) Uani d . 1 1 . .
    C C8 0.45893(6) 0.60552(13) 0.38859(7) 0.0196(2) Uani d . 1 1 . .
    H H8A 0.4898 0.6575 0.4396 0.024 Uiso calc R 1 1 . .
    H H8B 0.4878 0.5541 0.3539 0.024 Uiso calc R 1 1 . .
    C C9 0.41007(5) 0.71650(12) 0.33112(7) 0.0185(2) Uani d . 1 1 . .
    C C10 0.32917(6) 0.92648(13) 0.32921(8) 0.0255(2) Uani d . 1 1 . .
    H H10A 0.3380 0.9521 0.2709 0.031 Uiso calc R 1 1 . .
    H H10B 0.3320 1.0205 0.3642 0.031 Uiso calc R 1 1 . .
    C C11 0.25747(7) 0.85946(17) 0.31559(9) 0.0341(3) Uani d . 1 1 . .
    H H11A 0.2230 0.9323 0.2846 0.051 Uiso calc R 1 1 . .
    H H11B 0.2485 0.8353 0.3733 0.051 Uiso calc R 1 1 . .
    H H11C 0.2544 0.7673 0.2801 0.051 Uiso calc R 1 1 . .
    C C12 0.32830(6) 0.45201(14) 0.50965(8) 0.0245(2) Uani d . 1 1 . .
    H H12A 0.3262 0.4814 0.5704 0.029 Uiso calc R 1 1 . .
    H H12B 0.3427 0.3450 0.5112 0.029 Uiso calc R 1 1 . .
    C C13 0.25706(7) 0.46914(18) 0.44750(10) 0.0374(3) Uani d . 1 1 . .
    H H13A 0.2239 0.4054 0.4681 0.056 Uiso calc R 1 1 . .
    H H13B 0.2588 0.4385 0.3875 0.056 Uiso calc R 1 1 . .
    H H13C 0.2424 0.5746 0.4467 0.056 Uiso calc R 1 1 . .
loop_
    _atom_site_aniso_label
    _atom_site_aniso_U_11
    _atom_site_aniso_U_22
    _atom_site_aniso_U_33
    _atom_site_aniso_U_12
    _atom_site_aniso_U_13
    _atom_site_aniso_U_23
    S1 0.03626(18) 0.02858(17) 0.01620(14) 0.00172(12) 0.00835(11) 0.00226(10)
    S2 0.03522(18) 0.01756(15) 0.02775(16) 0.00255(11) 0.00685(12) -0.00303(10)
    N1 0.0206(4) 0.0171(5) 0.0179(4) 0.0015(3) 0.0039(3) 0.0023(3)
    N2 0.0195(4) 0.0165(4) 0.0182(4) 0.0003(3) 0.0055(3) 0.0014(3)
    C1 0.0159(5) 0.0196(5) 0.0186(5) 0.0016(4) 0.0044(4) -0.0005(4)
    C2 0.0233(5) 0.0197(5) 0.0279(6) -0.0003(4) 0.0064(4) -0.0024(4)
    C3 0.0249(6) 0.0270(6) 0.0289(6) -0.0001(5) 0.0062(4) -0.0108(5)
    C4 0.0221(5) 0.0356(7) 0.0196(5) 0.0033(5) 0.0047(4) -0.0066(5)
    C5 0.0193(5) 0.0274(6) 0.0191(5) 0.0030(4) 0.0059(4) 0.0009(4)
    C6 0.0145(5) 0.0192(5) 0.0191(5) 0.0019(4) 0.0044(4) -0.0006(4)
    C7 0.0188(5) 0.0180(5) 0.0168(4) 0.0043(4) 0.0017(4) 0.0031(4)
    C8 0.0181(5) 0.0218(5) 0.0198(5) 0.0028(4) 0.0063(4) 0.0013(4)
    C9 0.0190(5) 0.0185(5) 0.0188(5) -0.0020(4) 0.0065(4) 0.0020(4)
    C10 0.0309(6) 0.0198(5) 0.0237(5) 0.0078(5) 0.0027(4) 0.0046(4)
    C11 0.0255(6) 0.0398(8) 0.0349(7) 0.0099(6) 0.0035(5) 0.0022(6)
    C12 0.0267(6) 0.0230(6) 0.0254(5) -0.0043(5) 0.0097(4) 0.0039(4)
    C13 0.0243(6) 0.0473(8) 0.0403(7) -0.0084(6) 0.0071(5) 0.0031(6)
_geom_special_details
;
All e.s.d.'s (except the e.s.d. in the dihedral angle between two l.s. planes)
are estimated using the full covariance matrix. The cell e.s.d.'s are taken
into account individually in the estimation of e.s.d.'s in distances, angles
and torsion angles; correlations between e.s.d.'s in cell parameters are only
used when they are defined by crystal symmetry. An approximate (isotropic)
treatment of cell e.s.d.'s is used for estimating e.s.d.'s involving l.s.
planes.
;
loop_
    _geom_bond_atom_site_label_1
    _geom_bond_atom_site_label_2
    _geom_bond_site_symmetry_2
    _geom_bond_distance
    _geom_bond_publ_flag
    S1 C9 . 1.6591(11) ?
    S2 C7 . 1.6587(11) ?
    N1 C9 . 1.3437(15) ?
    N1 C1 . 1.4329(13) ?
    N1 C10 . 1.4803(14) ?
    N2 C7 . 1.3506(14) ?
    N2 C6 . 1.4329(14) ?
    N2 C12 . 1.4805(14) ?
    C1 C2 . 1.3976(15) ?
    C1 C6 . 1.4008(15) ?
    C2 C3 . 1.3886(17) ?
    C2 H2 . 0.9500 ?
    C3 C4 . 1.3858(19) ?
    C3 H3 . 0.9500 ?
    C4 C5 . 1.3815(17) ?
    C4 H4 . 0.9500 ?
    C5 C6 . 1.4030(15) ?
    C5 H5 . 0.9500 ?
    C7 C8 . 1.5150(15) ?
    C8 C9 . 1.5131(15) ?
    C8 H8A . 0.9900 ?
    C8 H8B . 0.9900 ?
    C10 C11 . 1.5118(18) ?
    C10 H10A . 0.9900 ?
    C10 H10B . 0.9900 ?
    C11 H11A . 0.9800 ?
    C11 H11B . 0.9800 ?
    C11 H11C . 0.9800 ?
    C12 C13 . 1.5157(17) ?
    C12 H12A . 0.9900 ?
    C12 H12B . 0.9900 ?
    C13 H13A . 0.9800 ?
    C13 H13B . 0.9800 ?
    C13 H13C . 0.9800 ?
loop_
    _geom_angle_atom_site_label_1
    _geom_angle_atom_site_label_2
    _geom_angle_atom_site_label_3
    _geom_angle_site_symmetry_1
    _geom_angle_site_symmetry_3
    _geom_angle
    _geom_angle_publ_flag
    C9 N1 C1 . . 121.84(9) ?
    C9 N1 C10 . . 120.88(9) ?
    C1 N1 C10 . . 117.06(9) ?
    C7 N2 C6 . . 122.11(9) ?
    C7 N2 C12 . . 120.02(10) ?
    C6 N2 C12 . . 117.86(9) ?
    C2 C1 C6 . . 119.65(10) ?
    C2 C1 N1 . . 118.31(10) ?
    C6 C1 N1 . . 122.03(9) ?
    C3 C2 C1 . . 120.45(11) ?
    C3 C2 H2 . . 119.8 ?
    C1 C2 H2 . . 119.8 ?
    C4 C3 C2 . . 119.84(11) ?
    C4 C3 H3 . . 120.1 ?
    C2 C3 H3 . . 120.1 ?
    C5 C4 C3 . . 120.34(11) ?
    C5 C4 H4 . . 119.8 ?
    C3 C4 H4 . . 119.8 ?
    C4 C5 C6 . . 120.55(11) ?
    C4 C5 H5 . . 119.7 ?
    C6 C5 H5 . . 119.7 ?
    C1 C6 C5 . . 119.09(10) ?
    C1 C6 N2 . . 122.18(9) ?
    C5 C6 N2 . . 118.72(10) ?
    N2 C7 C8 . . 115.48(9) ?
    N2 C7 S2 . . 124.50(9) ?
    C8 C7 S2 . . 119.93(8) ?
    C9 C8 C7 . . 105.35(9) ?
    C9 C8 H8A . . 110.7 ?
    C7 C8 H8A . . 110.7 ?
    C9 C8 H8B . . 110.7 ?
    C7 C8 H8B . . 110.7 ?
    H8A C8 H8B . . 108.8 ?
    N1 C9 C8 . . 114.72(9) ?
    N1 C9 S1 . . 124.58(8) ?
    C8 C9 S1 . . 120.56(8) ?
    N1 C10 C11 . . 110.88(10) ?
    N1 C10 H10A . . 109.5 ?
    C11 C10 H10A . . 109.5 ?
    N1 C10 H10B . . 109.5 ?
    C11 C10 H10B . . 109.5 ?
    H10A C10 H10B . . 108.1 ?
    C10 C11 H11A . . 109.5 ?
    C10 C11 H11B . . 109.5 ?
    H11A C11 H11B . . 109.5 ?
    C10 C11 H11C . . 109.5 ?
    H11A C11 H11C . . 109.5 ?
    H11B C11 H11C . . 109.5 ?
    N2 C12 C13 . . 111.43(10) ?
    N2 C12 H12A . . 109.3 ?
    C13 C12 H12A . . 109.3 ?
    N2 C12 H12B . . 109.3 ?
    C13 C12 H12B . . 109.3 ?
    H12A C12 H12B . . 108.0 ?
    C12 C13 H13A . . 109.5 ?
    C12 C13 H13B . . 109.5 ?
    H13A C13 H13B . . 109.5 ?
    C12 C13 H13C . . 109.5 ?
    H13A C13 H13C . . 109.5 ?
    H13B C13 H13C . . 109.5 ?
loop_
    _geom_torsion_atom_site_label_1
    _geom_torsion_atom_site_label_2
    _geom_torsion_atom_site_label_3
    _geom_torsion_atom_site_label_4
    _geom_torsion_site_symmetry_1
    _geom_torsion_site_symmetry_2
    _geom_torsion_site_symmetry_3
    _geom_torsion_site_symmetry_4
    _geom_torsion
    _geom_torsion_publ_flag
    C9 N1 C1 C2 . . . . 131.40(11) ?
    C10 N1 C1 C2 . . . . -54.03(14) ?
    C9 N1 C1 C6 . . . . -49.55(15) ?
    C10 N1 C1 C6 . . . . 125.02(11) ?
    C6 C1 C2 C3 . . . . -2.23(17) ?
    N1 C1 C2 C3 . . . . 176.84(10) ?
    C1 C2 C3 C4 . . . . -0.26(18) ?
    C2 C3 C4 C5 . . . . 2.27(18) ?
    C3 C4 C5 C6 . . . . -1.77(17) ?
    C2 C1 C6 C5 . . . . 2.70(16) ?
    N1 C1 C6 C5 . . . . -176.34(10) ?
    C2 C1 C6 N2 . . . . -176.18(10) ?
    N1 C1 C6 N2 . . . . 4.78(16) ?
    C4 C5 C6 C1 . . . . -0.73(16) ?
    C4 C5 C6 N2 . . . . 178.20(10) ?
    C7 N2 C6 C1 . . . . 47.63(15) ?
    C12 N2 C6 C1 . . . . -133.60(11) ?
    C7 N2 C6 C5 . . . . -131.26(11) ?
    C12 N2 C6 C5 . . . . 47.51(13) ?
    C6 N2 C7 C8 . . . . -7.63(14) ?
    C12 N2 C7 C8 . . . . 173.63(9) ?
    C6 N2 C7 S2 . . . . 175.84(8) ?
    C12 N2 C7 S2 . . . . -2.90(14) ?
    N2 C7 C8 C9 . . . . -71.66(11) ?
    S2 C7 C8 C9 . . . . 105.04(9) ?
    C1 N1 C9 C8 . . . . -0.07(15) ?
    C10 N1 C9 C8 . . . . -174.43(10) ?
    C1 N1 C9 S1 . . . . 175.67(8) ?
    C10 N1 C9 S1 . . . . 1.30(15) ?
    C7 C8 C9 N1 . . . . 77.46(11) ?
    C7 C8 C9 S1 . . . . -98.46(10) ?
    C9 N1 C10 C11 . . . . 87.54(13) ?
    C1 N1 C10 C11 . . . . -87.08(12) ?
    C7 N2 C12 C13 . . . . -85.53(13) ?
    C6 N2 C12 C13 . . . . 95.68(12) ?
loop_
    _geom_hbond_atom_site_label_D
    _geom_hbond_atom_site_label_H
    _geom_hbond_atom_site_label_A
    _geom_hbond_site_symmetry_A
    _geom_hbond_distance_DH
    _geom_hbond_distance_HA
    _geom_hbond_distance_DA
    _geom_hbond_angle_DHA
    C3 H3 S1 6_576 0.95 2.86 3.6474(13) 141
    C12 H12A S1 6_566 0.99 2.87 3.4887(13) 121
_iucr_refine_instructions_details
;
TITL NCu02_0m in C2/c
CELL 0.71073 19.8896 8.8743 15.5361 90.000 104.087 90.000
ZERR 8.0000 0.0002 0.0001 0.0002 0.000 0.001 0.000
LATT 7
SYMM -X, Y, 0.5-Z
SFAC C H N S
UNIT 104 128 16 16
MERG 2
FMAP 2
GRID
PLAN 6
TEMP -123
SIZE 0.26 0.28 0.44
BOND $H
CONF
L.S. 20
ACTA
WGHT    0.045100    1.694100
FVAR       0.08309
S1    4    0.389586    0.699479    0.221477    11.00000    0.03626    0.02858 =
         0.01620    0.00226    0.00835    0.00172
S2    4    0.401294    0.322444    0.376151    11.00000    0.03522    0.01756 =
         0.02775   -0.00303    0.00685    0.00255
N1    3    0.382661    0.819297    0.376193    11.00000    0.02058    0.01711 =
         0.01794    0.00226    0.00389    0.00151
N2    3    0.380303    0.546403    0.481086    11.00000    0.01950    0.01647 =
         0.01817    0.00141    0.00545    0.00030
C1    1    0.399037    0.821592    0.471244    11.00000    0.01593    0.01960 =
         0.01860   -0.00054    0.00438    0.00165
C2    1    0.418099    0.958821    0.514436    11.00000    0.02326    0.01965 =
         0.02787   -0.00236    0.00639   -0.00031
AFIX  43
H2    2    0.422150    1.046236    0.480763    11.00000   -1.20000
AFIX   0
C3    1    0.431157    0.968265    0.606238    11.00000    0.02492    0.02705 =
         0.02886   -0.01076    0.00622   -0.00012
AFIX  43
H3    2    0.444284    1.061759    0.635255    11.00000   -1.20000
AFIX   0
C4    1    0.424993    0.840981    0.655421    11.00000    0.02210    0.03564 =
         0.01958   -0.00661    0.00472    0.00330
AFIX  43
H4    2    0.432290    0.848221    0.718026    11.00000   -1.20000
AFIX   0
C5    1    0.408291    0.703611    0.613876    11.00000    0.01928    0.02738 =
         0.01910    0.00093    0.00591    0.00298
AFIX  43
H5    2    0.405466    0.616439    0.648315    11.00000   -1.20000
AFIX   0
C6    1    0.395466    0.691786    0.521247    11.00000    0.01455    0.01918 =
         0.01913   -0.00057    0.00440    0.00194
C7    1    0.412671    0.493581    0.420236    11.00000    0.01880    0.01799 =
         0.01677    0.00309    0.00171    0.00426
C8    1    0.458932    0.605515    0.388590    11.00000    0.01809    0.02178 =
         0.01984    0.00125    0.00632    0.00284
AFIX  23
H8A   2    0.489794    0.657478    0.439572    11.00000   -1.20000
H8B   2    0.487798    0.554059    0.353859    11.00000   -1.20000
AFIX   0
C9    1    0.410066    0.716504    0.331118    11.00000    0.01901    0.01853 =
         0.01884    0.00200    0.00650   -0.00196
C10   1    0.329174    0.926479    0.329206    11.00000    0.03088    0.01979 =
         0.02373    0.00462    0.00274    0.00782
AFIX  23
H10A  2    0.337966    0.952143    0.270901    11.00000   -1.20000
H10B  2    0.331961    1.020496    0.364201    11.00000   -1.20000
AFIX   0
C11   1    0.257470    0.859455    0.315594    11.00000    0.02546    0.03984 =
         0.03492    0.00219    0.00353    0.00991
AFIX  33
H11A  2    0.222955    0.932287    0.284555    11.00000   -1.50000
H11B  2    0.248525    0.835283    0.373345    11.00000   -1.50000
H11C  2    0.254450    0.767348    0.280057    11.00000   -1.50000
AFIX   0
C12   1    0.328297    0.452009    0.509648    11.00000    0.02674    0.02296 =
         0.02542    0.00387    0.00974   -0.00427
AFIX  23
H12A  2    0.326201    0.481428    0.570406    11.00000   -1.20000
H12B  2    0.342665    0.345035    0.511191    11.00000   -1.20000
AFIX   0
C13   1    0.257056    0.469140    0.447496    11.00000    0.02425    0.04726 =
         0.04034    0.00312    0.00712   -0.00836
AFIX  33
H13A  2    0.223891    0.405362    0.468078    11.00000   -1.50000
H13B  2    0.258850    0.438495    0.387494    11.00000   -1.50000
H13C  2    0.242364    0.574642    0.446729    11.00000   -1.50000
HKLF 4
REM  NCu02_0m in C2/c
REM R1 =  0.0290 for   2963 Fo > 4sig(Fo)  and  0.0331 for all   3312 data
REM    154 parameters refined using      0 restraints
END
WGHT      0.0453      1.6877
REM Highest difference peak  0.394,  deepest hole -0.210,  1-sigma level  0.049
Q1    1   0.4001  0.7093  0.2812  11.00000  0.05    0.39
Q2    1   0.4076  0.6914  0.5686  11.00000  0.05    0.35
Q3    1   0.3906  0.8206  0.4223  11.00000  0.05    0.33
Q4    1   0.4327  0.6602  0.3635  11.00000  0.05    0.33
Q5    1   0.4368  0.5537  0.4087  11.00000  0.05    0.32
Q6    1   0.4017  0.7567  0.4971  11.00000  0.05    0.32
   2   0   0   75.16    1.44
  -2   0   0   73.60    1.52
   4   0   0  792.63   15.94
  -4   0   0  837.13   16.55
   4   0   0  851.84   17.85
  -4   0   0  802.02   15.94
  -6   0   0 1000.00   19.13
  -6   0   0  961.78   19.76
   6   0   0  975.57   19.09
   6   0   0  965.29   18.54
  -8   0   0   61.62    1.33
  -8   0   0   62.77    1.28
   8   0   0   63.62    1.24
   8   0   0   61.58    1.23
   8   0   0   62.60    1.28
  10   0   0  159.69    3.25
 -10   0   0  164.21    3.36
 -10   0   0  162.25    3.25
  10   0   0  168.52    3.18
  10   0   0  164.14    3.14
  12   0   0   75.34    1.51
  12   0   0   76.48    1.59
 -12   0   0   75.72    1.64
 -12   0   0   75.79    1.59
  12   0   0   75.86    1.51
 -14   0   0  139.37    2.84
  14   0   0  141.59    2.72
  14   0   0  143.15    2.74
  14   0   0  139.15    2.84
 -14   0   0  134.53    2.93
 -16   0   0   10.50    0.35
  16   0   0    9.74    0.34
  16   0   0   10.26    0.29
 -16   0   0   10.05    0.36
  18   0   0    6.53    0.28
  18   0   0    6.59    0.23
 -18   0   0    6.60    0.29
 -18   0   0    6.31    0.28
  20   0   0    5.18    0.27
 -20   0   0    4.68    0.26
 -20   0   0    5.17    0.27
 -22   0   0    0.82    0.14
  22   0   0    0.83    0.14
  24   0   0    0.60    0.13
   1  -1   0   48.13    0.93
  -1  -1   0   47.80    0.92
   3  -1   0   14.41    0.31
  -3  -1   0   14.91    0.33
  -3  -1   0   14.94    0.31
  -5  -1   0   20.03    0.42
  -5  -1   0   20.76    0.46
   5  -1   0   20.75    0.45
  -5  -1   0   20.35    0.44
   5  -1   0   20.16    0.43
  -5   1   0   20.24    0.47
  -5   1   0   20.54    0.45
   5   1   0   20.03    0.42
   5   1   0   19.93    0.44
   7  -1   0   12.03    0.29
  -7  -1   0   12.63    0.31
  -7  -1   0   12.59    0.28
  -7  -1   0   12.25    0.32
   7   1   0   12.46    0.28
  -7   1   0   12.26    0.31
  -7   1   0   12.20    0.32
   7   1   0   12.71    0.31
  -9  -1   0   58.14    1.14
  -9  -1   0   57.15    1.24
   9  -1   0   56.22    1.20
  -9  -1   0   56.00    1.19
   9  -1   0   58.54    1.15
   9   1   0   57.68    1.14
  -9   1   0   56.56    1.24
   9   1   0   57.85    1.19
  -9   1   0   55.65    1.20
   9   1   0   58.26    1.15
  11  -1   0    1.33    0.08
  11  -1   0    1.56    0.10
 -11  -1   0    1.37    0.10
 -11  -1   0    1.53    0.10
  11   1   0    1.56    0.10
 -11   1   0    1.53    0.10
 -11   1   0    1.34    0.10
  11   1   0    1.44    0.08
  11   1   0    1.44    0.07
  13  -1   0   23.82    0.55
 -13  -1   0   24.39    0.59
 -13  -1   0   22.80    0.61
  13  -1   0   23.40    0.60
  13   1   0   24.86    0.60
  13   1   0   24.13    0.53
 -13   1   0   23.95    0.60
 -13   1   0   24.18    0.62
  13   1   0   23.49    0.54
 -15  -1   0   22.57    0.62
  15  -1   0   22.60    0.54
 -15  -1   0   23.91    0.60
  15  -1   0   22.21    0.60
  15   1   0   23.19    0.60
 -15   1   0   22.60    0.60
 -15   1   0   22.57    0.62
  15   1   0   23.05    0.53
  15   1   0   22.82    0.52
 -17  -1   0    0.07    0.05
  17  -1   0    0.04    0.04
 -17  -1   0    0.09    0.05
  17  -1   0   -0.01    0.04
  17   1   0   -0.01    0.04
 -17   1   0    0.06    0.05
  17   1   0    0.11    0.04
 -17   1   0    0.01    0.05
 -19  -1   0    3.20    0.20
  19  -1   0    3.08    0.20
  19  -1   0    3.27    0.17
 -19  -1   0    2.82    0.20
 -19   1   0    3.41    0.21
  19   1   0    3.07    0.19
  21  -1   0    4.81    0.27
 -21  -1   0    4.31    0.25
 -21  -1   0    4.36    0.25
  21   1   0    4.05    0.24
 -23  -1   0    0.58    0.12
  23  -1   0    0.67    0.14
  23   1   0    0.99    0.16
  25  -1   0    0.05    0.09
 -25  -1   0   -0.02    0.09
  25   1   0   -0.02    0.09
   0  -2   0   20.40    0.43
  -2  -2   0   50.68    0.99
   2  -2   0   49.79    0.99
  -4  -2   0  177.06    3.64
  -4  -2   0  183.68    3.51
  -4  -2   0  181.81    3.48
   4  -2   0  187.73    3.53
   4  -2   0  176.51    3.46
   6  -2   0   96.83    1.95
  -6  -2   0   96.61    1.93
  -6  -2   0   97.59    1.89
  -6  -2   0   98.18    2.01
   6  -2   0   99.54    1.91
  -8  -2   0   73.80    1.47
  -8  -2   0   75.20    1.59
  -8  -2   0   77.54    1.52
   8  -2   0   75.40    1.50
   8  -2   0   75.28    1.54
   8   2   0   73.95    1.47
   8   2   0   76.45    1.53
  -8   2   0   74.78    1.54
 -10  -2   0  131.59    2.74
 -10  -2   0  133.03    2.56
  10  -2   0  132.80    2.66
  10  -2   0  131.30    2.58
 -10  -2   0  135.23    2.64
  10   2   0  134.58    2.64
 -10   2   0  130.47    2.66
  10   2   0  130.88    2.56
 -12  -2   0    7.55    0.27
 -12  -2   0    8.26    0.26
  12  -2   0    7.98    0.27
  12  -2   0    7.93    0.24
 -12  -2   0    7.96    0.22
  12   2   0    7.77    0.23
  12   2   0    7.91    0.22
 -12   2   0    7.72    0.27
  12   2   0    8.60    0.26
  14  -2   0   30.98    0.70
 -14  -2   0   30.55    0.74
 -14  -2   0   31.11    0.78
  14  -2   0   30.74    0.76
  14   2   0   30.43    0.68
  14   2   0   31.20    0.74
  14   2   0   31.35    0.68
  16  -2   0   13.10    0.42
 -16  -2   0   12.66    0.40
 -16  -2   0   13.26    0.43
  16  -2   0   13.60    0.37
  16   2   0   12.95    0.40
  16   2   0   12.98    0.35
 -18  -2   0    6.97    0.28
  18  -2   0    6.96    0.25
 -18  -2   0    6.59    0.29
  18  -2   0    6.01    0.28
  18   2   0    6.88    0.29
  20  -2   0   19.87    0.61
 -20  -2   0   19.70    0.61
 -20  -2   0   18.76    0.58
  20   2   0   19.50    0.59
 -22  -2   0    0.03    0.07
 -22  -2   0   -0.02    0.06
  22  -2   0   -0.02    0.07
  22   2   0    0.01    0.07
 -24  -2   0   10.67    0.45
  24  -2   0    9.50    0.43
  24   2   0    9.43    0.42
  -1  -3   0   99.74    1.99
   1  -3   0  105.77    2.00
   3  -3   0   -0.08    0.02
   3  -3   0   -0.07    0.02
  -3  -3   0   -0.08    0.02
   5  -3   0  112.79    2.22
  -5  -3   0  110.52    2.28
   5  -3   0  111.66    2.18
  -5  -3   0  110.71    2.19
  -5  -3   0  111.90    2.16
   7  -3   0    8.63    0.25
  -7  -3   0    8.56    0.23
  -7  -3   0    8.18    0.22
  -7  -3   0    8.65    0.25
   7  -3   0    8.65    0.25
  -9  -3   0   17.16    0.41
  -9  -3   0   17.73    0.45
   9  -3   0   16.91    0.42
  -9  -3   0   17.11    0.40
   9   3   0   17.11    0.42
 -11  -3   0   33.67    0.76
 -11  -3   0   34.13    0.81
  11  -3   0   34.64    0.76
  11  -3   0   34.38    0.80
 -11  -3   0   34.56    0.73
  11   3   0   33.85    0.77
  11   3   0   34.81    0.74
  13  -3   0    5.92    0.22
 -13  -3   0    6.07    0.22
 -13  -3   0    5.84    0.19
 -13  -3   0    6.10    0.24
  13  -3   0    5.86    0.23
  13   3   0    5.60    0.19
  13   3   0    5.78    0.22
 -15  -3   0   18.81    0.53
  15  -3   0   17.56    0.51
 -15  -3   0   17.61    0.49
  15  -3   0   18.62    0.48
 -15  -3   0   17.43    0.44
  15   3   0   17.87    0.49
  15   3   0   17.73    0.45
  15   3   0   17.95    0.45
  17  -3   0    6.05    0.24
  17  -3   0    5.80    0.26
 -17  -3   0    5.73    0.25
 -17  -3   0    6.22    0.28
  17   3   0    6.07    0.26
  17   3   0    5.58    0.21
  19  -3   0   18.13    0.57
 -19  -3   0   18.29    0.54
 -19  -3   0   18.81    0.58
  19  -3   0   17.79    0.50
  19   3   0   17.98    0.55
  21  -3   0    3.45    0.23
 -21  -3   0    2.93    0.22
 -21  -3   0    3.16    0.21
  21   3   0    3.24    0.22
  23  -3   0    0.63    0.15
 -23  -3   0    0.38    0.10
 -23  -3   0    0.29    0.10
  23   3   0    0.28    0.10
   0  -4   0   13.32    0.33
   0  -4   0   12.80    0.29
   2  -4   0    0.17    0.03
  -2  -4   0    0.23    0.05
   2  -4   0    0.13    0.04
  -4  -4   0   25.15    0.53
   4  -4   0   25.39    0.58
  -4  -4   0   26.21    0.57
   4  -4   0   25.81    0.57
   6  -4   0    7.83    0.23
  -6  -4   0    7.81    0.20
  -6  -4   0    7.57    0.23
  -6  -4   0    7.91    0.23
   6  -4   0    7.66    0.24
   8  -4   0   -0.02    0.02
   8  -4   0    0.04    0.03
  -8  -4   0    0.02    0.03
  -8  -4   0   -0.01    0.02
  -8  -4   0    0.01    0.02
  10  -4   0    7.25    0.25
 -10  -4   0    7.32    0.22
  10  -4   0    7.80    0.25
 -10  -4   0    7.15    0.22
 -10  -4   0    7.39    0.25
  10   4   0    7.33    0.23
 -12  -4   0    4.46    0.19
  12  -4   0    4.21    0.18
 -12  -4   0    4.27    0.17
  12  -4   0    4.34    0.20
 -12  -4   0    4.27    0.16
  12   4   0    4.01    0.17
  12   4   0    4.20    0.16
 -14  -4   0    0.40    0.07
 -14  -4   0    0.39    0.06
  14  -4   0    0.53    0.08
 -14  -4   0    0.31    0.07
  14  -4   0    0.32    0.07
  14   4   0    0.40    0.06
  14   4   0    0.40    0.07
 -16  -4   0   -0.02    0.04
  16  -4   0   -0.01    0.05
  16  -4   0    0.06    0.04
 -16  -4   0    0.02    0.03
 -16  -4   0   -0.03    0.03
  16   4   0    0.02    0.05
  16   4   0    0.05    0.04
  16   4   0    0.05    0.04
  18  -4   0    0.16    0.06
 -18  -4   0    0.18    0.07
 -18  -4   0    0.18    0.07
  18  -4   0    0.14    0.08
  18   4   0    0.46    0.10
 -20  -4   0    0.51    0.11
  20  -4   0    0.33    0.10
 -20  -4   0    0.49    0.10
  20  -4   0    0.50    0.10
  20   4   0    0.39    0.10
 -22  -4   0   -0.05    0.06
  22  -4   0    0.04    0.08
 -22  -4   0   -0.01    0.06
  22   4   0    0.03    0.07
 -24  -4   0    0.07    0.09
  24  -4   0   -0.04    0.08
  24   4   0    0.18    0.09
  -1  -5   0   64.39    1.38
   1  -5   0   65.07    1.31
   1  -5   0   65.22    1.38
  -1  -5   0   67.13    1.30
   1  -5   0   64.27    1.34
  -1  -5   0   65.13    1.34
   3  -5   0   37.79    0.80
   3  -5   0   36.49    0.83
  -3  -5   0   38.29    0.77
  -3  -5   0   37.93    0.82
  -3  -5   0   37.96    0.84
   5  -5   0   89.53    1.83
   5  -5   0   93.57    1.84
  -5  -5   0   89.57    1.82
  -5  -5   0   89.74    1.79
  -7  -5   0    4.91    0.18
   7  -5   0    5.06    0.20
  -7  -5   0    4.48    0.15
   7  -5   0    4.87    0.18
  -7  -5   0    4.60    0.17
   9  -5   0   60.25    1.30
  -9  -5   0   60.16    1.27
  -9  -5   0   63.22    1.36
  -9  -5   0   62.13    1.27
   9  -5   0   61.57    1.32
 -11  -5   0   46.95    1.02
  11  -5   0   46.81    1.05
  11  -5   0   48.74    1.08
 -11  -5   0   47.18    1.02
 -11  -5   0   49.09    1.10
  11   5   0   46.74    1.02
 -13  -5   0    1.76    0.11
 -13  -5   0    1.57    0.12
  13  -5   0    1.50    0.12
 -13  -5   0    1.43    0.10
  13  -5   0    1.56    0.13
  13   5   0    1.44    0.11
  15  -5   0   32.32    0.79
 -15  -5   0   31.92    0.83
 -15  -5   0   32.21    0.77
  15  -5   0   33.67    0.83
 -15  -5   0   31.67    0.74
  15   5   0   32.48    0.78
  15   5   0   32.24    0.75
 -17  -5   0    0.20    0.07
  17  -5   0    0.15    0.08
  17  -5   0    0.08    0.06
 -17  -5   0    0.15    0.07
  17   5   0    0.18    0.07
  19  -5   0    4.74    0.24
  19  -5   0    3.91    0.25
 -19  -5   0    4.70    0.26
 -19  -5   0    4.61    0.23
  19   5   0    4.56    0.24
  21  -5   0    3.67    0.25
 -21  -5   0    3.77    0.25
  21   5   0    4.12    0.24
  23  -5   0    0.50    0.13
 -23  -5   0    0.46    0.12
   0  -6   0   98.23    2.11
   0  -6   0  100.98    2.05
   0  -6   0  105.05    2.00
  -2  -6   0    9.14    0.29
  -2  -6   0    8.85    0.27
   2  -6   0    8.75    0.29
  -2  -6   0    8.99    0.22
   2  -6   0    9.01    0.27
   2  -6   0    9.34    0.24
  -4  -6   0   54.39    1.15
   4  -6   0   54.91    1.13
   4  -6   0   52.68    1.16
  -4  -6   0   53.90    1.18
  -6  -6   0   86.79    1.78
   6  -6   0   86.86    1.81
   6  -6   0   89.27    1.80
  -8  -6   0   13.94    0.39
   8  -6   0   13.39    0.41
   8  -6   0   14.34    0.39
  10  -6   0   42.67    0.97
 -10  -6   0   43.01    1.00
  10  -6   0   41.43    0.97
 -10  -6   0   43.49    0.95
  12  -6   0    4.89    0.22
  12  -6   0    5.04    0.23
 -12  -6   0    5.03    0.22
 -12  -6   0    5.06    0.21
 -14  -6   0    7.41    0.29
  14  -6   0    7.47    0.29
  14  -6   0    7.11    0.30
 -14  -6   0    7.11    0.26
  16  -6   0    2.14    0.16
 -16  -6   0    2.18    0.16
  16  -6   0    1.95    0.16
  18  -6   0   -0.05    0.06
 -18  -6   0    0.03    0.06
  18  -6   0    0.09    0.06
  20  -6   0    5.47    0.27
 -20  -6   0    5.25    0.29
  20  -6   0    5.31    0.30
  22  -6   0    0.70    0.15
 -22  -6   0    0.63    0.14
   1  -7   0   15.21    0.43
  -1  -7   0   14.36    0.40
  -1  -7   0   14.50    0.42
   1  -7   0   14.30    0.40
   3  -7   0    2.00    0.12
  -3  -7   0    1.88    0.11
   3  -7   0    2.10    0.14
  -3  -7   0    1.99    0.13
   5  -7   0   21.56    0.52
  -5  -7   0   21.12    0.55
  -5  -7   0   22.11    0.55
   5  -7   0   20.79    0.57
   7  -7   0    0.80    0.09
   7  -7   0    0.73    0.10
  -7  -7   0    0.58    0.09
  -9  -7   0   14.44    0.42
   9  -7   0   15.38    0.43
   9  -7   0   14.10    0.44
  11  -7   0    0.37    0.08
 -11  -7   0    0.34    0.07
 -11  -7   0    0.43    0.08
  11  -7   0    0.37    0.08
  13  -7   0    2.97    0.18
  13  -7   0    3.01    0.19
 -13  -7   0    2.75    0.16
 -13  -7   0    3.10    0.18
  15  -7   0    1.63    0.17
 -15  -7   0    1.98    0.16
  15  -7   0    1.81    0.18
 -17  -7   0    1.39    0.17
  17  -7   0    1.31    0.15
  17  -7   0    1.18    0.16
 -19  -7   0    0.97    0.15
  19  -7   0    1.19    0.16
  19  -7   0    1.07    0.15
   0  -8   0  103.93    2.15
   0  -8   0  103.09    2.19
  -2  -8   0    2.56    0.15
   2  -8   0    2.34    0.15
   2  -8   0    2.65    0.17
  -2  -8   0    2.86    0.18
  -4  -8   0   82.76    1.77
  -4  -8   0   84.69    1.81
   4  -8   0   83.23    1.81
   4  -8   0   83.75    1.79
  -6  -8   0   15.78    0.47
   6  -8   0   15.51    0.48
  -6  -8   0   15.63    0.45
   8  -8   0   12.35    0.42
  -8  -8   0   11.93    0.39
  -8  -8   0   12.65    0.39
 -10  -8   0   39.52    0.94
  10  -8   0   40.51    0.98
 -12  -8   0    0.14    0.07
  12  -8   0    0.04    0.06
  12  -8   0    0.01    0.05
 -14  -8   0   25.32    0.71
  14  -8   0   23.33    0.68
  14  -8   0   24.22    0.68
 -14  -8   0   23.80    0.65
  16  -8   0    1.71    0.18
  16  -8   0    1.64    0.18
  18  -8   0   13.82    0.50
  18  -8   0   13.32    0.49
   1  -9   0    2.70    0.18
  -1  -9   0    2.85    0.19
  -3  -9   0    1.05    0.13
   3  -9   0    1.15    0.14
   5  -9   0    1.04    0.13
  -5  -9   0    1.24    0.14
  -7  -9   0    2.71    0.18
   7  -9   0    2.66    0.19
  -9  -9   0    1.10    0.14
   9  -9   0    1.08    0.14
  11  -9   0    0.16    0.07
 -11  -9   0    0.12    0.07
  13  -9   0    0.57    0.11
 -13  -9   0    0.80    0.12
  15  -9   0    0.16    0.08
   0 -10   0    6.33    0.30
  -2 -10   0    3.63    0.23
   2 -10   0    3.68    0.24
   4 -10   0    8.73    0.37
  -4 -10   0    8.60    0.35
   6 -10   0    4.81    0.27
  -6 -10   0    4.64    0.25
  -8 -10   0    2.49    0.18
   8 -10   0    2.88    0.21
  10 -10   0   10.60    0.42
 -10 -10   0   10.71    0.41
  12 -10   0    1.50    0.18
 -12 -10   0    1.38    0.16
   1 -11   0    4.79    0.28
  -1 -11   0    4.91    0.28
  -3 -11   0    0.51    0.12
   3 -11   0    0.64    0.13
  -5 -11   0    6.77    0.33
   5 -11   0    7.43    0.36
   7 -11   0    4.75    0.30
  -7 -11   0    5.37    0.29
  -9 -11   0    1.12    0.15
   9 -11   0    1.11    0.17
  26   0  -1    0.03    0.09
 -24   0   1    0.01    0.08
  24   0  -1    0.13    0.09
 -22   0   1   -0.06    0.04
  22   0  -1   -0.04    0.06
  20   0  -1    0.00    0.06
 -20   0   1   -0.04    0.05
  18   0  -1   -0.04    0.05
 -18   0   1   -0.02    0.05
  16   0  -1    0.01    0.03
  16   0  -1   -0.05    0.04
 -16   0   1    0.02    0.04
 -16   0   1    0.01    0.04
  14   0  -1    0.02    0.04
 -14   0   1   -0.03    0.03
 -14   0   1   -0.02    0.03
  14   0  -1    0.05    0.02
  14   0  -1    0.06    0.03
  12   0  -1    0.00    0.02
  12   0  -1    0.05    0.02
 -12   0   1   -0.06    0.03
  12   0  -1    0.01    0.03
 -12   0   1   -0.04    0.03
 -10   0   1    0.00    0.03
  10   0  -1    0.00    0.03
 -10   0   1   -0.01    0.03
  10   0  -1   -0.01    0.02
  -8   0   1   -0.05    0.02
  -8   0   1   -0.01    0.02
   8   0  -1   -0.02    0.02
   8   0  -1   -0.05    0.01
  -6   0   1   -0.15    0.02
   6   0  -1   -0.13    0.02
   6   0  -1   -0.07    0.01
  -6   0   1   -0.09    0.02
  -4   0   1   -0.02    0.01
   4   0  -1   -0.03    0.02
   4   0  -1    0.00    0.01
  -4   0   1   -0.01    0.02
  -2   0   1    0.00    0.01
  -2   0  -1   -0.02    0.01
   2   0   1    0.00    0.01
   4   0   1    0.01    0.01
  -4   0  -1    0.00    0.02
  -4   0  -1    0.00    0.02
  -6   0  -1    0.02    0.02
   6   0   1    0.03    0.02
  -6   0  -1    0.01    0.02
   6   0   1    0.04    0.02
   6   0   1   -0.02    0.02
   8   0   1   -0.02    0.02
  -8   0  -1   -0.02    0.02
   8   0   1    0.01    0.02
   8   0   1    0.01    0.02
  -8   0  -1    0.01    0.03
  10   0   1    0.00    0.02
 -10   0  -1    0.01    0.03
  10   0   1    0.02    0.02
  10   0   1   -0.02    0.02
 -10   0  -1   -0.05    0.02
 -12   0  -1   -0.05    0.02
  12   0   1   -0.07    0.03
 -12   0  -1    0.00    0.03
  12   0   1    0.01    0.02
  12   0   1    0.05    0.03
  14   0   1    0.05    0.04
  14   0   1    0.05    0.04
  14   0   1    0.02    0.03
 -14   0  -1    0.01    0.04
 -14   0  -1   -0.07    0.03
  16   0   1    0.01    0.03
  16   0   1    0.00    0.04
 -16   0  -1    0.01    0.05
 -16   0  -1   -0.03    0.04
 -18   0  -1    0.02    0.05
  18   0   1   -0.05    0.03
  18   0   1   -0.01    0.05
 -18   0  -1   -0.04    0.04
  20   0   1    0.02    0.07
 -20   0  -1    0.02    0.06
 -20   0  -1   -0.13    0.04
 -22   0  -1    0.01    0.06
  22   0   1    0.06    0.07
  24   0   1    0.05    0.08
 -25  -1   1    2.66    0.26
  25  -1  -1    2.68    0.27
  25   1  -1    2.87    0.27
 -23  -1   1    0.10    0.07
  23  -1  -1    0.00    0.07
  23   1  -1    0.08    0.08
 -21  -1   1    0.97    0.14
  21  -1  -1    1.17    0.15
  21   1  -1    1.28    0.16
 -21   1   1    1.18    0.16
 -19  -1   1    0.79    0.12
 -19  -1   1    0.82    0.11
  19  -1  -1    0.86    0.13
 -19   1   1    0.87    0.13
  19   1  -1    0.98    0.13
  17  -1  -1    9.81    0.36
 -17  -1   1   10.48    0.35
  17  -1  -1    9.91    0.29
 -17  -1   1    9.86    0.36
  17   1  -1    9.98    0.28
 -17   1   1   10.07    0.36
  17   1  -1   10.03    0.35
  15  -1  -1    0.81    0.10
  15  -1  -1    0.82    0.08
 -15  -1   1    0.86    0.10
 -15  -1   1    0.94    0.11
 -15   1   1    0.89    0.11
  15   1  -1    0.86    0.11
  15   1  -1    0.89    0.07
  13  -1  -1   27.16    0.60
 -13  -1   1   27.74    0.65
 -13  -1   1   27.06    0.68
  13  -1  -1   25.90    0.66
  13   1  -1   27.14    0.65
  13   1  -1   26.83    0.58
  13   1  -1   27.48    0.58
 -13   1   1   27.09    0.68
  11  -1  -1   11.73    0.33
  11  -1  -1   11.75    0.29
 -11  -1   1   11.69    0.33
 -11  -1   1   11.70    0.34
  11   1  -1   11.90    0.28
 -11   1   1   11.98    0.34
  11   1  -1   11.60    0.33
  11   1  -1   12.11    0.27
 -11   1   1   11.54    0.34
  -9  -1   1   24.69    0.56
   9  -1  -1   25.20    0.58
  -9  -1   1   25.01    0.59
   9  -1  -1   24.33    0.53
  -9   1   1   24.85    0.59
   9   1  -1   24.39    0.51
   9   1  -1   24.34    0.51
  -9   1   1   25.55    0.58
   9   1  -1   24.65    0.56
  -7  -1   1   89.38    1.82
  -7  -1   1   87.20    1.68
  -7  -1   1   86.80    1.75
   7  -1  -1   92.97    1.77
   7  -1  -1   86.97    1.69
   7   1  -1   87.32    1.68
  -7   1   1   86.29    1.81
   7   1  -1   84.25    1.74
   5  -1  -1   21.63    0.46
  -5  -1   1   20.11    0.44
  -5  -1   1   20.77    0.47
   5  -1  -1   20.77    0.42
  -5  -1   1   20.50    0.41
  -5   1   1   19.70    0.46
   5   1  -1   20.05    0.44
  -3  -1   1  199.83    3.79
  -3  -1   1  207.01    4.03
   3  -1  -1  194.26    3.83
  -3   1   1  187.43    4.02
   1  -1  -1    3.71    0.09
  -1  -1   1    3.84    0.09
  -1  -1  -1  115.25    2.16
   1  -1   1  107.11    2.18
  -1  -1  -1  112.85    2.27
   3  -1   1   12.93    0.29
  -3  -1  -1   13.17    0.28
  -3  -1  -1   12.95    0.30
   3  -1   1   12.61    0.29
  -3   1  -1   12.59    0.29
  -5  -1  -1    4.65    0.13
  -5  -1  -1    4.44    0.13
  -5  -1  -1    4.45    0.14
   5  -1   1    4.40    0.13
   5  -1   1    4.37    0.14
  -5   1  -1    4.44    0.14
   5   1   1    4.22    0.12
  -7  -1  -1    1.74    0.09
   7  -1   1    1.67    0.08
  -7  -1  -1    1.67    0.07
   7  -1   1    1.52    0.08
  -7  -1  -1    1.51    0.08
   7  -1   1    1.55    0.07
  -7   1  -1    1.65    0.08
   7   1   1    1.58    0.07
   7   1   1    1.52    0.07
  -9  -1  -1   11.50    0.28
   9  -1   1   11.34    0.28
   9  -1   1   11.20    0.31
   9  -1   1   11.85    0.30
  -9  -1  -1   11.36    0.31
  -9  -1  -1   11.60    0.32
  -9   1  -1   11.30    0.33
   9   1   1   11.46    0.29
  -9   1  -1   11.15    0.31
   9   1   1   11.73    0.28
   9   1   1   11.76    0.31
 -11  -1  -1    3.80    0.17
  11  -1   1    3.64    0.13
  11  -1   1    3.68    0.14
  11  -1   1    3.82    0.17
 -11  -1  -1    3.76    0.16
  11   1   1    3.80    0.14
 -11   1  -1    3.60    0.17
  11   1   1    3.67    0.16
 -11   1  -1    3.64    0.16
  11   1   1    3.77    0.13
  13  -1   1   18.79    0.46
 -13  -1  -1   18.81    0.50
  13  -1   1   18.98    0.51
 -13  -1  -1   19.31    0.52
  13   1   1   18.63    0.45
  13   1   1   19.51    0.45
  13   1   1   18.77    0.50
 -13   1  -1   18.52    0.50
 -13   1  -1   18.92    0.52
 -15  -1  -1    2.97    0.17
  15  -1   1    2.79    0.17
 -15  -1  -1    2.75    0.16
  15  -1   1    2.84    0.14
  15   1   1    2.69    0.16
 -15   1  -1    2.37    0.15
 -15   1  -1    2.88    0.17
  15   1   1    2.74    0.12
  15   1   1    2.58    0.13
 -17  -1  -1   17.67    0.52
  17  -1   1   18.59    0.48
 -17  -1  -1   17.99    0.54
  17  -1   1   18.92    0.54
 -17   1  -1   16.31    0.52
  17   1   1   17.65    0.46
  17   1   1   17.63    0.52
 -19  -1  -1    0.79    0.12
  19  -1   1    0.82    0.13
 -19  -1  -1    0.89    0.13
  19  -1   1    0.71    0.10
  19   1   1    0.79    0.12
 -19   1  -1    0.66    0.11
  21  -1   1    3.49    0.23
 -21  -1  -1    3.47    0.23
 -21  -1  -1    3.87    0.24
  21   1   1    3.58    0.23
  23  -1   1    3.41    0.26
 -23  -1  -1    2.68    0.22
 -23  -1  -1    3.16    0.24
  23   1   1    3.47    0.24
  25  -1   1    2.11    0.24
  25   1   1    2.05    0.23
 -24  -2   1   -0.03    0.08
  24  -2  -1   -0.04    0.07
  24   2  -1    0.01    0.07
 -22  -2   1    0.00    0.06
  22  -2  -1   -0.06    0.07
  22   2  -1    0.02    0.06
 -20  -2   1    1.18    0.15
 -20  -2   1    1.20    0.15
  20  -2  -1    1.07    0.15
  20   2  -1    0.99    0.14
 -18  -2   1    0.90    0.12
  18  -2  -1    0.86    0.12
 -18  -2   1    1.20    0.14
  18  -2  -1    0.96    0.10
  18   2  -1    0.91    0.12
  16  -2  -1    0.06    0.05
  16  -2  -1    0.10    0.04
 -16  -2   1    0.03    0.04
 -16  -2   1   -0.02    0.04
 -16   2   1    0.01    0.05
  16   2  -1    0.00    0.03
  16   2  -1    0.03    0.04
 -14  -2   1   27.14    0.67
  14  -2  -1   28.52    0.70
 -14  -2   1   27.78    0.71
  14  -2  -1   26.81    0.62
  14   2  -1   27.69    0.67
 -14   2   1   27.80    0.71
  14   2  -1   27.24    0.60
  14   2  -1   27.77    0.61
 -12  -2   1    3.56    0.17
  12  -2  -1    3.44    0.14
 -12  -2   1    3.45    0.12
 -12  -2   1    3.46    0.15
  12  -2  -1    3.78    0.17
 -12   2   1    3.56    0.17
  12   2  -1    3.71    0.13
  12   2  -1    3.85    0.16
 -10  -2   1   17.81    0.44
  10  -2  -1   18.42    0.42
 -10  -2   1   17.76    0.40
 -10  -2   1   17.94    0.47
  10  -2  -1   18.21    0.46
 -10   2   1   18.51    0.47
  10   2  -1   17.78    0.40
  10   2  -1   18.14    0.44
  -8  -2   1   63.21    1.28
   8  -2  -1   64.83    1.26
  -8  -2   1   63.79    1.35
   8  -2  -1   63.45    1.31
  -8  -2   1   61.52    1.23
  -8   2   1   61.31    1.34
   8   2  -1   62.83    1.28
  -6  -2   1    3.44    0.10
   6  -2  -1    2.72    0.10
  -6  -2   1    2.74    0.11
  -6  -2   1    2.74    0.09
   6  -2  -1    2.78    0.12
   6   2  -1    3.50    0.10
  -4  -2   1    0.04    0.02
   4  -2  -1    0.02    0.02
   4  -2  -1    0.04    0.02
  -4  -2   1    0.10    0.02
   2  -2  -1  267.14    5.44
   2  -2  -1  291.51    5.48
  -2  -2   1  295.95    5.46
  -2  -2   1  265.49    5.71
   0  -2  -1   12.64    0.28
   0  -2   1   12.64    0.28
   0  -2  -1   12.68    0.27
  -2  -2  -1    0.76    0.04
   4  -2   1    0.86    0.05
  -4  -2  -1    0.87    0.05
  -4  -2  -1    0.92    0.05
   4  -2   1    0.81    0.06
   6  -2   1   18.01    0.41
  -6  -2  -1   17.66    0.40
  -6  -2  -1   16.79    0.41
  -6  -2  -1   17.35    0.39
  -8  -2  -1    3.06    0.11
  -8  -2  -1    3.08    0.13
   8  -2   1    3.31    0.14
   8  -2   1    3.07    0.12
  -8  -2  -1    3.02    0.12
  -8   2  -1    3.32    0.14
   8   2   1    2.94    0.11
 -10  -2  -1    6.34    0.21
 -10  -2  -1    6.69    0.23
  10  -2   1    6.68    0.21
 -10  -2  -1    6.44    0.19
  10  -2   1    6.53    0.23
 -10   2  -1    6.54    0.23
  10   2   1    6.48    0.20
  10   2   1    6.70    0.20
  10   2   1    6.64    0.22
 -12  -2  -1   19.52    0.45
 -12  -2  -1   18.87    0.49
 -12  -2  -1   19.79    0.51
  12  -2   1   18.13    0.47
  12  -2   1   19.21    0.50
  12   2   1   18.84    0.49
 -12   2  -1   19.00    0.50
  12   2   1   19.22    0.46
  12   2   1   19.10    0.45
  14  -2   1    0.68    0.10
 -14  -2  -1    0.68    0.09
  14  -2   1    1.01    0.10
 -14  -2  -1    0.76    0.09
 -14   2  -1    0.75    0.10
  14   2   1    0.77    0.10
  14   2   1    0.70    0.08
  14   2   1    0.68    0.07
  16  -2   1    4.53    0.22
 -16  -2  -1    4.90    0.22
  16  -2   1    4.48    0.19
 -16  -2  -1    4.66    0.23
  16   2   1    4.95    0.19
  16   2   1    4.44    0.17
 -16   2  -1    4.65    0.22
  16   2   1    4.82    0.22
 -18  -2  -1   -0.01    0.04
  18  -2   1   -0.02    0.04
  18  -2   1    0.03    0.06
 -18  -2  -1   -0.06    0.05
 -18   2  -1   -0.02    0.04
  18   2   1    0.04    0.05
  18   2   1    0.01    0.04
  20  -2   1    3.35    0.22
 -20  -2  -1    3.17    0.21
  20  -2   1    3.21    0.18
 -20  -2  -1    3.20    0.21
  20   2   1    3.05    0.21
 -22  -2  -1    2.50    0.21
 -22  -2  -1    2.90    0.22
  22  -2   1    2.93    0.23
  22   2   1    2.94    0.22
  24  -2   1    0.00    0.09
 -24  -2  -1    0.04    0.08
 -24  -2  -1   -0.01    0.08
  24   2   1   -0.01    0.08
 -25  -3   1    0.47    0.13
  25  -3  -1    0.46    0.15
  25   3  -1    0.41    0.13
 -23  -3   1    5.54    0.31
  23  -3  -1    6.40    0.34
  23   3  -1    5.55    0.30
  21  -3  -1    1.18    0.16
 -21  -3   1    1.18    0.16
  21   3  -1    1.38    0.16
 -19  -3   1    1.39    0.14
  19  -3  -1    1.79    0.14
  19  -3  -1    1.46    0.17
 -19  -3   1    1.52    0.17
  19   3  -1    1.68    0.14
 -17  -3   1    1.07    0.13
  17  -3  -1    1.19    0.12
 -17  -3   1    1.06    0.12
  17  -3  -1    0.97    0.12
  17   3  -1    1.21    0.13
 -15  -3   1   -0.02    0.03
 -15  -3   1    0.02    0.03
 -15  -3   1    0.07    0.05
  15  -3  -1    0.02    0.04
  15  -3  -1    0.13    0.05
  15   3  -1    0.02    0.03
  15   3  -1    0.04    0.04
  15   3  -1    0.00    0.03
 -13  -3   1    8.11    0.26
  13  -3  -1    8.23    0.25
 -13  -3   1    7.95    0.23
 -13  -3   1    7.57    0.28
  13  -3  -1    7.77    0.28
  13   3  -1    7.91    0.26
  13   3  -1    7.90    0.23
  11  -3  -1    2.93    0.13
 -11  -3   1    2.92    0.13
 -11  -3   1    2.86    0.15
 -11  -3   1    2.95    0.11
  11  -3  -1    2.63    0.15
  11   3  -1    2.81    0.13
  11   3  -1    2.91    0.11
   9  -3  -1   29.26    0.65
  -9  -3   1   29.41    0.65
  -9  -3   1   29.74    0.70
  -9  -3   1   29.65    0.63
   9  -3  -1   30.56    0.69
   9   3  -1   29.10    0.65
   7  -3  -1    0.47    0.06
  -7  -3   1    0.47    0.05
  -7  -3   1    0.40    0.04
  -7  -3   1    0.40    0.05
   7  -3  -1    0.41    0.05
   7   3  -1    0.48    0.05
   5  -3  -1   25.07    0.55
  -5  -3   1   25.24    0.57
  -5  -3   1   24.49    0.51
  -5  -3   1   24.11    0.53
   5  -3  -1   24.82    0.55
  -3  -3   1   10.95    0.28
  -3  -3   1   10.59    0.26
   3  -3  -1   10.58    0.27
   3  -3  -1   11.18    0.27
  -1  -3   1    2.75    0.10
  -1  -3   1    2.58    0.10
   1  -3  -1    2.66    0.10
   1  -3  -1    2.69    0.09
  -1  -3  -1    3.13    0.10
   1  -3   1    3.09    0.12
  -1  -3  -1    3.32    0.12
  -1  -3  -1    3.24    0.10
   3  -3   1   21.40    0.49
  -3  -3  -1   21.49    0.46
  -3  -3  -1   21.83    0.48
   3  -3   1   22.04    0.47
  -3  -3  -1   21.73    0.48
   5  -3   1   55.94    1.14
  -5  -3  -1   52.94    1.12
   5  -3   1   55.47    1.13
  -5  -3  -1   57.13    1.12
  -7  -3  -1    3.77    0.13
  -7  -3  -1    3.74    0.14
   7  -3   1    3.67    0.14
  -7  -3  -1    3.80    0.14
   7  -3   1    3.91    0.15
  -9  -3  -1   10.29    0.30
  -9  -3  -1   10.25    0.28
  -9  -3  -1    9.93    0.27
   9  -3   1   10.18    0.29
   9  -3   1    9.99    0.30
  -9   3  -1   10.25    0.30
  11  -3   1    0.05    0.03
  11  -3   1    0.02    0.03
 -11  -3  -1    0.07    0.03
 -11  -3  -1    0.09    0.04
 -11  -3  -1    0.10    0.04
 -11   3  -1    0.03    0.03
  11   3   1    0.02    0.03
  11   3   1    0.08    0.04
  13  -3   1    1.35    0.11
 -13  -3  -1    1.36    0.09
 -13  -3  -1    1.27    0.11
 -13  -3  -1    1.29    0.10
  13  -3   1    1.21    0.10
  13   3   1    1.18    0.09
  13   3   1    1.48    0.10
  13   3   1    1.27    0.12
 -15  -3  -1    2.47    0.15
 -15  -3  -1    2.44    0.16
  15  -3   1    2.53    0.16
  15  -3   1    2.37    0.14
 -15  -3  -1    2.34    0.13
  15   3   1    2.59    0.16
  15   3   1    2.29    0.13
  15   3   1    2.45    0.13
 -17  -3  -1   -0.05    0.03
  17  -3   1   -0.01    0.05
  17  -3   1    0.02    0.04
 -17  -3  -1    0.00    0.04
  17   3   1    0.02    0.04
  17   3   1    0.09    0.05
  19  -3   1    0.00    0.06
  19  -3   1   -0.07    0.05
 -19  -3  -1    0.05    0.06
 -19  -3  -1    0.07    0.06
  19   3   1    0.15    0.06
 -21  -3  -1    0.07    0.07
  21  -3   1    0.13    0.07
 -21  -3  -1    0.18    0.08
  21   3   1    0.16    0.08
 -23  -3  -1    0.04    0.07
  23  -3   1    0.00    0.07
 -23  -3  -1   -0.01    0.06
  23   3   1   -0.06    0.06
 -24  -4   1    0.01    0.08
  24  -4  -1    0.13    0.10
  24   4  -1    0.03    0.09
 -22  -4   1    0.10    0.07
  22  -4  -1    0.20    0.09
  22   4  -1    0.07    0.07
  20  -4  -1    0.21    0.09
 -20  -4   1    0.20    0.07
 -20  -4   1    0.12    0.07
  20   4  -1    0.10    0.06
 -18  -4   1    0.00    0.04
  18  -4  -1   -0.02    0.05
  18  -4  -1    0.06    0.06
 -18  -4   1    0.03    0.04
  18   4  -1   -0.01    0.04
  16  -4  -1    0.44    0.09
 -16  -4   1    0.47    0.08
 -16  -4   1    0.47    0.09
  16  -4  -1    0.54    0.08
  16   4  -1    0.26    0.07
  16   4  -1    0.44    0.08
 -14  -4   1    8.24    0.27
  14  -4  -1    8.12    0.27
 -14  -4   1    7.94    0.24
 -14  -4   1    7.51    0.29
  14  -4  -1    7.98    0.30
  14   4  -1    7.89    0.24
  14   4  -1    8.23    0.27
  12  -4  -1    7.98    0.29
 -12  -4   1    7.92    0.25
 -12  -4   1    8.40    0.24
 -12  -4   1    8.67    0.29
  12  -4  -1    7.93    0.26
  12   4  -1    7.96    0.25
  10  -4  -1   28.52    0.66
 -10  -4   1   28.71    0.70
 -10  -4   1   28.57    0.64
  10  -4  -1   28.72    0.69
 -10  -4   1   29.06    0.63
  10   4  -1   28.36    0.64
  -8  -4   1   11.16    0.27
  -8  -4   1   11.09    0.32
  -8  -4   1   11.48    0.29
   8  -4  -1   10.68    0.31
   8  -4  -1   11.12    0.32
   8   4  -1   10.44    0.27
  -6  -4   1   12.89    0.33
   6  -4  -1   13.13    0.34
   6  -4  -1   12.73    0.34
  -6  -4   1   13.78    0.36
  -6  -4   1   13.38    0.30
   4  -4  -1    7.78    0.23
  -4  -4   1    8.19    0.24
  -4  -4   1    7.96    0.22
   4  -4  -1    7.71    0.22
  -2  -4   1    6.17    0.19
  -2  -4   1    6.02    0.19
   2  -4  -1    6.25    0.17
   2  -4  -1    6.04    0.19
   0  -4  -1    0.10    0.02
   0  -4   1    0.11    0.03
   0  -4  -1    0.08    0.02
   0  -4   1    0.11    0.03
   0  -4  -1    0.07    0.03
  -2  -4  -1   32.59    0.70
  -2  -4  -1   32.76    0.71
  -2  -4  -1   32.69    0.68
   2  -4   1   33.01    0.68
   2  -4   1   32.39    0.71
   4  -4   1   21.66    0.51
  -4  -4  -1   20.82    0.47
  -4  -4  -1   21.89    0.50
  -4  -4  -1   21.67    0.50
   4  -4   1   22.17    0.49
   6  -4   1   62.71    1.31
  -6  -4  -1   62.49    1.29
   6  -4   1   66.33    1.32
  -6  -4  -1   62.01    1.28
  -8  -4  -1    6.20    0.20
   8  -4   1    5.98    0.21
  -8  -4  -1    5.77    0.18
  -8  -4  -1    6.08    0.20
   8  -4   1    5.81    0.21
 -10  -4  -1   33.23    0.73
 -10  -4  -1   33.69    0.78
  10  -4   1   31.54    0.75
 -10  -4  -1   33.52    0.74
  10  -4   1   33.30    0.77
  12  -4   1   13.58    0.39
 -12  -4  -1   13.98    0.40
 -12  -4  -1   13.37    0.36
  12  -4   1   13.04    0.40
 -12  -4  -1   13.59    0.37
  12   4   1   13.23    0.36
  12   4   1   14.04    0.38
  14  -4   1    6.09    0.24
 -14  -4  -1    6.10    0.25
  14  -4   1    5.71    0.25
 -14  -4  -1    5.94    0.22
 -14  -4  -1    6.38    0.24
  14   4   1    6.03    0.22
  14   4   1    6.21    0.24
 -16  -4  -1    8.24    0.28
 -16  -4  -1    8.59    0.31
 -16  -4  -1    8.66    0.33
  16  -4   1    8.62    0.31
  16  -4   1    8.26    0.33
  16   4   1    8.62    0.31
  16   4   1    8.31    0.28
  16   4   1    8.58    0.28
  18  -4   1    7.52    0.33
  18  -4   1    7.88    0.30
 -18  -4  -1    7.36    0.30
 -18  -4  -1    7.75    0.33
  18   4   1    7.73    0.31
 -20  -4  -1    6.95    0.31
 -20  -4  -1    7.65    0.34
  20  -4   1    7.06    0.34
  20  -4   1    6.93    0.29
  20   4   1    7.18    0.32
 -22  -4  -1    4.75    0.27
 -22  -4  -1    5.17    0.29
  22  -4   1    4.98    0.30
  22   4   1    4.84    0.28
  23  -5  -1    0.57    0.13
 -23  -5   1    0.63    0.13
 -21  -5   1    0.59    0.12
  21  -5  -1    0.28    0.10
  19  -5  -1    0.65    0.11
  19  -5  -1    0.97    0.14
 -19  -5   1    0.81    0.14
  19   5  -1    0.92    0.12
  17  -5  -1    1.49    0.16
  17  -5  -1    1.83    0.14
 -17  -5   1    1.78    0.15
 -17  -5   1    1.67    0.13
  17   5  -1    1.73    0.14
  15  -5  -1    7.40    0.30
 -15  -5   1    7.13    0.24
  15  -5  -1    7.09    0.28
 -15  -5   1    6.97    0.29
 -15  -5   1    7.67    0.26
  15   5  -1    7.37    0.26
  15   5  -1    7.44    0.25
 -13  -5   1    0.65    0.08
 -13  -5   1    0.70    0.10
  13  -5  -1    0.73    0.10
  13  -5  -1    0.70    0.10
 -13  -5   1    0.71    0.08
  13   5  -1    0.90    0.09
  11  -5  -1    3.59    0.17
  11  -5  -1    3.65    0.18
 -11  -5   1    3.51    0.14
 -11  -5   1    3.63    0.18
 -11  -5   1    3.65    0.15
  11   5  -1    3.47    0.14
   9  -5  -1    3.95    0.17
  -9  -5   1    3.66    0.17
   9  -5  -1    3.62    0.17
  -9  -5   1    3.83    0.14
  -9  -5   1    3.92    0.16
   9   5  -1    3.81    0.14
  -7  -5   1    1.95    0.08
   7  -5  -1    1.96    0.12
  -7  -5   1    2.04    0.12
   7  -5  -1    2.18    0.12
  -7  -5   1    1.82    0.10
   7   5  -1    1.97    0.08
   5  -5  -1    2.30    0.11
  -5  -5   1    2.65    0.12
  -5  -5   1    2.64    0.13
  -5  -5   1    2.64    0.09
   5  -5  -1    2.49    0.13
   3  -5  -1   41.75    0.88
  -3  -5   1   40.57    0.89
   3  -5  -1   42.91    0.91
  -3  -5   1   41.67    0.93
   1  -5  -1    8.41    0.24
  -1  -5   1    8.65    0.25
  -1  -5   1    8.78    0.26
   1  -5  -1    8.52    0.22
  -1  -5  -1    7.11    0.19
  -1  -5  -1    7.05    0.23
  -1  -5  -1    7.00    0.20
   1  -5   1    7.02    0.18
   1  -5   1    7.08    0.23
   1  -5   1    6.79    0.22
   3  -5   1   15.58    0.37
   3  -5   1   16.23    0.42
  -3  -5  -1   15.92    0.39
  -3  -5  -1   15.76    0.40
  -3  -5  -1   15.27    0.36
  -5  -5  -1    7.96    0.24
   5  -5   1    8.13    0.23
   5  -5   1    7.39    0.25
  -5  -5  -1    7.98    0.25
  -5  -5  -1    7.80    0.21
   7  -5   1    6.38    0.21
  -7  -5  -1    6.29    0.19
  -7  -5  -1    6.62    0.22
   7  -5   1    6.66    0.23
  -7  -5  -1    4.89    0.20
  -9  -5  -1    6.37    0.20
   9  -5   1    6.08    0.24
  -9  -5  -1    6.56    0.22
  -9  -5  -1    6.46    0.23
   9  -5   1    6.56    0.23
 -11  -5  -1   19.08    0.48
  11  -5   1   17.96    0.50
 -11  -5  -1   18.22    0.47
  11  -5   1   19.02    0.51
 -11  -5  -1   18.54    0.50
 -13  -5  -1    0.18    0.05
  13  -5   1    0.19    0.07
 -13  -5  -1    0.26    0.06
  13  -5   1    0.20    0.06
 -13  -5  -1    0.15    0.05
  13   5   1    0.10    0.05
  13   5   1    0.22    0.06
 -15  -5  -1    0.04    0.05
  15  -5   1   -0.01    0.05
 -15  -5  -1   -0.01    0.04
  15  -5   1   -0.05    0.04
 -15  -5  -1    0.08    0.05
  15   5   1    0.02    0.04
  15   5   1    0.13    0.05
 -17  -5  -1    1.42    0.14
  17  -5   1    1.42    0.14
  17  -5   1    1.50    0.17
 -17  -5  -1    1.43    0.16
  17   5   1    1.62    0.15
  17   5   1    1.44    0.14
  17   5   1    1.21    0.14
  19  -5   1    0.19    0.08
 -19  -5  -1    0.67    0.11
 -19  -5  -1    0.57    0.11
  19  -5   1    0.62    0.11
  19   5   1    0.36    0.09
 -21  -5  -1    0.11    0.08
  21  -5   1    0.15    0.08
  21  -5   1    0.11    0.08
 -21  -5  -1    0.11    0.08
  21   5   1    0.25    0.09
  22  -6  -1    2.91    0.24
 -22  -6   1    2.61    0.22
  20  -6  -1    0.09    0.09
 -20  -6   1    0.09    0.09
 -18  -6   1    1.21    0.15
  18  -6  -1    1.15    0.14
  18  -6  -1    1.26    0.16
  16  -6  -1    0.14    0.07
  16  -6  -1    0.10    0.05
 -16  -6   1    0.05    0.06
 -14  -6   1    0.11    0.06
  14  -6  -1    0.18    0.06
  14  -6  -1    0.08    0.06
 -14  -6   1    0.15    0.06
  12  -6  -1    0.32    0.07
 -12  -6   1    0.19    0.05
 -12  -6   1    0.25    0.07
  12  -6  -1    0.18    0.06
  10  -6  -1    0.12    0.05
 -10  -6   1    0.10    0.05
  10  -6  -1    0.00    0.04
 -10  -6   1    0.28    0.06
  -8  -6   1    4.74    0.20
  -8  -6   1    4.66    0.19
   8  -6  -1    4.33    0.19
   8  -6  -1    4.44    0.20
   6  -6  -1    0.18    0.06
  -6  -6   1    0.19    0.05
  -6  -6   1    0.13    0.05
   6  -6  -1    0.15    0.05
   4  -6  -1    2.04    0.10
  -4  -6   1    2.07    0.12
  -4  -6   1    2.10    0.12
   4  -6  -1    2.27    0.13
   2  -6  -1    5.41    0.18
   2  -6  -1    5.53    0.17
   2  -6  -1    5.87    0.22
  -2  -6   1    4.59    0.18
  -2  -6   1    5.61    0.21
   0  -6  -1    5.94    0.17
   0  -6   1    5.83    0.22
   0  -6  -1    5.80    0.19
   0  -6   1    5.90    0.21
   0  -6   1    6.06    0.16
   0  -6  -1    5.71    0.22
   2  -6   1    5.80    0.17
  -2  -6  -1    6.16    0.22
  -2  -6  -1    5.77    0.19
  -2  -6  -1    5.74    0.17
   2  -6   1    5.18    0.21
   2  -6   1    5.31    0.20
  -4  -6  -1    6.36    0.18
   4  -6   1    6.25    0.20
   4  -6   1    6.31    0.24
  -4  -6  -1    6.69    0.24
  -4  -6  -1    6.70    0.22
  -6  -6  -1   10.96    0.29
  -6  -6  -1   11.59    0.33
   6  -6   1   11.94    0.32
   6  -6   1   11.21    0.35
  -6  -6  -1   11.17    0.34
   8  -6   1    3.79    0.17
  -8  -6  -1    3.46    0.17
  -8  -6  -1    3.55    0.14
   8  -6   1    3.64    0.18
  -8  -6  -1    3.67    0.17
  10  -6   1    9.51    0.33
  10  -6   1    9.92    0.32
 -10  -6  -1    9.79    0.31
 -10  -6  -1    9.46    0.28
  12  -6   1    0.55    0.09
 -12  -6  -1    0.56    0.09
 -12  -6  -1    0.44    0.08
  12  -6   1    0.38    0.08
  12   6   1    0.42    0.07
  14  -6   1    3.27    0.19
  14  -6   1    3.61    0.20
 -14  -6  -1    3.91    0.18
 -14  -6  -1    3.41    0.19
  14   6   1    2.97    0.17
  14   6   1    3.33    0.19
  16  -6   1    4.51    0.24
 -16  -6  -1    4.83    0.25
  16  -6   1    4.50    0.23
 -16  -6  -1    4.65    0.23
  16   6   1    4.53    0.21
 -18  -6  -1    0.78    0.14
  18  -6   1    0.84    0.13
  18  -6   1    0.75    0.12
 -20  -6  -1    0.01    0.08
  20  -6   1   -0.06    0.07
  20  -6   1    0.04    0.08
  21  -7  -1    5.08    0.30
 -21  -7   1    5.20    0.31
  19  -7  -1    1.48    0.18
 -19  -7   1    2.18    0.21
  19  -7  -1    2.07    0.20
 -17  -7   1    0.26    0.09
  17  -7  -1    0.21    0.09
  17  -7  -1    0.18    0.08
  15  -7  -1    0.84    0.13
 -15  -7   1    1.00    0.13
  15  -7  -1    1.02    0.13
 -13  -7   1   -0.04    0.04
 -13  -7   1   -0.05    0.04
  13  -7  -1   -0.01    0.05
  13  -7  -1    0.05    0.05
 -11  -7   1    5.63    0.23
  11  -7  -1    5.39    0.24
 -11  -7   1    5.55    0.25
  11  -7  -1    5.60    0.25
  -9  -7   1    3.13    0.17
   9  -7  -1    3.06    0.16
  -9  -7   1    2.95    0.16
   9  -7  -1    2.97    0.18
   7  -7  -1   23.31    0.63
  -7  -7   1   24.58    0.61
  -7  -7   1   25.24    0.64
   7  -7  -1   24.03    0.60
  -5  -7   1    1.37    0.11
   5  -7  -1    1.54    0.12
   5  -7  -1    1.60    0.10
   3  -7  -1   11.84    0.32
   3  -7  -1   11.87    0.38
   3  -7  -1   12.14    0.34
  -3  -7   1   12.78    0.37
   1  -7  -1    2.05    0.11
  -1  -7   1    2.32    0.14
   1  -7  -1    2.04    0.14
  -1  -7  -1    4.89    0.18
   1  -7   1    4.89    0.21
  -1  -7  -1    5.07    0.22
  -3  -7  -1    0.96    0.08
  -3  -7  -1    0.75    0.10
   3  -7   1    0.85    0.11
   3  -7   1    0.86    0.09
  -5  -7  -1    0.10    0.04
   5  -7   1    0.00    0.04
  -5  -7  -1    0.09    0.05
   7  -7   1    2.49    0.14
  -7  -7  -1    2.51    0.15
  -7  -7  -1    2.85    0.15
   7  -7   1    2.39    0.16
  -9  -7  -1    0.43    0.07
   9  -7   1    0.32    0.07
   9  -7   1    0.41    0.08
  -9  -7  -1    0.46    0.08
  11  -7   1    1.45    0.14
 -11  -7  -1    1.34    0.14
  11  -7   1    1.10    0.13
  13  -7   1   16.06    0.48
  13  -7   1   15.60    0.49
 -13  -7  -1   15.27    0.46
  15  -7   1    2.11    0.17
  15  -7   1    2.05    0.16
 -15  -7  -1    1.86    0.15
 -15  -7  -1    2.13    0.16
  15   7   1    1.96    0.15
 -17  -7  -1   12.39    0.45
  17  -7   1   12.20    0.45
  17  -7   1   13.22    0.46
  19  -7   1    5.27    0.29
 -19  -7  -1    5.00    0.28
  19  -7   1    4.65    0.26
 -18  -8   1    2.61    0.21
  18  -8  -1    1.78    0.19
  18  -8  -1    1.94    0.21
  16  -8  -1    1.70    0.19
  16  -8  -1    1.53    0.17
 -16  -8   1    1.75    0.18
  14  -8  -1   31.76    0.82
 -14  -8   1   30.25    0.82
  14  -8  -1   29.71    0.80
 -12  -8   1    1.41    0.14
 -12  -8   1    1.36    0.15
  12  -8  -1    1.45    0.15
  12  -8  -1    1.07    0.14
  10  -8  -1   18.18    0.55
  10  -8  -1   19.88    0.54
 -10  -8   1   18.49    0.53
 -10  -8   1   19.87    0.56
   8  -8  -1   28.91    0.76
  -8  -8   1   30.13    0.74
  -6  -8   1   10.27    0.35
   6  -8  -1    9.82    0.36
   4  -8  -1   25.79    0.63
   4  -8  -1   23.92    0.66
  -4  -8   1   25.43    0.65
  -2  -8   1   12.07    0.39
   2  -8  -1   11.83    0.36
   2  -8  -1   12.85    0.41
   0  -8  -1    9.93    0.31
   0  -8  -1    9.44    0.34
   0  -8   1    9.68    0.34
  -2  -8  -1   17.96    0.51
   2  -8   1   17.78    0.52
   4  -8   1    1.85    0.15
  -4  -8  -1    1.54    0.15
   6  -8   1    2.87    0.18
  -6  -8  -1    3.39    0.19
   8  -8   1   -0.01    0.04
  -8  -8  -1   -0.03    0.04
  10  -8   1    0.17    0.07
 -10  -8  -1    0.14    0.06
  12  -8   1   -0.01    0.06
 -12  -8  -1    0.03    0.05
 -14  -8  -1    0.12    0.07
  14  -8   1    0.09    0.08
  14  -8   1   -0.04    0.06
  16  -8   1    1.14    0.16
  16  -8   1    1.24    0.16
  18  -8   1    0.58    0.13
  18  -8   1    0.56    0.12
  15  -9  -1    0.74    0.13
  13  -9  -1    5.52    0.29
 -11  -9   1    0.00    0.05
  11  -9  -1    0.08    0.07
   9  -9  -1   -0.03    0.05
  -9  -9   1   -0.04    0.05
  -7  -9   1    0.02    0.05
   7  -9  -1    0.04    0.05
  -5  -9   1    0.54    0.10
   5  -9  -1    0.41    0.10
  -3  -9   1   -0.02    0.04
  -3  -9   1    0.02    0.05
   3  -9  -1    0.01    0.05
  -1  -9   1    2.85    0.19
   1  -9  -1    3.13    0.20
  -1  -9   1    3.45    0.18
   1  -9   1    5.67    0.26
  -1  -9  -1    5.29    0.26
   1  -9   1    5.47    0.24
  -3  -9  -1    5.42    0.26
   3  -9   1    5.44    0.26
   5  -9   1    3.56    0.22
  -5  -9  -1    3.87    0.22
  -7  -9  -1    1.06    0.13
   7  -9   1    1.19    0.15
   9  -9   1    0.57    0.12
  -9  -9  -1    0.71    0.11
 -11  -9  -1   -0.04    0.05
  11  -9   1    0.08    0.06
 -13  -9  -1    0.13    0.08
  13  -9   1    0.11    0.07
  15  -9   1    0.23    0.10
  14 -10  -1    4.41    0.28
  12 -10  -1    2.80    0.22
  10 -10  -1    2.27    0.22
 -10 -10   1    1.96    0.19
   8 -10  -1    2.14    0.21
  -8 -10   1    2.76    0.19
  -6 -10   1    0.51    0.10
   6 -10  -1    0.54    0.12
   4 -10  -1   13.47    0.48
  -4 -10   1   13.50    0.47
  -2 -10   1    2.88    0.21
   2 -10  -1    2.87    0.21
   0 -10   1   11.93    0.43
   0 -10  -1   12.01    0.44
  -2 -10  -1   14.31    0.48
   2 -10   1   13.73    0.48
  -4 -10  -1    2.80    0.20
   4 -10   1    2.59    0.20
  -6 -10  -1   10.19    0.40
   6 -10   1   10.94    0.42
  -8 -10  -1    2.38    0.19
   8 -10   1    2.73    0.21
 -10 -10  -1    6.53    0.31
  10 -10   1    6.54    0.33
 -12 -10  -1    8.72    0.36
  12 -10   1    8.06    0.37
  -9 -11   1    5.24    0.29
   9 -11  -1    5.84    0.32
  -7 -11   1    0.02    0.08
   7 -11  -1   -0.01    0.07
   5 -11  -1    6.72    0.34
  -5 -11   1    6.70    0.32
  -3 -11   1    2.58    0.21
   3 -11  -1    2.72    0.22
  -1 -11   1    1.89    0.20
   1 -11  -1    2.09    0.21
  -1 -11  -1    3.41    0.24
   1 -11   1    3.36    0.23
  -3 -11  -1    1.32    0.17
   3 -11   1    1.47    0.18
   5 -11   1    2.05    0.22
  -5 -11  -1    1.87    0.20
   7 -11   1    0.17    0.10
  -7 -11  -1    0.18    0.09
   9 -11   1    1.14    0.17
  -9 -11  -1    1.05    0.16
 -26   0   2    0.98    0.17
  26   0  -2    1.16    0.19
 -24   0   2    5.59    0.32
  24   0  -2    5.73    0.32
 -22   0   2    6.27    0.31
  22   0  -2    5.33    0.29
  20   0  -2    8.55    0.35
 -20   0   2    8.09    0.35
  18   0  -2   24.08    0.65
 -18   0   2   22.34    0.65
 -16   0   2   27.00    0.72
  16   0  -2   27.11    0.70
  16   0  -2   27.66    0.60
  14   0  -2   15.12    0.35
  14   0  -2   14.43    0.42
 -14   0   2   14.24    0.43
 -12   0   2   71.83    1.59
  12   0  -2   73.46    1.43
  12   0  -2   73.78    1.53
  10   0  -2   26.22    0.54
  10   0  -2   26.20    0.60
 -10   0   2   26.00    0.63
   8   0  -2   17.46    0.42
   8   0  -2   17.83    0.36
  -8   0   2   17.57    0.43
   6   0  -2   49.99    0.94
   6   0  -2   49.62    1.01
  -6   0   2   47.76    1.04
  -4   0   2    6.04    0.12
  -4   0   2    5.80    0.16
   4   0  -2    6.07    0.16
   4   0  -2    6.02    0.12
  -2   0   2  164.69    3.06
   2   0  -2  155.84    3.06
  -2   0   2  160.17    3.07
  -2   0   2  161.13    3.31
   0   0   2   74.27    1.39
   0   0  -2   72.01    1.39
  -2   0  -2   90.49    1.75
   2   0   2   91.70    1.75
   4   0   2    7.39    0.19
   4   0   2    7.34    0.19
  -6   0  -2    5.59    0.17
  -6   0  -2    5.49    0.17
   6   0   2    5.42    0.16
   6   0   2    5.30    0.15
   8   0   2    1.07    0.06
   8   0   2    1.00    0.07
  -8   0  -2    0.95    0.08
  -8   0  -2    0.92    0.07
   8   0   2    0.93    0.07
 -10   0  -2   11.99    0.34
  10   0   2   11.72    0.33
  10   0   2   11.11    0.30
  10   0   2   11.20    0.29
 -10   0  -2   11.74    0.33
  12   0   2    9.31    0.27
 -12   0  -2    9.41    0.30
  12   0   2    8.81    0.25
  12   0   2    8.98    0.29
 -12   0  -2    8.89    0.30
 -14   0  -2    6.61    0.25
 -14   0  -2    6.51    0.26
  14   0   2    6.13    0.22
  14   0   2    6.29    0.21
  14   0   2    6.23    0.25
  16   0   2    9.53    0.34
 -16   0  -2    9.69    0.36
  16   0   2    9.92    0.31
 -16   0  -2    9.77    0.34
  16   0   2    9.76    0.29
 -18   0  -2    2.73    0.19
  18   0   2    2.54    0.18
  18   0   2    2.51    0.15
 -18   0  -2    2.41    0.17
  20   0   2    4.39    0.23
  20   0   2    4.10    0.24
 -20   0  -2    4.02    0.24
 -22   0  -2    0.01    0.07
  22   0   2    0.03    0.07
  24   0   2    0.24    0.10
 -24   0  -2    0.35    0.12
  25  -1  -2    0.96    0.16
 -25  -1   2    0.79    0.16
  25   1  -2    0.51    0.12
  23  -1  -2    0.54    0.12
 -23  -1   2    0.43    0.12
  23   1  -2    0.38    0.10
 -23   1   2    0.36    0.10
 -21  -1   2    1.31    0.16
  21  -1  -2    0.94    0.14
  21   1  -2    1.11    0.14
 -21   1   2    1.01    0.14
 -19  -1   2    8.66    0.35
  19  -1  -2    8.54    0.34
 -19   1   2    7.96    0.34
  19   1  -2    8.54    0.33
  17  -1  -2    9.53    0.35
  17  -1  -2    9.80    0.28
 -17  -1   2    9.91    0.35
 -17   1   2    8.63    0.34
  17   1  -2    9.29    0.33
 -15  -1   2    0.32    0.07
  15  -1  -2    0.51    0.08
  15  -1  -2    0.28    0.05
  15   1  -2    0.22    0.04
  15   1  -2    0.19    0.06
 -15   1   2    0.21    0.06
 -13  -1   2    0.09    0.04
  13  -1  -2    0.15    0.03
 -13  -1   2    0.03    0.04
  13  -1  -2    0.20    0.06
  13   1  -2    0.09    0.04
  13   1  -2    0.16    0.03
 -13   1   2    0.04    0.04
  13   1  -2    0.17    0.03
  11  -1  -2    5.95    0.17
 -11  -1   2    5.99    0.20
  11  -1  -2    5.63    0.21
 -11  -1   2    5.88    0.22
  11   1  -2    5.80    0.15
 -11   1   2    5.52    0.21
  11   1  -2    5.94    0.15
  11   1  -2    5.85    0.20
  -9  -1   2   27.41    0.64
  -9  -1   2   27.09    0.60
   9  -1  -2   27.54    0.56
   9  -1  -2   26.91    0.62
  -9   1   2   26.40    0.63
   9   1  -2   26.69    0.60
   9   1  -2   26.86    0.54
  -7  -1   2    1.74    0.05
   7  -1  -2    1.80    0.09
  -7  -1   2    1.86    0.09
   7  -1  -2    1.80    0.07
  -7   1   2    1.74    0.09
   7   1  -2    1.84    0.08
   7   1  -2    1.79    0.06
  -5  -1   2  253.21    4.84
   5  -1  -2  266.63    5.03
  -5  -1   2  252.16    5.18
   5  -1  -2  248.10    4.88
   5   1  -2  250.03    4.91
  -5   1   2  255.51    5.21
   3  -1  -2   14.99    0.31
   3  -1  -2   15.32    0.33
  -3  -1   2   14.38    0.34
  -3  -1   2   15.33    0.30
  -3   1   2   14.64    0.32
  -1  -1   2   23.06    0.47
  -1  -1   2   23.20    0.50
   1  -1  -2   24.11    0.47
   1  -1  -2   23.22    0.47
  -1   1   2   23.09    0.47
  -1  -1  -2    0.10    0.02
   1  -1   2    0.15    0.02
  -1  -1  -2    0.12    0.01
  -3  -1  -2  229.26    4.61
  -3  -1  -2  255.66    4.72
   3  -1   2  244.05    4.67
   3  -1   2  235.83    4.66
  -3   1  -2  246.35    4.71
   3   1   2  217.79    4.50
  -5  -1  -2   42.88    0.91
  -5  -1  -2   44.22    0.89
   5  -1   2   41.49    0.87
  -5  -1  -2   43.44    0.87
   5  -1   2   43.86    0.88
  -5   1  -2   43.39    0.89
   5   1   2   42.33    0.87
   5   1   2   43.02    0.88
   7  -1   2   35.83    0.74
  -7  -1  -2   35.60    0.76
  -7  -1  -2   35.41    0.78
  -7  -1  -2   35.09    0.73
   7  -1   2   35.69    0.74
   7   1   2   35.22    0.74
   7   1   2   34.19    0.73
  -7   1  -2   35.04    0.76
   9  -1   2    0.88    0.07
  -9  -1  -2    0.89    0.06
   9  -1   2    0.81    0.06
  -9  -1  -2    0.81    0.08
   9  -1   2    0.83    0.06
  -9  -1  -2    0.86    0.07
  -9   1  -2    0.80    0.08
   9   1   2    0.86    0.06
   9   1   2    0.81    0.06
 -11  -1  -2    0.50    0.07
  11  -1   2    0.45    0.07
 -11  -1  -2    0.51    0.07
  11  -1   2    0.50    0.06
  11  -1   2    0.36    0.05
 -11   1  -2    0.47    0.07
  11   1   2    0.41    0.06
  11   1   2    0.57    0.07
  11   1   2    0.43    0.05
 -13  -1  -2   -0.02    0.03
 -13  -1  -2    0.05    0.03
  13  -1   2    0.33    0.05
  13  -1   2    0.11    0.04
  13  -1   2    0.02    0.03
  13   1   2    0.05    0.04
 -13   1  -2    0.09    0.04
  13   1   2    0.04    0.03
  13   1   2    0.13    0.04
  15  -1   2   10.09    0.34
  15  -1   2    9.45    0.30
 -15  -1  -2    9.87    0.34
 -15  -1  -2    9.56    0.33
 -15   1  -2    9.93    0.34
  15   1   2    9.90    0.30
  15   1   2   10.07    0.34
  15   1   2    9.87    0.29
 -17  -1  -2    1.85    0.15
 -17  -1  -2    1.43    0.15
  17  -1   2    1.45    0.15
  17  -1   2    1.66    0.12
 -17   1  -2    1.84    0.15
  17   1   2    1.87    0.15
  17   1   2    1.83    0.12
  19  -1   2    1.02    0.14
 -19  -1  -2    1.09    0.14
 -19  -1  -2    1.01    0.13
  19  -1   2    1.27    0.13
  19   1   2    1.05    0.11
 -19   1  -2    1.04    0.14
  19   1   2    1.01    0.13
 -21  -1  -2    0.09    0.07
  21  -1   2    0.10    0.07
 -21  -1  -2    0.00    0.07
 -21   1  -2    0.25    0.10
  21   1   2    0.08    0.07
  23  -1   2    0.20    0.09
 -23  -1  -2    0.18    0.10
  23   1   2    0.20    0.10
  24  -2  -2    1.63    0.20
 -24  -2   2    1.74    0.21
  24   2  -2    1.26    0.17
 -22  -2   2    5.49    0.29
  22  -2  -2    4.38    0.27
  22   2  -2    4.55    0.26
  20  -2  -2    4.04    0.24
 -20  -2   2    4.35    0.25
  20   2  -2    4.32    0.24
 -20   2   2    4.40    0.25
 -18  -2   2    0.56    0.10
  18  -2  -2    0.34    0.08
  18   2  -2    0.52    0.10
 -18   2   2    0.24    0.08
 -16  -2   2    2.58    0.17
  16  -2  -2    3.03    0.14
  16  -2  -2    2.89    0.17
 -16  -2   2    2.93    0.16
 -16   2   2    2.60    0.17
  16   2  -2    2.80    0.16
  14  -2  -2    2.92    0.13
 -14  -2   2    2.83    0.16
  14  -2  -2    2.57    0.15
 -14  -2   2    2.91    0.15
  14   2  -2    3.08    0.11
  14   2  -2    2.80    0.11
  14   2  -2    2.73    0.14
 -14   2   2    2.71    0.16
 -12  -2   2    0.27    0.06
  12  -2  -2    0.36    0.06
 -12  -2   2    0.34    0.04
  12  -2  -2    0.42    0.05
 -12  -2   2    0.44    0.06
  12   2  -2    0.41    0.06
 -12   2   2    0.37    0.06
  12   2  -2    0.34    0.04
  10  -2  -2    2.82    0.14
 -10  -2   2    2.90    0.12
  10  -2  -2    3.13    0.12
 -10  -2   2    2.87    0.10
 -10  -2   2    3.10    0.14
 -10   2   2    2.85    0.14
  10   2  -2    2.80    0.12
  10   2  -2    2.81    0.10
  -8  -2   2   29.47    0.63
  -8  -2   2   28.16    0.58
  -8  -2   2   29.12    0.67
   8  -2  -2   29.30    0.66
   8  -2  -2   29.26    0.61
  -8   2   2   28.38    0.66
   8   2  -2   28.78    0.62
  -6  -2   2   41.27    0.82
   6  -2  -2   41.25    0.88
   6  -2  -2   42.38    0.84
  -6  -2   2   41.81    0.84
  -6  -2   2   41.68    0.90
   6   2  -2   41.49    0.84
  -6   2   2   40.33    0.89
   4  -2  -2   79.95    1.59
  -4  -2   2   82.44    1.58
  -4  -2   2   80.78    1.69
   4  -2  -2   85.16    1.64
  -2  -2   2    4.74    0.14
   2  -2  -2    4.78    0.14
  -2  -2   2    4.72    0.13
   2  -2  -2    4.71    0.13
   0  -2  -2  280.63    5.26
   0  -2  -2  253.33    5.12
   0  -2  -2  270.77    5.20
   0  -2   2  243.03    4.99
   2  -2   2    3.11    0.11
  -2  -2  -2    2.80    0.09
  -2  -2  -2    3.13    0.09
  -2  -2  -2    2.95    0.10
  -4  -2  -2    5.39    0.15
  -4  -2  -2    5.10    0.15
   4  -2   2    5.29    0.16
   4  -2   2    5.33    0.15
  -4   2  -2    5.24    0.15
   6  -2   2   72.65    1.44
   6  -2   2   71.79    1.46
  -6  -2  -2   71.31    1.49
  -6  -2  -2   72.52    1.45
  -6  -2  -2   72.43    1.42
  -6   2  -2   70.73    1.46
   6   2   2   71.12    1.42
   8  -2   2    0.01    0.02
  -8  -2  -2    0.00    0.02
  -8  -2  -2    0.01    0.02
   8  -2   2    0.00    0.02
  -8  -2  -2    0.06    0.03
  -8   2  -2    0.03    0.03
   8   2   2    0.02    0.02
   8   2   2    0.05    0.02
  10  -2   2    1.70    0.10
 -10  -2  -2    1.57    0.10
  10  -2   2    1.45    0.10
 -10  -2  -2    1.59    0.10
 -10  -2  -2    1.63    0.09
 -10   2  -2    1.48    0.10
  10   2   2    1.76    0.10
  10   2   2    1.55    0.09
 -12  -2  -2    3.83    0.17
 -12  -2  -2    3.19    0.16
 -12  -2  -2    3.38    0.14
  12  -2   2    3.63    0.16
  12  -2   2    3.54    0.17
 -12   2  -2    3.62    0.17
  12   2   2    3.40    0.15
  12   2   2    3.49    0.17
  12   2   2    3.51    0.14
 -14  -2  -2    4.77    0.21
 -14  -2  -2    4.90    0.21
  14  -2   2    4.22    0.21
  14  -2   2    4.77    0.20
  14   2   2    4.97    0.19
 -14   2  -2    4.96    0.22
  14   2   2    4.77    0.21
  14   2   2    4.52    0.18
  16  -2   2    2.68    0.15
  16  -2   2    2.91    0.18
 -16  -2  -2    2.92    0.18
 -16  -2  -2    3.40    0.19
  16   2   2    3.29    0.15
  16   2   2    2.94    0.18
  16   2   2    2.84    0.15
 -16   2  -2    2.75    0.18
  18  -2   2    0.22    0.08
 -18  -2  -2    0.31    0.08
 -18  -2  -2    0.39    0.10
  18  -2   2    0.35    0.08
  18   2   2    0.34    0.08
  18   2   2    0.40    0.07
 -18   2  -2    0.17    0.07
  20  -2   2    0.57    0.10
 -20  -2  -2    0.51    0.10
 -20  -2  -2    0.31    0.10
  20  -2   2    0.55    0.12
 -20   2  -2    0.46    0.11
  20   2   2    0.51    0.11
 -22  -2  -2    0.02    0.06
 -22  -2  -2    0.05    0.08
  22  -2   2    0.00    0.08
  22   2   2    0.20    0.10
 -24  -2  -2    3.65    0.27
 -24  -2  -2    3.54    0.26
  24  -2   2    3.76    0.28
  24   2   2    3.75    0.26
 -25  -3   2    0.07    0.09
  25  -3  -2    0.10    0.11
  25   3  -2    0.28    0.10
  23  -3  -2    4.08    0.27
 -23  -3   2    4.43    0.28
  23   3  -2    4.56    0.27
 -21  -3   2   -0.01    0.06
  21  -3  -2    0.09    0.09
  21   3  -2    0.03    0.07
  19  -3  -2   11.52    0.42
 -19  -3   2   12.19    0.43
  19   3  -2   11.30    0.39
  17  -3  -2   20.54    0.51
  17  -3  -2   18.66    0.57
 -17  -3   2   20.32    0.59
 -17  -3   2   20.14    0.55
  17   3  -2   20.25    0.55
 -15  -3   2   28.69    0.63
 -15  -3   2   29.72    0.76
 -15  -3   2   29.03    0.70
  15  -3  -2   30.43    0.68
  15  -3  -2   27.82    0.73
  15   3  -2   28.79    0.70
  15   3  -2   28.92    0.64
 -13  -3   2   29.29    0.74
  13  -3  -2   30.45    0.73
 -13  -3   2   28.82    0.63
 -13  -3   2   30.87    0.69
  13  -3  -2   29.89    0.67
  13   3  -2   27.11    0.68
  13   3  -2   29.45    0.63
  11  -3  -2    1.65    0.11
  11  -3  -2    1.64    0.10
 -11  -3   2    1.78    0.10
 -11  -3   2    2.02    0.12
 -11  -3   2    1.71    0.08
  11   3  -2    1.82    0.08
  11   3  -2    1.80    0.10
  -9  -3   2   71.85    1.53
   9  -3  -2   70.85    1.43
  -9  -3   2   70.59    1.44
   9  -3  -2   70.71    1.48
  -9  -3   2   70.48    1.39
   9   3  -2   70.91    1.44
   7  -3  -2    4.14    0.14
  -7  -3   2    3.91    0.12
  -7  -3   2    4.01    0.12
   7  -3  -2    3.95    0.15
  -7  -3   2    3.90    0.15
   7   3  -2    4.08    0.12
  -5  -3   2   13.15    0.34
   5  -3  -2   12.79    0.32
   5  -3  -2   12.91    0.33
  -5  -3   2   13.03    0.30
   3  -3  -2   70.43    1.45
   3  -3  -2   71.62    1.43
  -3  -3   2   72.88    1.51
  -3  -3   2   73.81    1.42
  -1  -3   2   66.00    1.33
  -1  -3   2   66.40    1.40
   1  -3  -2   67.03    1.34
   1  -3  -2   66.45    1.33
   1  -3  -2   69.31    1.36
  -1  -3  -2    0.95    0.06
   1  -3   2    0.90    0.06
  -1  -3  -2    0.88    0.05
  -1  -3  -2    0.79    0.04
  -3  -3  -2   19.59    0.44
  -3  -3  -2   19.77    0.45
  -3  -3  -2   19.62    0.43
   3  -3   2   19.66    0.43
   3  -3   2   19.54    0.45
  -3   3  -2   19.52    0.43
   5  -3   2   28.76    0.63
  -5  -3  -2   28.98    0.64
  -5  -3  -2   28.56    0.62
  -5  -3  -2   28.94    0.62
   5  -3   2   28.47    0.64
  -5   3  -2   29.24    0.63
  -7  -3  -2   42.91    0.99
   7  -3   2   45.20    0.97
  -7  -3  -2   46.71    0.96
  -7  -3  -2   47.29    0.95
   7  -3   2   45.94    0.97
  -7   3  -2   45.76    0.97
   9  -3   2    0.89    0.09
   9  -3   2    1.09    0.09
  -9  -3  -2    1.00    0.07
  -9  -3  -2    1.24    0.08
  -9  -3  -2    1.33    0.09
   9   3   2    1.08    0.07
  -9   3  -2    1.14    0.09
 -11  -3  -2    1.23    0.09
 -11  -3  -2    1.23    0.10
  11  -3   2    1.33    0.10
 -11  -3  -2    1.52    0.10
  11  -3   2    1.25    0.10
  11   3   2    1.30    0.09
 -11   3  -2    1.20    0.10
  11   3   2    1.34    0.09
 -13  -3  -2    5.47    0.20
  13  -3   2    5.61    0.22
 -13  -3  -2    5.69    0.23
 -13  -3  -2    5.21    0.21
  13  -3   2    5.47    0.23
  13   3   2    5.32    0.22
 -13   3  -2    5.43    0.23
  13   3   2    5.80    0.21
  13   3   2    5.25    0.20
 -15  -3  -2    0.01    0.04
  15  -3   2    0.02    0.04
 -15  -3  -2    0.02    0.04
 -15  -3  -2    0.00    0.03
  15  -3   2   -0.03    0.04
  15   3   2   -0.03    0.03
  15   3   2   -0.01    0.04
 -15   3  -2    0.00    0.04
  15   3   2    0.02    0.03
 -17  -3  -2    0.06    0.06
  17  -3   2    0.11    0.07
 -17  -3  -2    0.11    0.06
  17  -3   2    0.10    0.06
  17   3   2    0.04    0.06
  17   3   2    0.09    0.05
 -17   3  -2    0.04    0.06
  17   3   2    0.06    0.05
  19  -3   2   -0.01    0.06
 -19  -3  -2   -0.02    0.05
  19  -3   2   -0.02    0.05
 -19  -3  -2    0.02    0.05
  19   3   2    0.02    0.05
  21  -3   2    1.01    0.15
 -21  -3  -2    1.31    0.17
 -21  -3  -2    1.06    0.15
  21  -3   2    1.32    0.15
  21   3   2    1.42    0.17
  23  -3   2    1.96    0.23
 -23  -3  -2    1.52    0.19
 -23  -3  -2    1.21    0.18
  23   3   2    1.82    0.21
 -24  -4   2    1.62    0.21
  24  -4  -2    1.64    0.21
  24   4  -2    1.82    0.20
  22  -4  -2    0.46    0.12
 -22  -4   2    0.45    0.11
  22   4  -2    0.66    0.12
 -20  -4   2    1.27    0.15
  20  -4  -2    1.22    0.15
  20   4  -2    1.66    0.16
  18  -4  -2    0.58    0.09
  18  -4  -2    0.75    0.12
 -18  -4   2    0.75    0.11
  18   4  -2    0.73    0.11
  16  -4  -2   10.70    0.33
 -16  -4   2   10.43    0.38
  16  -4  -2   10.35    0.37
 -16  -4   2   11.33    0.35
  16   4  -2   10.76    0.34
  14  -4  -2    1.71    0.12
  14  -4  -2    1.65    0.13
 -14  -4   2    1.88    0.14
 -14  -4   2    1.60    0.11
 -14  -4   2    1.70    0.10
  14   4  -2    1.81    0.10
  14   4  -2    1.79    0.12
 -12  -4   2    2.78    0.13
 -12  -4   2    2.73    0.12
  12  -4  -2    2.73    0.15
  12  -4  -2    2.76    0.14
 -12  -4   2    2.58    0.15
  12   4  -2    2.43    0.12
  10  -4  -2    8.24    0.26
  10  -4  -2    8.29    0.28
 -10  -4   2    8.04    0.28
 -10  -4   2    8.25    0.23
 -10  -4   2    8.42    0.23
  10   4  -2    8.08    0.23
   8  -4  -2    3.98    0.16
  -8  -4   2    4.08    0.13
  -8  -4   2    3.95    0.14
   8  -4  -2    3.85    0.15
  -8  -4   2    3.87    0.17
   8   4  -2    4.02    0.13
  -6  -4   2    9.80    0.29
   6  -4  -2    9.82    0.28
   6  -4  -2    9.43    0.27
  -6  -4   2   10.22    0.26
  -4  -4   2   -0.02    0.02
  -4  -4   2    0.00    0.02
   4  -4  -2    0.00    0.02
   4  -4  -2    0.00    0.02
  -2  -4   2   11.22    0.30
   2  -4  -2   11.20    0.28
   2  -4  -2   10.83    0.30
  -2  -4   2   11.82    0.30
   0  -4  -2   15.33    0.34
   0  -4  -2   15.04    0.37
   0  -4   2   14.78    0.37
   0  -4   2   14.78    0.38
   0  -4  -2   15.32    0.35
  -2  -4  -2    0.09    0.02
  -2  -4  -2    0.30    0.05
   2  -4   2    0.11    0.04
  -2  -4  -2    0.06    0.02
   2  -4   2    0.13    0.03
   4  -4   2    2.93    0.11
  -4  -4  -2    2.84    0.11
   4  -4   2    2.86    0.13
  -4  -4  -2    3.11    0.13
  -4  -4  -2    2.67    0.10
   6  -4   2    1.20    0.08
   6  -4   2    1.35    0.09
  -6  -4  -2    1.26    0.08
  -6  -4  -2    1.29    0.08
  -6  -4  -2    1.35    0.08
  -8  -4  -2    0.00    0.01
  -8  -4  -2    0.01    0.03
   8  -4   2    0.06    0.04
  -8  -4  -2   -0.01    0.02
   8  -4   2    0.08    0.04
 -10  -4  -2    0.05    0.03
 -10  -4  -2    0.02    0.03
 -10  -4  -2    0.01    0.03
  10  -4   2    0.02    0.03
  10  -4   2   -0.01    0.03
 -12  -4  -2    8.80    0.29
 -12  -4  -2    9.34    0.31
  12  -4   2    8.89    0.31
 -12  -4  -2    9.71    0.29
  12  -4   2    8.86    0.30
  12   4   2    9.71    0.29
 -14  -4  -2    0.09    0.05
 -14  -4  -2    0.05    0.04
 -14  -4  -2    0.11    0.06
  14  -4   2    0.07    0.05
  14  -4   2   -0.02    0.04
  14   4   2    0.07    0.04
  14   4   2    0.16    0.05
  14   4   2    0.04    0.04
 -16  -4  -2    1.08    0.12
  16  -4   2    0.85    0.12
  16  -4   2    1.08    0.14
 -16  -4  -2    1.10    0.11
 -16  -4  -2    0.79    0.11
  16   4   2    1.14    0.13
  16   4   2    1.09    0.11
  16   4   2    0.98    0.10
  18  -4   2    3.18    0.21
  18  -4   2    3.72    0.20
 -18  -4  -2    3.22    0.21
 -18  -4  -2    3.04    0.19
  18   4   2    3.36    0.18
  18   4   2    3.22    0.20
  20  -4   2    0.17    0.09
 -20  -4  -2    0.20    0.08
  20  -4   2    0.10    0.07
 -20  -4  -2    0.25    0.09
  20   4   2    0.41    0.10
  22  -4   2    0.22    0.10
 -22  -4  -2    0.28    0.11
 -22  -4  -2    0.28    0.09
  22   4   2    0.16    0.08
  23  -5  -2    4.20    0.28
 -23  -5   2    3.61    0.26
 -21  -5   2    0.15    0.09
  21  -5  -2    0.13    0.10
 -19  -5   2    6.66    0.31
  19  -5  -2    5.85    0.30
  19  -5  -2    6.69    0.27
 -17  -5   2    0.61    0.11
  17  -5  -2    0.67    0.12
  17  -5  -2    0.45    0.08
  17   5  -2    0.42    0.08
 -15  -5   2   19.03    0.50
  15  -5  -2   19.27    0.51
 -15  -5   2   19.60    0.57
  15  -5  -2   19.00    0.55
  15   5  -2   18.35    0.49
  13  -5  -2   26.90    0.65
 -13  -5   2   25.92    0.69
  13  -5  -2   25.40    0.68
 -13  -5   2   26.43    0.62
 -13  -5   2   26.94    0.61
  13   5  -2   26.60    0.62
  11  -5  -2   13.76    0.41
 -11  -5   2   13.70    0.35
 -11  -5   2   14.67    0.37
 -11  -5   2   14.06    0.42
  11  -5  -2   14.01    0.39
  11   5  -2   13.79    0.35
  -9  -5   2   47.13    0.98
   9  -5  -2   46.12    1.03
  -9  -5   2   48.18    1.09
  -9  -5   2   48.94    1.00
   9  -5  -2   47.39    1.05
   9   5  -2   46.62    0.98
   7  -5  -2    4.87    0.19
   7  -5  -2    5.31    0.20
  -7  -5   2    4.97    0.20
  -7  -5   2    4.96    0.18
  -7  -5   2    5.25    0.14
   7   5  -2    4.88    0.14
   5  -5  -2   25.87    0.60
   5  -5  -2   25.59    0.61
  -5  -5   2   25.82    0.63
  -5  -5   2   26.50    0.59
   3  -5  -2    8.25    0.26
  -3  -5   2    8.50    0.26
  -3  -5   2    8.02    0.25
   3  -5  -2    8.37    0.24
   1  -5  -2    5.15    0.16
   1  -5  -2    5.26    0.19
   1  -5  -2    5.17    0.16
  -1  -5   2    4.91    0.18
  -1  -5   2    5.33    0.19
   1  -5   2   24.00    0.59
  -1  -5  -2   24.06    0.57
   1  -5   2   24.93    0.51
  -1  -5  -2   24.49    0.54
  -1  -5  -2   24.83    0.55
   1  -5   2   23.89    0.57
   3  -5   2    1.11    0.09
   3  -5   2    1.08    0.06
  -3  -5  -2    1.07    0.08
  -3  -5  -2    1.05    0.07
  -3  -5  -2    1.55    0.08
  -5  -5  -2    4.22    0.15
   5  -5   2    4.49    0.16
   5  -5   2    4.28    0.18
  -5  -5  -2    3.92    0.14
  -5  -5  -2    4.12    0.17
  -7  -5  -2    1.28    0.08
   7  -5   2    0.94    0.10
   7  -5   2    1.32    0.09
  -7  -5  -2    1.25    0.09
  -7  -5  -2    1.19    0.08
  -9  -5  -2    2.56    0.14
  -9  -5  -2    2.49    0.12
   9  -5   2    2.46    0.15
   9  -5   2    2.40    0.13
 -11  -5  -2    4.07    0.18
  11  -5   2    3.97    0.19
 -11  -5  -2    3.79    0.17
 -11  -5  -2    4.01    0.18
  11  -5   2    4.18    0.20
  13  -5   2   -0.07    0.03
  13  -5   2    0.08    0.05
 -13  -5  -2    0.07    0.04
 -13  -5  -2    0.09    0.05
 -13  -5  -2    0.03    0.04
  13   5   2    0.15    0.05
  13   5   2    0.06    0.05
 -15  -5  -2    1.68    0.13
  15  -5   2    1.92    0.15
 -15  -5  -2    1.83    0.13
 -15  -5  -2    1.77    0.14
  15  -5   2    1.76    0.14
  15   5   2    1.69    0.13
  15   5   2    1.80    0.13
  17  -5   2    3.67    0.21
 -17  -5  -2    3.91    0.21
 -17  -5  -2    4.13    0.23
 -17  -5  -2    3.81    0.19
  17  -5   2    4.12    0.24
  17   5   2    3.55    0.20
  17   5   2    3.84    0.20
  17   5   2    4.28    0.21
 -19  -5  -2    0.01    0.06
 -19  -5  -2   -0.11    0.05
  19  -5   2   -0.01    0.07
  19  -5   2    0.07    0.06
  19   5   2    0.07    0.06
 -21  -5  -2    1.08    0.15
  21  -5   2    0.79    0.15
 -21  -5  -2    1.03    0.15
  21  -5   2    0.64    0.12
  21   5   2    0.67    0.12
  22  -6  -2    5.96    0.34
 -22  -6   2    6.61    0.34
 -20  -6   2    0.30    0.11
  20  -6  -2    0.03    0.07
  18  -6  -2    4.83    0.27
  18  -6  -2    4.54    0.23
 -18  -6   2    5.10    0.27
  16  -6  -2    5.68    0.25
 -16  -6   2    5.48    0.27
  16  -6  -2    5.47    0.27
  14  -6  -2    1.74    0.15
 -14  -6   2    1.50    0.16
  14  -6  -2    1.72    0.14
  12  -6  -2   22.65    0.59
 -12  -6   2   22.08    0.54
 -12  -6   2   22.46    0.62
  12  -6  -2   21.92    0.60
  10  -6  -2    6.06    0.24
 -10  -6   2    6.56    0.25
  10  -6  -2    6.23    0.25
 -10  -6   2    6.38    0.23
   8  -6  -2   32.67    0.76
  -8  -6   2   33.03    0.79
   8  -6  -2   31.95    0.76
  -8  -6   2   31.53    0.73
   6  -6  -2   19.43    0.52
  -6  -6   2   20.31    0.50
  -6  -6   2   20.79    0.53
   6  -6  -2   19.88    0.50
   4  -6  -2    2.28    0.11
   4  -6  -2    2.22    0.13
  -4  -6   2    2.15    0.12
  -4  -6   2    2.62    0.13
  -2  -6   2   13.12    0.37
   2  -6  -2   13.52    0.34
  -2  -6   2   13.26    0.37
   2  -6  -2   13.02    0.38
   2  -6  -2   12.91    0.34
   0  -6  -2    1.36    0.10
   0  -6   2    1.29    0.10
   0  -6   2    1.57    0.11
   0  -6  -2    1.41    0.08
   0  -6  -2    1.54    0.08
   2  -6   2    9.88    0.31
   2  -6   2   10.07    0.31
   2  -6   2   10.39    0.25
  -2  -6  -2    9.74    0.31
  -2  -6  -2   10.51    0.28
  -2  -6  -2   10.32    0.27
  -4  -6  -2    8.60    0.25
  -4  -6  -2    8.03    0.23
   4  -6   2    8.24    0.23
  -4  -6  -2    8.47    0.28
   4  -6   2    8.04    0.28
  -6  -6  -2   12.04    0.36
   6  -6   2   12.88    0.34
  -6  -6  -2   12.73    0.34
   6  -6   2   11.66    0.37
  -6  -6  -2   12.12    0.32
  -8  -6  -2   16.67    0.43
   8  -6   2   16.56    0.48
  -8  -6  -2   17.13    0.47
  -8  -6  -2   18.39    0.46
   8  -6   2   17.61    0.46
  10  -6   2   -0.02    0.03
 -10  -6  -2    0.05    0.04
 -10  -6  -2    0.00    0.03
  10  -6   2    0.04    0.04
 -10  -6  -2    0.02    0.04
 -12  -6  -2    2.85    0.16
 -12  -6  -2    2.62    0.15
  12  -6   2    2.68    0.17
  12  -6   2    2.78    0.17
  14  -6   2    3.90    0.21
 -14  -6  -2    4.49    0.22
  14  -6   2    4.64    0.23
 -14  -6  -2    4.20    0.20
 -14  -6  -2    4.48    0.21
  14   6   2    4.29    0.20
  14   6   2    4.26    0.20
  16  -6   2    0.14    0.08
  16  -6   2    0.16    0.07
 -16  -6  -2    0.23    0.08
 -16  -6  -2    0.25    0.07
  16   6   2    0.32    0.08
  16   6   2    0.18    0.07
  18  -6   2    2.62    0.19
  18  -6   2    1.97    0.19
 -18  -6  -2    2.20    0.18
 -20  -6  -2    1.47    0.18
  20  -6   2    1.64    0.18
  20  -6   2    1.44    0.19
  21  -7  -2    0.06    0.09
 -21  -7   2    0.12    0.10
 -19  -7   2    0.23    0.10
  19  -7  -2    0.37    0.11
  19  -7  -2    0.21    0.08
  17  -7  -2    0.71    0.12
  17  -7  -2    0.54    0.11
 -17  -7   2    0.48    0.10
  15  -7  -2    0.01    0.05
  15  -7  -2    0.01    0.05
 -15  -7   2    0.00    0.05
  13  -7  -2    0.64    0.10
 -13  -7   2    0.85    0.11
  13  -7  -2    0.83    0.12
 -13  -7   2    0.79    0.11
  11  -7  -2    0.48    0.08
 -11  -7   2    0.56    0.10
  11  -7  -2    0.36    0.08
 -11  -7   2    0.38    0.07
  -9  -7   2    0.44    0.08
  -9  -7   2    0.36    0.07
   9  -7  -2    0.46    0.08
   9  -7  -2    0.50    0.09
   7  -7  -2    3.66    0.17
  -7  -7   2    3.43    0.18
  -7  -7   2    3.10    0.17
   7  -7  -2    3.39    0.19
   5  -7  -2   13.79    0.42
   5  -7  -2   13.93    0.38
  -5  -7   2   13.50    0.40
  -5  -7   2   13.86    0.40
  -3  -7   2    8.88    0.30
   3  -7  -2    9.08    0.26
   3  -7  -2    8.73    0.31
   3  -7  -2    8.79    0.27
  -3  -7   2    8.99    0.30
  -1  -7   2   13.30    0.40
   1  -7  -2   13.32    0.35
   1  -7  -2   13.27    0.40
   1  -7  -2   13.28    0.34
  -1  -7   2   13.42    0.39
  -1  -7  -2    0.33    0.05
   1  -7   2    0.29    0.07
  -1  -7  -2    0.33    0.07
   1  -7   2    0.34    0.07
   3  -7   2    8.46    0.30
  -3  -7  -2    8.46    0.29
   3  -7   2    7.62    0.28
  -3  -7  -2    8.27    0.25
  -5  -7  -2    5.51    0.20
  -5  -7  -2    4.91    0.22
   5  -7   2    5.25    0.23
  -7  -7  -2    0.59    0.08
   7  -7   2    0.40    0.08
  -7  -7  -2    0.52    0.09
   7  -7   2    0.43    0.07
  -9  -7  -2   20.39    0.53
   9  -7   2   18.08    0.54
  -9  -7  -2   18.90    0.53
   9  -7   2   19.83    0.52
 -11  -7  -2    0.17    0.07
  11  -7   2    0.14    0.06
  11  -7   2    0.18    0.07
 -11  -7  -2    0.23    0.07
 -13  -7  -2    1.37    0.14
  13  -7   2    1.51    0.16
  13  -7   2    1.64    0.16
 -15  -7  -2    0.72    0.11
  15  -7   2    0.67    0.12
  15  -7   2    0.74    0.11
  15   7   2    0.85    0.12
  17  -7   2    0.00    0.05
  17  -7   2   -0.01    0.06
  19  -7   2    0.19    0.09
  19  -7   2    0.39    0.12
  18  -8  -2    0.38    0.12
  18  -8  -2    0.22    0.09
 -18  -8   2    0.23    0.09
  16  -8  -2    2.33    0.19
  16  -8  -2    2.13    0.20
 -16  -8   2    2.19    0.19
 -14  -8   2    0.00    0.05
  14  -8  -2    0.01    0.06
  14  -8  -2    0.05    0.06
  12  -8  -2    6.96    0.29
 -12  -8   2    6.71    0.27
  12  -8  -2    6.55    0.30
 -12  -8   2    6.97    0.30
  10  -8  -2   -0.03    0.04
 -10  -8   2   -0.03    0.04
  10  -8  -2    0.00    0.05
 -10  -8   2    0.01    0.04
  -8  -8   2    2.43    0.16
  -8  -8   2    2.82    0.17
   8  -8  -2    2.87    0.17
   8  -8  -2    2.48    0.17
  -6  -8   2    5.76    0.24
   6  -8  -2    5.32    0.25
  -6  -8   2    5.83    0.24
  -4  -8   2    0.30    0.07
   4  -8  -2    0.31    0.09
  -4  -8   2    0.31    0.07
   2  -8  -2    3.89    0.20
  -2  -8   2    3.67    0.18
  -2  -8   2    3.67    0.19
   0  -8  -2   -0.03    0.04
   0  -8   2    0.03    0.04
   0  -8   2    0.04    0.05
  -2  -8  -2    7.76    0.30
   2  -8   2    7.96    0.31
   2  -8   2    8.12    0.29
   4  -8   2    0.16    0.07
   4  -8   2    0.21    0.06
  -4  -8  -2    0.19    0.07
  -6  -8  -2    4.07    0.21
   6  -8   2    4.14    0.22
   8  -8   2    1.24    0.14
  -8  -8  -2    1.32    0.14
  10  -8   2    0.11    0.07
 -10  -8  -2    0.09    0.05
 -12  -8  -2    1.19    0.14
  12  -8   2    1.40    0.16
  14  -8   2    0.16    0.07
 -14  -8  -2    0.07    0.07
  16  -8   2    0.90    0.15
  18  -8   2    0.20    0.09
  18  -8   2    0.17    0.09
  17  -9  -2    1.99    0.21
  15  -9  -2    0.12    0.09
  13  -9  -2    0.04    0.07
 -13  -9   2   -0.05    0.06
  11  -9  -2    0.06    0.06
 -11  -9   2    0.03    0.05
 -11  -9   2    0.05    0.07
  -9  -9   2    2.27    0.16
   9  -9  -2    2.18    0.17
  -9  -9   2    2.17    0.16
   7  -9  -2    1.55    0.17
  -7  -9   2    1.25    0.14
  -5  -9   2    0.10    0.06
   5  -9  -2    0.10    0.06
   3  -9  -2   -0.04    0.05
  -3  -9   2    0.00    0.04
   1  -9  -2    1.63    0.16
  -1  -9   2    1.74    0.17
  -1  -9  -2    0.05    0.05
   1  -9   2    0.01    0.04
   3  -9   2    8.06    0.33
  -3  -9  -2    8.30    0.33
   3  -9   2    9.23    0.33
  -5  -9  -2    0.07    0.06
   5  -9   2    0.07    0.06
   5  -9   2   -0.05    0.04
   7  -9   2   10.12    0.39
  -7  -9  -2   10.03    0.37
   9  -9   2    3.18    0.22
  -9  -9  -2    3.12    0.20
 -11  -9  -2    0.32    0.09
  11  -9   2    0.27    0.09
  13  -9   2    2.18    0.21
 -13  -9  -2    2.10    0.20
  15  -9   2    0.70    0.14
  14 -10  -2    0.91    0.15
  12 -10  -2    0.11    0.09
  10 -10  -2    4.01    0.26
 -10 -10   2    3.73    0.23
  -8 -10   2    0.90    0.13
   8 -10  -2    0.74    0.13
   6 -10  -2    1.24    0.16
  -6 -10   2    1.32    0.16
  -4 -10   2   12.72    0.45
   4 -10  -2   13.27    0.47
   2 -10  -2    0.54    0.12
  -2 -10   2    0.32    0.09
   0 -10   2    6.05    0.29
   0 -10  -2    6.59    0.31
  -2 -10  -2    0.59    0.12
   2 -10   2    0.47    0.11
   4 -10   2    1.04    0.14
  -4 -10  -2    0.85    0.14
  -6 -10  -2    0.52    0.11
   6 -10   2    0.89    0.14
   8 -10   2    1.07    0.16
  -8 -10  -2    1.17    0.16
 -10 -10  -2    0.01    0.07
  10 -10   2    0.00    0.08
 -12 -10  -2    1.09    0.15
  12 -10   2    0.81    0.16
   9 -11  -2    2.42    0.23
  -9 -11   2    2.46    0.20
  -7 -11   2    3.51    0.23
   7 -11  -2    3.65    0.25
  -5 -11   2    0.50    0.11
   5 -11  -2    0.49    0.12
   3 -11  -2    3.53    0.24
  -3 -11   2    3.94    0.25
   1 -11  -2    0.14    0.08
  -1 -11   2    0.07    0.08
  -1 -11  -2    0.37    0.10
   1 -11   2    0.33    0.10
   3 -11   2    0.15    0.08
  -3 -11  -2    0.03    0.07
  -5 -11  -2    0.89    0.15
   5 -11   2    0.89    0.15
   7 -11   2    0.27    0.11
  -7 -11  -2    0.45    0.13
 -26   0   3   -0.01    0.08
  26   0  -3   -0.04    0.09
 -24   0   3    0.09    0.09
  24   0  -3    0.14    0.09
 -22   0   3    0.03    0.07
  22   0  -3   -0.02    0.06
  20   0  -3   -0.02    0.04
 -20   0   3    0.06    0.07
  18   0  -3   -0.05    0.05
 -18   0   3   -0.01    0.05
 -16   0   3    0.03    0.04
  16   0  -3   -0.06    0.03
  14   0  -3    0.02    0.02
  14   0  -3   -0.01    0.03
 -14   0   3    0.10    0.04
  12   0  -3    0.06    0.02
  12   0  -3   -0.03    0.03
 -12   0   3    0.02    0.03
 -10   0   3   -0.01    0.03
  10   0  -3   -0.04    0.02
  10   0  -3   -0.01    0.01
  -8   0   3   -0.06    0.02
   8   0  -3    0.00    0.02
   8   0  -3    0.00    0.01
  -6   0   3   -0.01    0.02
   6   0  -3    0.01    0.01
  -6   0   3   -0.01    0.01
   6   0  -3   -0.04    0.02
   4   0  -3    0.03    0.01
   4   0  -3    0.01    0.02
  -4   0   3   -0.02    0.01
  -4   0   3    0.00    0.01
  -4   0   3    0.04    0.01
   2   0  -3   -0.07    0.01
  -2   0   3   -0.07    0.01
  -2   0   3   -0.05    0.02
   0   0  -3   -0.07    0.01
   0   0   3   -0.04    0.01
   0   0  -3   -0.01    0.02
   0   0   3   -0.05    0.02
  -2   0  -3    0.02    0.02
   2   0   3    0.00    0.02
  -2   0  -3    0.01    0.02
   2   0   3    0.01    0.02
   4   0   3    0.00    0.02
   4   0   3   -0.02    0.02
  -4   0  -3   -0.02    0.02
  -6   0  -3   -0.08    0.03
   6   0   3   -0.15    0.01
   6   0   3   -0.11    0.02
   8   0   3   -0.04    0.02
  -8   0  -3   -0.02    0.02
   8   0   3    0.00    0.02
  10   0   3    0.01    0.02
  10   0   3   -0.02    0.02
  10   0   3   -0.02    0.02
 -10   0  -3    0.00    0.02
 -12   0  -3    0.02    0.03
  12   0   3   -0.02    0.02
  12   0   3   -0.01    0.02
  12   0   3   -0.01    0.03
  14   0   3    0.02    0.04
  14   0   3   -0.01    0.03
  14   0   3   -0.02    0.03
 -14   0  -3   -0.02    0.03
  16   0   3   -0.03    0.05
 -16   0  -3    0.06    0.05
  16   0   3    0.02    0.03
  16   0   3   -0.02    0.03
 -18   0  -3   -0.03    0.04
  18   0   3   -0.02    0.05
  18   0   3    0.04    0.05
  20   0   3   -0.03    0.05
  20   0   3   -0.03    0.04
 -20   0  -3   -0.01    0.05
 -22   0  -3    0.01    0.07
  22   0   3    0.06    0.08
  24   0   3   -0.07    0.08
 -24   0  -3    0.00    0.08
  25  -1  -3    8.98    0.41
 -25  -1   3    8.52    0.41
  25   1  -3    8.78    0.40
 -25   1   3    8.31    0.40
 -23  -1   3    0.37    0.11
  23  -1  -3    0.34    0.11
 -23   1   3    0.35    0.10
  23   1  -3    0.46    0.11
  21  -1  -3   19.32    0.60
 -21  -1   3   19.53    0.62
  21   1  -3   19.59    0.59
 -21   1   3   19.44    0.62
  19  -1  -3    3.67    0.22
 -19  -1   3    4.39    0.24
 -19   1   3    3.94    0.23
  19   1  -3    4.09    0.22
 -17  -1   3   21.76    0.61
  17  -1  -3   21.01    0.59
 -17   1   3   21.01    0.60
  17   1  -3   21.57    0.58
  15  -1  -3   36.40    0.89
 -15  -1   3   37.51    0.92
  15  -1  -3   38.86    0.79
  15   1  -3   37.09    0.87
  15   1  -3   37.69    0.77
 -15   1   3   37.79    0.91
 -13  -1   3    1.66    0.12
  13  -1  -3    1.73    0.12
  13  -1  -3    1.82    0.08
  13   1  -3    1.73    0.07
 -13   1   3    2.10    0.13
  13   1  -3    1.64    0.11
 -11  -1   3  200.84    4.20
  11  -1  -3  211.57    3.91
  11  -1  -3  209.02    4.08
  11   1  -3  209.70    3.89
  11   1  -3  204.20    4.06
 -11   1   3  199.61    4.20
  -9  -1   3   29.70    0.68
   9  -1  -3   28.93    0.66
   9  -1  -3   29.81    0.60
   9   1  -3   28.66    0.57
  -9   1   3   29.30    0.68
   9   1  -3   29.33    0.65
   7  -1  -3  136.35    2.49
  -7  -1   3  130.55    2.68
   7  -1  -3  133.81    2.60
  -7  -1   3  128.10    2.47
  -7   1   3  127.04    2.67
   7   1  -3  131.77    2.58
   7   1  -3  129.86    2.47
  -5  -1   3  307.41    5.88
   5  -1  -3  303.23    5.97
  -5  -1   3  293.79    6.34
   5  -1  -3  297.57    6.15
   5   1  -3  322.84    6.08
   5   1  -3  330.75    5.92
  -5   1   3  318.17    6.36
   3  -1  -3    6.54    0.15
   3  -1  -3    6.46    0.17
  -3  -1   3    6.27    0.18
  -3  -1   3    6.63    0.15
  -3   1   3    6.46    0.16
  -1  -1   3   66.07    1.37
   1  -1  -3   68.74    1.33
   1  -1  -3   65.12    1.29
  -1  -1   3   67.07    1.29
  -1   1   3   66.31    1.33
   1  -1   3  116.07    2.24
  -1  -1  -3  115.11    2.24
  -1  -1  -3  111.13    2.19
   1  -1   3  111.86    2.20
   1   1   3  117.74    2.24
  -3  -1  -3  156.29    2.93
   3  -1   3  152.35    2.99
  -3  -1  -3  151.93    3.00
   3  -1   3  151.13    2.94
   3   1   3  151.41    2.93
   3   1   3  155.97    2.99
  -3   1  -3  153.22    2.99
  -5  -1  -3   41.32    0.84
   5  -1   3   41.14    0.86
   5  -1   3   41.21    0.85
  -5  -1  -3   41.12    0.86
  -5  -1  -3   41.51    0.88
  -5   1  -3   41.49    0.86
   5   1   3   40.69    0.84
   5   1   3   41.67    0.86
  -7  -1  -3    9.77    0.27
   7  -1   3    9.43    0.26
  -7  -1  -3   10.21    0.26
   7  -1   3   10.08    0.26
  -7  -1  -3    9.81    0.27
  -7   1  -3    9.75    0.27
   7   1   3    9.88    0.26
   7   1   3    9.55    0.26
   9  -1   3   67.60    1.35
   9  -1   3   63.54    1.30
  -9  -1  -3   61.73    1.29
   9  -1   3   64.54    1.31
  -9  -1  -3   62.68    1.37
  -9  -1  -3   64.21    1.34
  -9   1  -3   64.08    1.34
   9   1   3   61.71    1.29
   9   1   3   62.86    1.31
  11  -1   3    3.57    0.17
 -11  -1  -3    3.73    0.17
  11  -1   3    3.73    0.15
  11  -1   3    3.57    0.16
 -11  -1  -3    3.70    0.17
 -11   1  -3    3.47    0.16
  11   1   3    3.48    0.15
  11   1   3    3.71    0.15
 -13  -1  -3    7.23    0.27
  13  -1   3    7.10    0.25
 -13  -1  -3    6.91    0.26
  13  -1   3    7.09    0.27
  13  -1   3    7.65    0.24
 -13   1  -3    6.73    0.26
  13   1   3    7.55    0.25
  13   1   3    7.39    0.23
  13   1   3    7.05    0.27
  15  -1   3    4.63    0.19
 -15  -1  -3    4.45    0.22
  15  -1   3    4.45    0.22
  15  -1   3    4.64    0.20
 -15  -1  -3    4.46    0.21
  15   1   3    4.65    0.19
  15   1   3    4.69    0.18
  15   1   3    4.46    0.22
 -15   1  -3    4.62    0.22
  17  -1   3   13.62    0.45
  17  -1   3   13.57    0.41
 -17  -1  -3   13.23    0.44
 -17  -1  -3   13.69    0.45
  17   1   3   13.21    0.40
  17   1   3   13.52    0.45
 -17   1  -3   13.61    0.45
 -19  -1  -3    3.82    0.22
  19  -1   3    3.70    0.20
  19  -1   3    3.73    0.24
 -19   1  -3    4.08    0.24
  19   1   3    3.92    0.20
  19   1   3    3.33    0.21
  21  -1   3    2.42    0.20
 -21  -1  -3    2.26    0.22
  21   1   3    2.37    0.22
 -21   1  -3    2.49    0.20
 -23  -1  -3   10.12    0.43
  23  -1   3    9.83    0.44
  23   1   3   10.29    0.44
 -23   1  -3   10.36    0.44
  26  -2  -3    2.89    0.28
 -26  -2   3    2.30    0.25
  26   2  -3    2.29    0.24
  24  -2  -3   10.61    0.45
 -24  -2   3   11.56    0.47
  24   2  -3   11.28    0.45
 -22  -2   3    0.25    0.09
  22  -2  -3    0.21    0.10
 -22   2   3    0.24    0.09
  22   2  -3    0.24    0.10
  20  -2  -3   18.71    0.58
 -20  -2   3   18.77    0.59
 -20   2   3   19.37    0.60
  20   2  -3   18.66    0.56
  18  -2  -3   11.62    0.41
 -18  -2   3   12.08    0.41
  18   2  -3   11.80    0.39
 -18   2   3   10.87    0.40
  16  -2  -3   19.96    0.47
 -16  -2   3   18.98    0.56
  16  -2  -3   19.50    0.55
  16   2  -3   19.17    0.52
 -16   2   3   19.68    0.56
  14  -2  -3   25.81    0.66
 -14  -2   3   25.19    0.66
  14  -2  -3   26.41    0.57
 -14   2   3   25.05    0.66
  14   2  -3   25.86    0.63
  14   2  -3   25.30    0.54
  12  -2  -3    7.93    0.27
 -12  -2   3    8.17    0.20
 -12  -2   3    7.78    0.27
  12  -2  -3    8.45    0.23
 -12   2   3    8.26    0.27
  12   2  -3    8.08    0.20
  12   2  -3    8.15    0.25
  10  -2  -3  122.34    2.46
 -10  -2   3  122.54    2.31
  10  -2  -3  126.60    2.35
 -10  -2   3  118.66    2.52
  10   2  -3  120.37    2.31
 -10   2   3  118.88    2.51
  10   2  -3  119.72    2.42
  -8  -2   3    0.42    0.06
  -8  -2   3    0.49    0.03
   8  -2  -3    0.48    0.05
   8  -2  -3    0.45    0.06
  -8   2   3    0.48    0.05
   8   2  -3    0.52    0.05
   6  -2  -3  204.06    3.97
  -6  -2   3  202.75    4.10
  -6  -2   3  206.56    3.90
   6  -2  -3  201.24    3.86
  -6   2   3  199.05    4.08
   6   2  -3  203.30    3.96
   4  -2  -3   88.43    1.76
  -4  -2   3   86.66    1.82
  -4  -2   3   90.49    1.69
   4  -2  -3   86.17    1.71
  -4   2   3   89.50    1.79
   2  -2  -3  100.70    1.96
  -2  -2   3   97.23    2.03
  -2  -2   3   99.18    1.91
   2  -2  -3   99.44    1.91
   0  -2  -3   78.68    1.53
   0  -2  -3   75.84    1.50
   0  -2   3   75.62    1.50
  -2  -2  -3   67.85    1.31
   2  -2   3   66.47    1.31
  -2  -2  -3   65.24    1.33
  -2  -2  -3   65.98    1.34
  -2   2  -3   65.64    1.31
  -4  -2  -3  143.38    2.83
  -4  -2  -3  143.13    2.91
   4  -2   3  144.33    2.79
  -4  -2  -3  146.73    2.78
  -4   2  -3  143.54    2.83
   6  -2   3    3.08    0.13
   6  -2   3    2.89    0.12
  -6  -2  -3    2.92    0.12
  -6  -2  -3    2.93    0.12
   6   2   3    2.84    0.12
  -6   2  -3    2.87    0.12
  -8  -2  -3   96.84    2.02
  -8  -2  -3   96.12    1.91
   8  -2   3   98.80    1.97
   8  -2   3   96.96    1.93
  -8  -2  -3   98.94    1.97
  -8   2  -3   95.53    1.97
   8   2   3   92.09    1.91
   8   2   3   99.63    1.95
 -10  -2  -3   29.69    0.68
  10  -2   3   28.61    0.67
 -10  -2  -3   29.01    0.65
  10  -2   3   29.33    0.69
 -10  -2  -3   29.41    0.70
  10   2   3   29.28    0.66
 -10   2  -3   29.01    0.69
  10   2   3   28.99    0.66
 -12  -2  -3    2.79    0.15
 -12  -2  -3    3.10    0.16
 -12  -2  -3    3.12    0.14
  12  -2   3    2.73    0.15
  12  -2   3    3.35    0.16
 -12   2  -3    3.20    0.16
  12   2   3    3.11    0.14
  12   2   3    3.11    0.15
 -14  -2  -3   10.66    0.35
  14  -2   3   11.07    0.36
  14  -2   3   11.00    0.34
 -14  -2  -3   11.29    0.37
  14   2   3   10.48    0.35
 -14   2  -3   10.54    0.36
  14   2   3   11.52    0.33
  14   2   3   10.97    0.32
 -16  -2  -3    0.18    0.07
 -16  -2  -3    0.13    0.06
  16  -2   3    0.24    0.06
  16  -2   3    0.21    0.07
  16   2   3    0.32    0.08
  16   2   3    0.36    0.07
  16   2   3    0.22    0.06
 -16   2  -3    0.21    0.07
 -18  -2  -3    0.29    0.08
  18  -2   3    0.09    0.07
  18  -2   3    0.29    0.08
 -18  -2  -3    0.16    0.07
  18   2   3    0.35    0.10
 -18   2  -3    0.23    0.07
  18   2   3    0.15    0.06
 -20  -2  -3   -0.05    0.05
  20  -2   3    0.04    0.05
  20  -2   3    0.04    0.07
 -20  -2  -3   -0.11    0.04
 -20   2  -3   -0.01    0.05
  20   2   3    0.07    0.06
  22  -2   3    1.12    0.17
 -22  -2  -3    1.05    0.16
 -22   2  -3    0.93    0.15
  22   2   3    1.24    0.17
  24  -2   3   -0.04    0.09
 -24  -2  -3   -0.04    0.06
  24   2   3   -0.03    0.08
 -25  -3   3    0.28    0.12
  25  -3  -3    0.40    0.13
  25   3  -3    0.21    0.10
 -23  -3   3    0.16    0.09
  23  -3  -3    0.24    0.11
  23   3  -3    0.32    0.11
 -21  -3   3    2.54    0.21
  21  -3  -3    2.79    0.21
  21   3  -3    3.03    0.20
  19  -3  -3    9.49    0.37
 -19  -3   3    9.35    0.37
  19   3  -3    9.95    0.35
  17  -3  -3    5.29    0.20
 -17  -3   3    5.20    0.25
  17  -3  -3    4.58    0.24
  17   3  -3    5.04    0.22
  15  -3  -3   21.32    0.60
 -15  -3   3   22.28    0.61
  15  -3  -3   22.43    0.53
  15   3  -3   22.37    0.57
 -15   3   3   21.93    0.60
  13  -3  -3    2.01    0.11
 -13  -3   3    2.01    0.09
 -13  -3   3    1.72    0.12
  13  -3  -3    1.83    0.13
 -13   3   3    2.06    0.13
  13   3  -3    1.98    0.09
  13   3  -3    2.20    0.12
 -11  -3   3    0.12    0.05
  11  -3  -3    0.13    0.04
 -11  -3   3    0.10    0.02
  11  -3  -3    0.06    0.04
 -11   3   3    0.10    0.04
  11   3  -3    0.04    0.03
  -9  -3   3   17.35    0.37
   9  -3  -3   16.59    0.40
  -9  -3   3   16.78    0.45
   9  -3  -3   17.20    0.44
   9   3  -3   16.56    0.39
   7  -3  -3   17.93    0.42
   7  -3  -3   18.34    0.45
  -7  -3   3   17.98    0.39
  -7  -3   3   17.96    0.46
   7   3  -3   17.66    0.39
   5  -3  -3   20.30    0.48
  -5  -3   3   20.58    0.44
  -5  -3   3   20.57    0.50
   5  -3  -3   20.74    0.46
  -3  -3   3   10.55    0.26
   3  -3  -3   10.31    0.27
   3  -3  -3   10.70    0.27
  -3  -3   3   10.52    0.29
   1  -3  -3  101.61    2.03
  -1  -3   3  102.15    2.14
   1  -3  -3  105.23    2.06
  -1  -3   3  102.62    2.03
   1  -3  -3  108.92    2.08
  -1  -3  -3    0.15    0.02
   1  -3   3    0.18    0.04
  -1  -3  -3    0.11    0.03
  -1  -3  -3    0.16    0.03
  -3  -3  -3    1.05    0.07
  -3  -3  -3    0.95    0.06
   3  -3   3    0.99    0.07
  -3  -3  -3    0.94    0.05
   3  -3   3    0.87    0.06
  -3   3  -3    1.04    0.06
   5  -3   3    6.92    0.20
  -5  -3  -3    7.18    0.21
  -5  -3  -3    7.25    0.20
  -5  -3  -3    7.28    0.21
   5  -3   3    6.86    0.22
  -5   3  -3    7.12    0.21
   7  -3   3    3.78    0.15
  -7  -3  -3    3.72    0.14
   7  -3   3    3.67    0.16
  -7  -3  -3    4.03    0.15
  -7   3  -3    3.94    0.15
   9  -3   3    3.39    0.15
  -9  -3  -3    3.20    0.14
  -9  -3  -3    3.51    0.15
  -9  -3  -3    3.50    0.15
   9  -3   3    3.81    0.16
   9   3   3    3.49    0.15
  -9   3  -3    3.39    0.15
 -11  -3  -3    1.79    0.11
 -11  -3  -3    1.68    0.11
  11  -3   3    1.60    0.11
  11  -3   3    1.65    0.11
 -11  -3  -3    1.83    0.12
  11   3   3    1.78    0.11
  11   3   3    1.65    0.10
 -11   3  -3    1.63    0.12
 -13  -3  -3   30.21    0.73
  13  -3   3   29.66    0.74
 -13  -3  -3   30.01    0.69
  13  -3   3   28.47    0.71
 -13  -3  -3   30.20    0.75
  13   3   3   30.40    0.70
  13   3   3   30.11    0.70
 -13   3  -3   28.96    0.74
  15  -3   3   -0.02    0.05
 -15  -3  -3   -0.02    0.03
 -15  -3  -3   -0.01    0.04
  15  -3   3    0.01    0.05
 -15  -3  -3   -0.03    0.04
 -15   3  -3   -0.03    0.05
  15   3   3   -0.03    0.04
  15   3   3   -0.01    0.03
  15   3   3   -0.01    0.04
 -17  -3  -3    4.07    0.22
 -17  -3  -3    4.10    0.22
  17  -3   3    3.87    0.21
 -17   3  -3    4.17    0.23
  17   3   3    4.32    0.19
  17   3   3    4.30    0.23
  17   3   3    4.10    0.20
 -19  -3  -3    0.54    0.10
 -19  -3  -3    0.74    0.12
  19  -3   3    0.67    0.11
  19  -3   3    0.40    0.10
  19   3   3    0.71    0.10
  19   3   3    0.55    0.11
 -19   3  -3    0.61    0.12
 -21  -3  -3    0.79    0.14
  21  -3   3    0.69    0.14
  21  -3   3    0.76    0.12
 -21  -3  -3    0.73    0.13
  21   3   3    0.93    0.15
 -23  -3  -3   -0.05    0.06
  23  -3   3    0.11    0.09
 -23  -3  -3   -0.03    0.08
  23   3   3    0.06    0.09
 -24  -4   3    5.02    0.31
  24  -4  -3    5.38    0.32
  24   4  -3    5.94    0.31
 -22  -4   3    0.12    0.08
  22  -4  -3    0.19    0.09
  22   4  -3    0.06    0.07
 -20  -4   3    6.03    0.30
  20  -4  -3    6.67    0.32
  20   4  -3    5.96    0.27
  18  -4  -3    7.08    0.32
 -18  -4   3    8.27    0.34
  18  -4  -3    8.05    0.28
  18   4  -3    7.64    0.29
 -16  -4   3   20.01    0.59
  16  -4  -3   19.94    0.51
  16  -4  -3   21.00    0.59
  16   4  -3   19.70    0.53
 -14  -4   3   19.66    0.56
  14  -4  -3   20.33    0.56
  14  -4  -3   20.52    0.50
  14   4  -3   20.23    0.51
  14   4  -3   19.64    0.46
 -12  -4   3    4.17    0.20
  12  -4  -3    4.49    0.20
 -12  -4   3    4.23    0.15
  12  -4  -3    4.41    0.17
  12   4  -3    4.56    0.17
  10  -4  -3   88.86    1.83
  10  -4  -3   86.56    1.76
 -10  -4   3   86.64    1.88
 -10  -4   3   89.28    1.72
  10   4  -3   86.09    1.76
  -8  -4   3    0.46    0.07
   8  -4  -3    0.53    0.07
  -8  -4   3    0.61    0.06
   8  -4  -3    0.60    0.07
   8   4  -3    0.63    0.05
  -6  -4   3  102.26    2.14
   6  -4  -3  103.89    2.07
   6  -4  -3   99.74    2.02
  -6  -4   3  102.24    1.99
   4  -4  -3   91.47    1.80
  -4  -4   3   91.73    1.78
   4  -4  -3   87.82    1.82
  -4  -4   3   90.29    1.90
  -2  -4   3  146.89    2.82
   2  -4  -3  145.52    2.87
  -2  -4   3  143.58    2.98
   2  -4  -3  146.85    2.92
   2  -4  -3  144.37    2.83
   0  -4   3  280.14    5.67
   0  -4  -3  279.45    5.46
   0  -4  -3  283.28    5.37
   0  -4  -3  282.84    5.65
   0  -4   3  280.34    5.37
  -2  -4  -3    0.95    0.05
   2  -4   3    0.85    0.05
   2  -4   3    0.96    0.08
  -2  -4  -3    1.00    0.07
  -2  -4  -3    1.04    0.08
   4  -4   3  282.06    5.31
   4  -4   3  278.08    5.25
  -4  -4  -3  274.61    5.32
  -4  -4  -3  268.77    5.47
  -4  -4  -3  271.37    5.23
  -4   4  -3  264.43    5.31
   6  -4   3   25.26    0.60
   6  -4   3   25.73    0.57
  -6  -4  -3   24.80    0.57
  -6  -4  -3   24.59    0.58
  -6  -4  -3   24.32    0.57
  -6   4  -3   24.74    0.57
  -8  -4  -3   55.61    1.20
   8  -4   3   55.87    1.18
  -8  -4  -3   54.57    1.16
   8  -4   3   54.35    1.18
  -8  -4  -3   55.35    1.17
  -8   4  -3   55.48    1.18
  10  -4   3   40.73    0.93
  10  -4   3   42.84    0.94
 -10  -4  -3   41.19    0.92
 -10  -4  -3   41.24    0.91
 -10  -4  -3   40.05    0.94
 -10   4  -3   42.13    0.94
  10   4   3   41.62    0.91
 -12  -4  -3   13.79    0.41
 -12  -4  -3   13.93    0.40
  12  -4   3   13.93    0.41
  12  -4   3   13.86    0.41
 -12  -4  -3   13.77    0.39
 -12   4  -3   14.09    0.42
  12   4   3   12.86    0.38
  12   4   3   13.68    0.39
 -14  -4  -3   33.00    0.78
 -14  -4  -3   32.70    0.81
  14  -4   3   31.87    0.80
  14  -4   3   30.55    0.77
 -14  -4  -3   32.44    0.75
  14   4   3   31.48    0.76
  14   4   3   31.34    0.75
  14   4   3   31.46    0.78
 -14   4  -3   32.26    0.80
 -16  -4  -3    0.07    0.06
  16  -4   3    0.00    0.05
  16  -4   3    0.01    0.06
 -16  -4  -3    0.00    0.04
 -16  -4  -3    0.08    0.06
  16   4   3    0.10    0.05
  16   4   3    0.13    0.07
  16   4   3    0.11    0.05
  18  -4   3   11.95    0.44
 -18  -4  -3   12.19    0.42
  18  -4   3   12.75    0.42
 -18  -4  -3   13.08    0.45
  18   4   3   12.79    0.40
  18   4   3   12.92    0.44
 -20  -4  -3    0.49    0.11
 -20  -4  -3    0.63    0.12
  20  -4   3    0.31    0.09
  20  -4   3    0.66    0.14
  20   4   3    0.57    0.12
 -22  -4  -3    2.64    0.22
  22  -4   3    2.16    0.24
 -22  -4  -3    2.45    0.20
  22   4   3    2.17    0.22
 -23  -5   3    6.35    0.35
  23  -5  -3    6.24    0.34
 -21  -5   3    1.16    0.16
  21  -5  -3    0.89    0.15
  19  -5  -3    0.06    0.07
 -19  -5   3    0.11    0.07
  17  -5  -3   14.00    0.42
 -17  -5   3   14.08    0.47
  17  -5  -3   13.99    0.47
  15  -5  -3    0.44    0.08
  15  -5  -3    0.32    0.09
 -15  -5   3    0.58    0.10
  13  -5  -3    7.84    0.27
 -13  -5   3    8.10    0.24
 -13  -5   3    7.19    0.29
  13  -5  -3    7.30    0.29
 -11  -5   3    2.04    0.14
  11  -5  -3    2.10    0.14
 -11  -5   3    2.01    0.11
  11  -5  -3    2.16    0.13
  11   5  -3    2.05    0.10
  -9  -5   3    1.27    0.11
  -9  -5   3    1.34    0.09
   9  -5  -3    1.27    0.10
   9  -5  -3    1.27    0.10
   9   5  -3    1.36    0.07
   7  -5  -3    5.25    0.20
  -7  -5   3    5.06    0.20
  -7  -5   3    5.38    0.18
   7  -5  -3    5.51    0.20
  -5  -5   3    7.64    0.23
  -5  -5   3    7.83    0.26
   5  -5  -3    7.48    0.25
   5  -5  -3    7.57    0.24
  -3  -5   3    0.33    0.06
   3  -5  -3    0.28    0.05
   3  -5  -3    0.34    0.05
  -3  -5   3    0.42    0.06
   1  -5  -3    0.66    0.05
   1  -5  -3    0.74    0.08
  -1  -5   3    0.59    0.07
   1  -5  -3    0.69    0.06
  -1  -5   3    0.68    0.08
   1  -5   3    2.18    0.12
  -1  -5  -3    1.99    0.09
  -1  -5  -3    2.10    0.08
  -1  -5  -3    2.11    0.12
   1  -5   3    1.93    0.11
  -3  -5  -3    1.65    0.10
  -3  -5  -3    1.77    0.08
   3  -5   3    1.73    0.11
   3  -5   3    1.89    0.08
  -3  -5  -3    1.65    0.09
  -5  -5  -3    1.13    0.07
  -5  -5  -3    0.99    0.07
  -5  -5  -3    0.91    0.09
   5  -5   3    1.12    0.08
   5  -5   3    0.86    0.09
   7  -5   3    0.43    0.06
   7  -5   3    0.34    0.07
  -7  -5  -3    0.38    0.05
  -7  -5  -3    0.42    0.07
  -7  -5  -3    0.41    0.06
   9  -5   3   12.24    0.38
   9  -5   3   12.24    0.36
  -9  -5  -3   12.48    0.35
  -9  -5  -3   12.68    0.36
  -9  -5  -3   12.79    0.35
 -11  -5  -3    0.32    0.06
  11  -5   3    0.46    0.08
  11  -5   3    0.34    0.08
 -11  -5  -3    0.47    0.07
  11   5   3    0.29    0.06
  13  -5   3   17.98    0.52
 -13  -5  -3   19.20    0.51
 -13  -5  -3   18.37    0.51
 -13  -5  -3   19.27    0.53
  13  -5   3   18.81    0.53
  13   5   3   18.60    0.50
 -15  -5  -3    1.92    0.14
  15  -5   3    1.74    0.14
 -15  -5  -3    1.67    0.13
 -15  -5  -3    1.83    0.13
  15  -5   3    1.93    0.15
  15   5   3    1.68    0.13
  15   5   3    1.92    0.14
  15   5   3    1.59    0.13
 -17  -5  -3    7.25    0.30
 -17  -5  -3    7.43    0.29
  17  -5   3    7.09    0.31
  17  -5   3    7.32    0.32
 -17  -5  -3    7.47    0.32
  17   5   3    7.44    0.30
  17   5   3    7.76    0.29
  17   5   3    7.40    0.29
 -19  -5  -3    2.06    0.17
  19  -5   3    2.51    0.18
  19  -5   3    1.71    0.18
 -19  -5  -3    2.13    0.18
  19   5   3    1.71    0.17
 -21  -5  -3    0.05    0.07
  21  -5   3    0.04    0.08
 -21  -5  -3   -0.05    0.06
  21  -5   3    0.10    0.09
  21   5   3    0.05    0.07
  22  -6  -3    0.26    0.11
 -22  -6   3    0.42    0.12
  20  -6  -3   28.14    0.82
 -20  -6   3   28.45    0.83
  18  -6  -3    0.47    0.11
 -18  -6   3    0.75    0.12
  18  -6  -3    0.63    0.11
  16  -6  -3   17.62    0.56
 -16  -6   3   17.93    0.56
  16  -6  -3   18.95    0.52
  14  -6  -3   68.93    1.49
 -14  -6   3   69.86    1.59
  14  -6  -3   69.74    1.55
  12  -6  -3    3.08    0.17
 -12  -6   3    3.61    0.16
  12  -6  -3    3.57    0.19
 -12  -6   3    4.00    0.21
  10  -6  -3   63.07    1.38
  10  -6  -3   64.95    1.41
 -10  -6   3   64.67    1.34
 -10  -6   3   65.22    1.46
  -8  -6   3   14.16    0.43
  -8  -6   3   15.29    0.40
   8  -6  -3   14.22    0.41
   8  -6  -3   14.70    0.41
  -6  -6   3   75.69    1.65
  -6  -6   3   75.42    1.55
   6  -6  -3   75.57    1.58
  -4  -6   3    7.55    0.26
  -4  -6   3    7.76    0.25
   4  -6  -3    7.64    0.26
   4  -6  -3    7.19    0.24
  -2  -6   3   14.31    0.41
  -2  -6   3   15.50    0.40
   2  -6  -3   14.12    0.35
   2  -6  -3   14.69    0.37
   2  -6  -3   14.33    0.41
   0  -6   3   44.94    1.04
   0  -6  -3   45.26    0.97
   0  -6  -3   46.18    1.00
   0  -6  -3   45.37    0.97
   0  -6   3   45.71    1.00
  -2  -6  -3    3.35    0.12
  -2  -6  -3    3.21    0.13
   2  -6   3    3.11    0.16
   2  -6   3    2.79    0.15
  -2  -6  -3    2.91    0.15
  -4  -6  -3   23.75    0.56
   4  -6   3   23.64    0.61
  -4  -6  -3   24.48    0.56
   4  -6   3   24.56    0.55
  -4  -6  -3   25.20    0.61
  -6  -6  -3    0.01    0.03
  -6  -6  -3   -0.02    0.02
   6  -6   3    0.01    0.03
  -6  -6  -3   -0.03    0.04
   6  -6   3    0.01    0.04
  -8  -6  -3   18.39    0.47
  -8  -6  -3   17.65    0.48
  -8  -6  -3   18.09    0.45
   8  -6   3   18.07    0.47
   8  -6   3   17.59    0.50
  10  -6   3   -0.04    0.04
 -10  -6  -3    0.03    0.03
 -10  -6  -3    0.03    0.04
  10  -6   3    0.03    0.04
 -10  -6  -3    0.04    0.04
 -12  -6  -3    8.87    0.32
  12  -6   3    9.25    0.32
 -12  -6  -3    9.20    0.32
 -12  -6  -3    8.98    0.30
  12  -6   3    8.61    0.33
 -14  -6  -3    1.54    0.15
  14  -6   3    1.65    0.16
  14  -6   3    1.75    0.17
 -14  -6  -3    1.86    0.14
  14   6   3    1.56    0.15
  16  -6   3    0.73    0.12
 -16  -6  -3    0.69    0.11
 -16  -6  -3    0.68    0.10
  16  -6   3    0.71    0.12
 -16  -6  -3    0.82    0.11
  16   6   3    0.87    0.12
  16   6   3    0.55    0.10
  16   6   3    0.84    0.11
 -18  -6  -3    1.87    0.19
  18  -6   3    1.91    0.19
  18  -6   3    1.80    0.19
  18   6   3    1.74    0.17
  18   6   3    2.00    0.16
  20  -6   3    0.34    0.11
  20  -6   3    0.28    0.11
  21  -7  -3    5.42    0.32
 -21  -7   3    6.10    0.33
 -19  -7   3    0.31    0.10
  19  -7  -3    0.40    0.11
  17  -7  -3   15.32    0.52
 -17  -7   3   16.04    0.54
  17  -7  -3   15.17    0.49
  15  -7  -3    9.75    0.36
  15  -7  -3    9.53    0.37
 -15  -7   3    9.65    0.38
 -13  -7   3    5.91    0.27
  13  -7  -3    5.38    0.26
  13  -7  -3    4.94    0.24
  11  -7  -3   39.60    0.93
 -11  -7   3   38.96    0.89
 -11  -7   3   38.70    0.97
  11  -7  -3   39.16    0.94
  -9  -7   3    0.03    0.04
  -9  -7   3    0.02    0.04
   9  -7  -3    0.04    0.05
   9  -7  -3    0.03    0.04
  -7  -7   3   65.78    1.39
   7  -7  -3   66.04    1.42
   7  -7  -3   66.69    1.43
  -7  -7   3   65.46    1.48
  -5  -7   3   19.57    0.54
   5  -7  -3   19.84    0.50
   5  -7  -3   19.20    0.53
  -5  -7   3   19.56    0.51
  -3  -7   3   31.18    0.77
  -3  -7   3   30.58    0.74
   3  -7  -3   31.86    0.77
   3  -7  -3   31.73    0.72
   1  -7  -3   57.99    1.23
   1  -7  -3   58.49    1.28
  -1  -7   3   59.30    1.32
  -1  -7   3   58.98    1.27
  -1  -7  -3    4.76    0.17
   1  -7   3    4.68    0.21
  -1  -7  -3    4.61    0.21
   1  -7   3    4.73    0.21
   3  -7   3   34.49    0.85
  -3  -7  -3   35.32    0.77
  -3  -7  -3   34.52    0.82
   3  -7   3   34.90    0.83
  -5  -7  -3   16.24    0.47
   5  -7   3   17.77    0.50
   7  -7   3    5.15    0.24
  -7  -7  -3    4.97    0.22
  -9  -7  -3   12.94    0.40
   9  -7   3   13.00    0.42
   9  -7   3   12.46    0.38
 -11  -7  -3    3.27    0.19
  11  -7   3    3.81    0.19
  11  -7   3    3.75    0.21
 -13  -7  -3    6.94    0.28
  13  -7   3    6.70    0.29
  13  -7   3    6.94    0.30
  15  -7   3    3.78    0.22
  15  -7   3    3.85    0.23
 -15  -7  -3    3.28    0.20
  15   7   3    3.42    0.20
  17  -7   3    3.19    0.22
  17  -7   3    2.99    0.22
  17   7   3    3.13    0.21
  17   7   3    3.44    0.23
  19  -7   3    4.87    0.29
  19  -7   3    5.15    0.30
  18  -8  -3    1.40    0.17
  18  -8  -3    1.23    0.16
 -18  -8   3    1.36    0.19
  16  -8  -3    0.01    0.06
 -16  -8   3    0.04    0.07
  16  -8  -3   -0.06    0.06
  14  -8  -3    0.51    0.10
  14  -8  -3    0.51    0.11
 -14  -8   3    0.75    0.12
 -12  -8   3    0.00    0.06
  12  -8  -3   -0.01    0.05
 -12  -8   3    0.01    0.05
  12  -8  -3   -0.03    0.05
 -10  -8   3    0.08    0.06
  10  -8  -3    0.12    0.06
  10  -8  -3    0.11    0.06
 -10  -8   3    0.13    0.06
  -8  -8   3    2.51    0.16
  -8  -8   3    2.73    0.17
   8  -8  -3    2.72    0.16
   8  -8  -3    2.22    0.17
  -6  -8   3    0.00    0.04
   6  -8  -3    0.03    0.04
   6  -8  -3    0.04    0.05
  -6  -8   3    0.00    0.04
  -4  -8   3   17.33    0.50
   4  -8  -3   17.43    0.51
  -4  -8   3   17.53    0.50
  -2  -8   3    0.76    0.10
  -2  -8   3    0.88    0.11
   2  -8  -3    0.91    0.12
   0  -8   3    0.77    0.11
   0  -8   3    0.55    0.09
   0  -8  -3    0.70    0.11
   2  -8   3    2.77    0.17
  -2  -8  -3    2.64    0.17
   2  -8   3    2.81    0.17
  -4  -8  -3    1.78    0.14
   4  -8   3    1.79    0.15
   4  -8   3    1.67    0.13
  -6  -8  -3    0.43    0.09
   6  -8   3    0.46    0.09
  -8  -8  -3    2.43    0.17
   8  -8   3    2.29    0.17
  10  -8   3    0.53    0.11
 -10  -8  -3    0.57    0.11
  12  -8   3    0.04    0.07
 -12  -8  -3   -0.01    0.05
 -14  -8  -3    0.71    0.12
  14  -8   3    0.80    0.13
  16  -8   3    2.81    0.21
  16   8   3    2.90    0.20
 -17  -9   3    1.27    0.18
  17  -9  -3    1.01    0.16
  17  -9  -3    1.10    0.15
 -15  -9   3   10.17    0.41
  15  -9  -3    8.80    0.38
  13  -9  -3    0.21    0.08
 -13  -9   3    0.09    0.07
 -11  -9   3    8.85    0.35
  11  -9  -3    8.10    0.35
 -11  -9   3    8.26    0.32
   9  -9  -3    7.26    0.33
  -9  -9   3    7.45    0.29
  -9  -9   3    7.52    0.32
  -7  -9   3    5.00    0.24
  -7  -9   3    5.10    0.25
   7  -9  -3    5.12    0.26
  -5  -9   3    5.07    0.24
   5  -9  -3    4.78    0.25
  -5  -9   3    5.13    0.24
   3  -9  -3    0.20    0.08
  -3  -9   3    0.19    0.07
  -3  -9   3    0.17    0.05
  -1  -9   3   13.51    0.43
   1  -9  -3   12.96    0.44
  -1  -9   3   13.00    0.43
  -1  -9  -3    0.07    0.06
   1  -9   3    0.15    0.07
   1  -9   3    0.13    0.06
  -3  -9  -3    9.34    0.35
   3  -9   3    8.51    0.35
   3  -9   3    8.64    0.34
   5  -9   3   12.33    0.43
  -5  -9  -3   11.90    0.42
   5  -9   3   12.28    0.42
  -7  -9  -3   10.72    0.39
   7  -9   3   11.26    0.42
  -9  -9  -3    8.89    0.35
   9  -9   3    8.53    0.36
  11  -9   3    0.30    0.09
 -11  -9  -3    0.31    0.09
 -13  -9  -3    9.81    0.39
  13  -9   3   10.78    0.42
  15  -9   3    0.46    0.12
 -15  -9  -3    0.51    0.12
  15   9   3    0.51    0.12
  14 -10  -3    0.09    0.07
  12 -10  -3    2.81    0.22
  10 -10  -3    0.69    0.13
 -10 -10   3    1.01    0.14
   8 -10  -3    1.52    0.18
  -8 -10   3    1.40    0.16
  -6 -10   3    9.70    0.38
   6 -10  -3   10.03    0.40
  -4 -10   3    1.45    0.17
  -4 -10   3    1.53    0.16
   4 -10  -3    1.37    0.17
  -2 -10   3   22.82    0.65
  -2 -10   3   21.79    0.63
   2 -10  -3   22.13    0.66
   0 -10   3   10.05    0.38
   0 -10   3   10.49    0.40
   0 -10  -3   10.77    0.41
   2 -10   3    4.40    0.24
   2 -10   3    4.51    0.25
  -2 -10  -3    4.50    0.26
  -4 -10  -3   13.54    0.48
   4 -10   3   14.38    0.48
   4 -10   3   13.89    0.49
  -6 -10  -3    0.68    0.12
   6 -10   3    0.50    0.11
   6 -10   3    0.50    0.11
   8 -10   3    6.00    0.30
   8 -10   3    5.06    0.29
  -8 -10  -3    4.96    0.27
 -10 -10  -3    6.96    0.33
  10 -10   3    7.59    0.36
 -12 -10  -3    3.88    0.25
  12 -10   3    3.85    0.26
   9 -11  -3    3.08    0.23
  -9 -11   3    2.79    0.21
   7 -11  -3    0.04    0.07
  -7 -11   3    0.12    0.08
   5 -11  -3    8.74    0.39
  -5 -11   3    8.85    0.37
  -3 -11   3    0.66    0.13
   3 -11  -3    0.82    0.15
  -1 -11   3    4.10    0.26
   1 -11  -3    4.17    0.26
   1 -11   3    0.46    0.11
  -1 -11  -3    0.81    0.14
  -3 -11  -3    0.92    0.14
   3 -11   3    0.93    0.16
  -5 -11  -3    0.92    0.15
   5 -11   3    0.87    0.15
   7 -11   3    0.19    0.09
  -7 -11  -3    0.08    0.09
  26   0  -4    0.09    0.09
 -26   0   4    0.21    0.10
 -24   0   4    4.89    0.29
  24   0  -4    5.01    0.29
  22   0  -4    5.50    0.28
 -22   0   4    5.57    0.30
 -20   0   4    0.12    0.08
  20   0  -4    0.04    0.06
  18   0  -4    9.32    0.35
 -18   0   4   10.28    0.37
  16   0  -4    2.98    0.17
 -16   0   4    3.46    0.19
  14   0  -4   18.36    0.50
  14   0  -4   20.11    0.40
 -14   0   4   18.42    0.52
 -12   0   4    0.61    0.08
  12   0  -4    0.60    0.08
  12   0  -4    0.71    0.04
  10   0  -4   28.67    0.54
 -10   0   4   27.53    0.66
  10   0  -4   27.13    0.64
   8   0  -4    1.70    0.09
   6   0  -4    4.28    0.09
  -6   0   4    4.28    0.09
  -6   0   4    4.25    0.14
  -6   0   4    4.42    0.09
   6   0  -4    4.51    0.15
  -4   0   4   28.23    0.62
   4   0  -4   28.21    0.56
  -4   0   4   28.58    0.56
   4   0  -4   29.22    0.61
  -2   0   4   17.63    0.38
   2   0  -4   18.13    0.39
  -2   0   4   17.84    0.40
   2   0  -4   17.28    0.37
  -2   0   4   17.23    0.37
   0   0  -4   31.64    0.67
   0   0   4   32.51    0.67
   0   0   4   34.19    0.69
   0   0  -4   33.12    0.69
  -2   0  -4  154.13    2.94
   2   0   4  151.95    2.88
  -2   0  -4  148.03    2.88
   2   0   4  147.29    2.94
  -4   0  -4   61.00    1.24
   4   0   4   61.05    1.23
   4   0   4   59.50    1.21
  -6   0  -4  102.40    2.01
   6   0   4   97.85    1.96
   6   0   4   99.15    1.99
   8   0   4   74.98    1.55
   8   0   4   76.53    1.53
  -8   0  -4   76.08    1.57
  10   0   4   18.63    0.46
  10   0   4   17.74    0.45
 -10   0  -4   18.40    0.48
  12   0   4   24.75    0.59
  12   0   4   25.43    0.63
  12   0   4   24.53    0.60
 -12   0  -4   24.94    0.63
 -14   0  -4    0.23    0.06
  14   0   4    0.17    0.06
  14   0   4    0.24    0.06
  14   0   4    0.22    0.05
  16   0   4   13.90    0.41
 -16   0  -4   12.39    0.43
  16   0   4   14.08    0.39
  16   0   4   13.75    0.44
 -18   0  -4    9.10    0.36
  18   0   4    8.84    0.32
  18   0   4    8.72    0.35
 -20   0  -4    3.72    0.24
  20   0   4    3.50    0.20
  20   0   4    3.89    0.24
  22   0   4    8.11    0.38
 -22   0  -4    7.89    0.38
 -25  -1   4    1.45    0.19
  25  -1  -4    1.65    0.20
  25   1  -4    1.33    0.19
 -25   1   4    1.31    0.18
 -23  -1   4    8.56    0.39
  23  -1  -4    9.04    0.39
  23   1  -4    8.19    0.37
 -23   1   4    8.53    0.39
 -21  -1   4   16.82    0.55
  21  -1  -4   15.79    0.53
 -21   1   4   16.20    0.54
  21   1  -4   16.25    0.53
  19  -1  -4    0.09    0.07
 -19  -1   4    0.06    0.06
  19   1  -4    0.11    0.07
 -19   1   4    0.19    0.08
 -17  -1   4   37.87    0.97
  17  -1  -4   39.43    0.95
  17   1  -4   40.83    0.94
 -17   1   4   38.23    0.96
  15  -1  -4    0.22    0.06
 -15  -1   4    0.27    0.07
  15  -1  -4    0.52    0.05
  15   1  -4    0.53    0.08
 -15   1   4    0.38    0.08
 -13  -1   4    0.09    0.04
  13  -1  -4    0.12    0.03
  13  -1  -4    0.06    0.04
  13   1  -4    0.12    0.04
 -13   1   4    0.09    0.04
  13   1  -4    0.13    0.02
 -11  -1   4   19.34    0.51
  11  -1  -4   20.83    0.51
  11  -1  -4   20.68    0.42
 -11   1   4   19.01    0.50
  11   1  -4   18.95    0.48
  11   1  -4   20.65    0.39
   9  -1  -4    1.30    0.05
   9  -1  -4    1.33    0.09
  -9  -1   4    1.14    0.08
   9   1  -4    1.23    0.08
  -9   1   4    1.30    0.08
   7  -1  -4    0.02    0.02
   7  -1  -4    0.03    0.01
  -7  -1   4    0.01    0.02
  -7   1   4    0.02    0.02
   7   1  -4    0.01    0.02
  -5  -1   4   37.22    0.83
  -5  -1   4   38.46    0.73
   5  -1  -4   37.73    0.81
   5  -1  -4   38.44    0.75
   5   1  -4   38.50    0.79
  -5   1   4   38.86    0.81
  -3  -1   4   65.80    1.28
  -3  -1   4   66.60    1.38
   3  -1  -4   66.90    1.28
   3  -1  -4   65.73    1.33
  -3   1   4   65.22    1.31
   3   1  -4   67.81    1.32
  -3   1   4   65.65    1.35
  -1  -1   4  101.59    1.96
  -1  -1   4  100.70    1.92
   1  -1  -4  100.74    1.92
  -1  -1   4   98.20    2.03
   1  -1  -4  101.12    1.97
  -1   1   4   94.20    2.00
  -1   1   4   99.04    1.96
   1   1  -4  102.30    1.95
  -1  -1  -4   90.92    1.79
   1  -1   4   92.55    1.80
   1  -1   4   87.68    1.75
  -1  -1  -4   91.73    1.75
   1   1   4   89.50    1.75
  -1   1  -4   89.63    1.78
   1   1   4   90.60    1.79
   3  -1   4   35.61    0.74
  -3  -1  -4   35.01    0.75
   3  -1   4   35.50    0.75
  -3  -1  -4   35.51    0.74
   3   1   4   36.00    0.75
   3   1   4   34.67    0.73
  -3   1  -4   36.31    0.74
   5  -1   4    2.81    0.11
  -5  -1  -4    2.65    0.11
  -5  -1  -4    2.72    0.11
   5  -1   4    2.55    0.11
  -5   1  -4    2.53    0.11
   5   1   4    2.57    0.11
   5   1   4    2.72    0.11
  -7  -1  -4   57.64    1.21
   7  -1   4   58.91    1.21
   7  -1   4   57.22    1.19
  -7  -1  -4   58.57    1.18
   7   1   4   56.52    1.18
  -7   1  -4   57.20    1.21
   7   1   4   59.15    1.20
   9  -1   4    6.24    0.20
  -9  -1  -4    5.82    0.21
  -9  -1  -4    5.96    0.21
   9  -1   4    5.98    0.21
   9   1   4    5.85    0.20
   9   1   4    5.85    0.20
  -9   1  -4    5.91    0.21
 -11  -1  -4    0.37    0.07
 -11  -1  -4    0.31    0.06
  11  -1   4    0.30    0.05
  11  -1   4    0.33    0.06
  11  -1   4    0.24    0.05
  11   1   4    0.34    0.06
 -11   1  -4    0.30    0.06
  11   1   4    0.33    0.06
  13  -1   4   10.29    0.34
  13  -1   4   10.04    0.31
  13  -1   4   11.02    0.33
 -13  -1  -4   10.48    0.34
 -13   1  -4   10.22    0.34
  13   1   4   10.51    0.31
  13   1   4   10.13    0.32
  13   1   4   10.23    0.34
 -15  -1  -4   10.81    0.36
  15  -1   4   10.77    0.33
  15  -1   4   10.23    0.34
  15  -1   4   10.62    0.37
  15   1   4   10.39    0.32
  15   1   4   10.39    0.33
 -15   1  -4   10.21    0.36
  15   1   4   10.47    0.36
 -17  -1  -4   14.77    0.47
  17  -1   4   14.08    0.44
  17  -1   4   15.01    0.45
  17  -1   4   14.59    0.48
  17   1   4   14.89    0.42
 -17   1  -4   14.14    0.47
  17   1   4   14.94    0.44
  17   1   4   14.90    0.48
  19  -1   4   -0.05    0.03
  19  -1   4    0.08    0.07
 -19  -1  -4    0.00    0.06
  19   1   4   -0.03    0.05
  19   1   4    0.04    0.06
 -19   1  -4   -0.05    0.05
  21  -1   4   10.74    0.43
 -21  -1  -4   10.59    0.43
  21  -1   4    9.69    0.37
 -21   1  -4    9.96    0.42
  21   1   4    9.88    0.41
 -23  -1  -4    0.04    0.08
  23  -1   4    0.25    0.10
  23   1   4    0.06    0.07
 -23   1  -4   -0.05    0.07
  26  -2  -4    1.21    0.19
 -26  -2   4    1.36    0.20
  26   2  -4    1.37    0.19
 -24  -2   4    7.76    0.37
  24  -2  -4    7.03    0.36
 -24   2   4    6.85    0.35
  24   2  -4    7.58    0.35
 -22  -2   4    3.85    0.25
  22  -2  -4    3.67    0.24
  22   2  -4    3.96    0.23
 -22   2   4    3.85    0.25
 -20  -2   4   14.62    0.50
  20  -2  -4   14.92    0.50
 -20   2   4   15.13    0.51
  20   2  -4   15.26    0.48
  18  -2  -4    7.56    0.31
 -18  -2   4    7.88    0.32
 -18   2   4    7.53    0.31
  18   2  -4    7.32    0.29
  16  -2  -4    0.08    0.05
 -16  -2   4    0.04    0.05
  16  -2  -4    0.05    0.03
  16   2  -4    0.07    0.04
 -16   2   4    0.08    0.05
  14  -2  -4    3.07    0.17
  14  -2  -4    3.31    0.12
 -14  -2   4    3.34    0.17
  14   2  -4    2.88    0.15
 -14   2   4    2.95    0.16
  12  -2  -4    2.73    0.10
  12  -2  -4    2.49    0.14
 -12   2   4    2.28    0.13
  12   2  -4    2.60    0.13
  12   2  -4    2.57    0.08
 -10  -2   4    8.03    0.27
  10  -2  -4    8.62    0.27
  10  -2  -4    8.21    0.22
 -10  -2   4    8.11    0.18
  10   2  -4    8.27    0.24
  10   2  -4    8.60    0.18
 -10   2   4    8.06    0.25
   8  -2  -4    4.75    0.14
   8  -2  -4    4.81    0.18
  -8  -2   4    4.85    0.12
  -8   2   4    4.73    0.16
   8   2  -4    4.75    0.15
   6  -2  -4    2.84    0.10
  -6  -2   4    2.84    0.08
   6  -2  -4    3.01    0.13
  -6  -2   4    2.82    0.12
  -6   2   4    2.72    0.10
   6   2  -4    2.88    0.10
  -4  -2   4    4.57    0.12
   4  -2  -4    4.42    0.15
  -4  -2   4    4.64    0.16
   4  -2  -4    4.66    0.14
  -4   2   4    4.42    0.12
  -2  -2   4   10.36    0.28
  -2  -2   4   10.84    0.25
   2  -2  -4   10.98    0.27
   2  -2  -4   10.75    0.26
  -2   2   4   10.72    0.22
   0  -2   4   25.58    0.54
   0  -2  -4   25.30    0.54
   0  -2  -4   25.87    0.55
   0   2  -4   24.61    0.52
  -2  -2  -4    1.71    0.08
  -2  -2  -4    1.88    0.09
   2  -2   4    1.71    0.09
  -2   2  -4    1.75    0.07
  -4  -2  -4   27.14    0.58
  -4  -2  -4   25.97    0.57
  -4  -2  -4   25.70    0.58
   4  -2   4   26.40    0.58
  -4   2  -4   26.05    0.57
   4   2   4   26.21    0.58
   4   2   4   26.07    0.59
   6  -2   4    7.79    0.24
  -6  -2  -4    8.35    0.24
  -6  -2  -4    8.14    0.24
   6   2   4    7.56    0.23
  -6   2  -4    8.78    0.24
   6   2   4    7.83    0.24
   8  -2   4    5.04    0.19
  -8  -2  -4    5.24    0.18
  -8  -2  -4    5.17    0.19
   8  -2   4    5.37    0.19
  -8  -2  -4    5.13    0.18
   8   2   4    5.33    0.18
   8   2   4    5.10    0.18
  -8   2  -4    5.18    0.19
  10  -2   4    1.90    0.12
  10  -2   4    2.07    0.12
 -10  -2  -4    2.00    0.12
 -10  -2  -4    1.90    0.11
 -10  -2  -4    2.03    0.12
  10   2   4    1.80    0.11
  10   2   4    2.18    0.12
 -10   2  -4    2.17    0.12
 -12  -2  -4   10.35    0.31
  12  -2   4   10.32    0.34
 -12  -2  -4   10.23    0.33
 -12  -2  -4   10.60    0.34
  12  -2   4   10.28    0.33
  12   2   4   10.40    0.31
  12   2   4   10.90    0.32
 -12   2  -4   10.80    0.34
  14  -2   4    1.76    0.13
  14  -2   4    2.04    0.14
 -14  -2  -4    2.06    0.14
 -14  -2  -4    1.84    0.13
 -14   2  -4    1.85    0.14
  14   2   4    1.96    0.12
  14   2   4    2.00    0.14
  14   2   4    1.84    0.13
 -16  -2  -4    5.94    0.26
  16  -2   4    5.92    0.25
 -16  -2  -4    6.39    0.27
  16  -2   4    5.72    0.26
 -16   2  -4    5.62    0.27
  16   2   4    5.93    0.24
  16   2   4    6.29    0.24
  16   2   4    5.67    0.26
 -18  -2  -4    1.06    0.14
 -18  -2  -4    1.44    0.16
  18  -2   4    0.82    0.13
  18  -2   4    1.19    0.14
  18   2   4    1.02    0.12
 -18   2  -4    0.96    0.13
  18   2   4    0.95    0.13
  20  -2   4    3.89    0.22
 -20  -2  -4    3.66    0.24
  20  -2   4    3.77    0.25
 -20   2  -4    4.20    0.26
  20   2   4    3.98    0.25
  20   2   4    4.40    0.22
  22  -2   4    1.41    0.18
 -22  -2  -4    1.65    0.19
 -22   2  -4    1.38    0.18
  22   2   4    1.71    0.19
  25  -3  -4    1.10    0.18
 -25  -3   4    1.70    0.22
  25   3  -4    1.17    0.17
  23  -3  -4    1.91    0.21
 -23  -3   4    2.71    0.22
  23   3  -4    2.53    0.20
  21  -3  -4    2.96    0.22
 -21  -3   4    3.67    0.23
  21   3  -4    2.91    0.19
  19  -3  -4    0.15    0.07
 -19  -3   4    0.22    0.08
 -19   3   4    0.30    0.08
  19   3  -4    0.13    0.06
 -17  -3   4    1.76    0.15
  17  -3  -4    1.89    0.15
  17   3  -4    1.66    0.13
 -17   3   4    1.78    0.14
 -15  -3   4    0.06    0.05
  15  -3  -4    0.00    0.03
  15  -3  -4    0.07    0.05
  15   3  -4    0.08    0.04
 -15   3   4    0.03    0.04
 -13  -3   4    4.80    0.21
  13  -3  -4    5.07    0.17
 -13  -3   4    4.79    0.14
  13  -3  -4    4.79    0.21
  13   3  -4    4.96    0.14
  13   3  -4    4.77    0.18
 -13   3   4    4.88    0.20
 -11  -3   4    0.01    0.04
 -11  -3   4    0.05    0.02
  11  -3  -4    0.05    0.03
  11  -3  -4    0.07    0.03
  11   3  -4    0.02    0.02
 -11   3   4    0.04    0.03
   9  -3  -4   36.45    0.82
  -9  -3   4   35.10    0.83
   9  -3  -4   36.14    0.76
  -9  -3   4   35.97    0.72
  -9   3   4   34.76    0.80
   9   3  -4   35.49    0.76
   7  -3  -4   27.13    0.58
  -7  -3   4   27.16    0.55
   7  -3  -4   27.12    0.62
  -7  -3   4   26.69    0.64
   7   3  -4   26.26    0.56
  -7   3   4   25.63    0.60
  -5  -3   4    6.25    0.21
  -5  -3   4    5.96    0.17
   5  -3  -4    5.78    0.18
   5  -3  -4    6.17    0.20
  -3  -3   4   36.71    0.81
   3  -3  -4   35.79    0.76
  -3  -3   4   35.00    0.74
   3  -3  -4   37.01    0.78
  -1  -3   4   29.18    0.62
   1  -3  -4   28.32    0.62
   1  -3  -4   29.48    0.64
  -1  -3   4   29.01    0.66
  -1  -3  -4    0.02    0.01
  -1  -3  -4    0.01    0.02
   1  -3   4    0.01    0.02
  -1  -3  -4   -0.03    0.02
  -1   3  -4    0.00    0.01
  -3  -3  -4   30.34    0.66
   3  -3   4   29.95    0.64
   3  -3   4   31.79    0.68
  -3  -3  -4   29.76    0.64
  -3   3  -4   29.98    0.64
  -5  -3  -4    8.24    0.25
   5  -3   4    8.60    0.26
   5  -3   4    8.60    0.24
  -5  -3  -4    8.41    0.23
  -5  -3  -4    8.46    0.24
  -5   3  -4    8.25    0.24
  -7  -3  -4    0.54    0.06
  -7  -3  -4    0.57    0.07
   7  -3   4    0.70    0.07
   7  -3   4    0.55    0.07
  -7  -3  -4    0.73    0.06
  -7   3  -4    0.60    0.07
   7   3   4    0.54    0.06
   9  -3   4    8.06    0.27
  -9  -3  -4    8.47    0.26
   9  -3   4    8.13    0.26
  -9  -3  -4    8.41    0.27
  -9   3  -4    8.27    0.27
   9   3   4    8.24    0.26
   9   3   4    8.35    0.26
  11  -3   4   24.59    0.63
 -11  -3  -4   25.83    0.63
 -11  -3  -4   24.60    0.60
  11  -3   4   25.68    0.63
 -11  -3  -4   25.12    0.62
  11   3   4   25.20    0.61
  11   3   4   25.17    0.61
 -11   3  -4   25.49    0.63
 -13  -3  -4    0.02    0.04
  13  -3   4    0.08    0.05
 -13  -3  -4    0.02    0.04
  13  -3   4   -0.06    0.03
 -13  -3  -4   -0.01    0.03
  13   3   4    0.04    0.03
 -13   3  -4    0.02    0.05
  13   3   4    0.02    0.04
 -15  -3  -4   29.57    0.72
 -15  -3  -4   29.58    0.77
  15  -3   4   29.68    0.77
  15  -3   4   28.42    0.73
 -15  -3  -4   29.14    0.75
 -15   3  -4   28.53    0.76
  15   3   4   30.72    0.73
  15   3   4   30.18    0.72
  15   3   4   30.02    0.76
 -17  -3  -4    7.46    0.32
 -17  -3  -4    7.79    0.32
  17  -3   4    8.02    0.34
  17  -3   4    7.38    0.30
  17   3   4    7.60    0.28
  17   3   4    7.48    0.29
  17   3   4    7.55    0.31
 -17   3  -4    7.22    0.32
 -19  -3  -4    3.48    0.22
  19  -3   4    3.32    0.23
  19  -3   4    3.32    0.21
 -19  -3  -4    3.37    0.22
 -19   3  -4    3.70    0.24
  19   3   4    3.83    0.20
  19   3   4    3.40    0.22
 -21  -3  -4   12.98    0.48
  21  -3   4   12.85    0.45
  21  -3   4   13.16    0.51
 -21   3  -4   13.99    0.51
  21   3   4   12.23    0.47
  23  -3   4    0.82    0.17
 -23  -3  -4    0.48    0.13
  23   3   4    0.50    0.13
 -24  -4   4   -0.01    0.07
  24  -4  -4    0.00    0.08
  22  -4  -4    0.13    0.08
 -22  -4   4    0.22    0.09
  22   4  -4    0.21    0.08
  20  -4  -4    0.06    0.06
 -20  -4   4    0.04    0.06
  20   4  -4    0.07    0.06
 -18  -4   4    2.45    0.18
  18  -4  -4    2.29    0.18
  18   4  -4    2.32    0.15
 -16  -4   4    2.17    0.17
  16  -4  -4    2.55    0.17
  16  -4  -4    2.43    0.14
  16   4  -4    2.32    0.14
  14  -4  -4    5.24    0.20
 -14  -4   4    4.81    0.23
  14  -4  -4    4.90    0.23
  14   4  -4    5.28    0.20
 -12  -4   4    1.35    0.07
  12  -4  -4    1.31    0.13
  12  -4  -4    1.42    0.10
 -12  -4   4    1.06    0.11
  12   4  -4    1.22    0.08
  10  -4  -4    7.02    0.23
  10  -4  -4    6.87    0.25
 -10  -4   4    7.23    0.20
 -10  -4   4    6.98    0.26
  10   4  -4    6.82    0.20
   8  -4  -4    0.25    0.05
  -8  -4   4    0.26    0.04
  -8  -4   4    0.25    0.06
   8  -4  -4    0.22    0.04
   8   4  -4    0.23    0.03
  -6  -4   4    6.44    0.19
   6  -4  -4    6.03    0.20
  -6  -4   4    6.77    0.23
   6  -4  -4    6.16    0.21
  -4  -4   4   14.96    0.40
   4  -4  -4   14.49    0.37
  -4  -4   4   15.12    0.36
   4  -4  -4   14.34    0.37
  -2  -4   4    0.39    0.05
   2  -4  -4    0.50    0.03
   2  -4  -4    0.39    0.05
   2  -4  -4    0.37    0.05
  -2  -4   4    0.38    0.06
   0  -4  -4   27.53    0.55
   0  -4   4   26.19    0.64
   0  -4  -4   27.06    0.60
   0  -4   4   26.91    0.61
   0  -4  -4   25.74    0.60
  -2  -4  -4    0.65    0.06
   2  -4   4    0.47    0.07
  -2  -4  -4    0.54    0.07
   2  -4   4    0.58    0.04
  -2  -4  -4    0.50    0.03
  -2   4  -4    0.58    0.04
  -4  -4  -4    0.10    0.03
  -4  -4  -4    0.14    0.03
   4  -4   4    0.15    0.03
  -4  -4  -4    0.06    0.03
   4  -4   4    0.16    0.05
  -4   4  -4    0.17    0.04
   6  -4   4   -0.02    0.03
   6  -4   4   -0.04    0.02
  -6  -4  -4   -0.01    0.02
  -6  -4  -4    0.07    0.03
  -6  -4  -4    0.02    0.03
  -6   4  -4   -0.02    0.02
  -8  -4  -4    5.35    0.20
   8  -4   4    5.41    0.20
   8  -4   4    4.82    0.20
  -8  -4  -4    4.92    0.18
  -8  -4  -4    5.31    0.19
  -8   4  -4    4.88    0.19
 -10  -4  -4    1.56    0.11
  10  -4   4    1.63    0.11
 -10  -4  -4    1.37    0.10
  10  -4   4    1.18    0.12
  10   4   4    1.47    0.11
 -10   4  -4    1.63    0.11
 -12  -4  -4    1.44    0.11
  12  -4   4    1.48    0.14
 -12  -4  -4    1.61    0.12
  12  -4   4    1.48    0.14
 -12  -4  -4    1.67    0.12
  12   4   4    1.60    0.12
 -12   4  -4    1.57    0.13
  12   4   4    1.70    0.12
 -14  -4  -4    7.34    0.26
  14  -4   4    6.85    0.28
 -14  -4  -4    6.52    0.26
  14  -4   4    6.54    0.27
 -14  -4  -4    6.84    0.27
 -14   4  -4    6.51    0.28
  14   4   4    6.76    0.26
  14   4   4    6.63    0.26
  16  -4   4    1.65    0.16
 -16  -4  -4    1.69    0.14
  16  -4   4    1.42    0.15
 -16  -4  -4    1.70    0.13
 -16  -4  -4    1.66    0.16
  16   4   4    1.56    0.15
  16   4   4    1.40    0.14
 -16   4  -4    1.34    0.15
  16   4   4    1.71    0.13
  18  -4   4    0.02    0.06
 -18  -4  -4    0.01    0.06
  18  -4   4    0.04    0.06
 -18  -4  -4   -0.06    0.05
 -18   4  -4   -0.01    0.05
  18   4   4   -0.02    0.05
  18   4   4    0.05    0.07
  18   4   4    0.01    0.05
  20  -4   4    0.16    0.08
 -20  -4  -4    0.16    0.08
 -20  -4  -4    0.17    0.08
  20  -4   4    0.21    0.10
  20   4   4    0.21    0.09
 -22  -4  -4    0.74    0.14
 -22  -4  -4    1.03    0.16
  22  -4   4    0.56    0.12
  22  -4   4    0.59    0.14
  22   4   4    0.73    0.14
  23  -5  -4    6.82    0.36
 -23  -5   4    7.62    0.37
  21  -5  -4    3.34    0.24
 -21  -5   4    3.33    0.23
 -19  -5   4    2.16    0.18
  19  -5  -4    2.06    0.20
  17  -5  -4   22.08    0.65
  17  -5  -4   22.50    0.58
 -17  -5   4   22.64    0.66
  15  -5  -4    0.30    0.08
  15  -5  -4    0.16    0.05
 -15  -5   4    0.22    0.07
  13  -5  -4   21.85    0.55
 -13  -5   4   21.24    0.60
  13  -5  -4   21.07    0.59
  11  -5  -4   11.96    0.36
 -11  -5   4   12.30    0.39
 -11  -5   4   12.86    0.33
  11  -5  -4   12.51    0.39
  -9  -5   4    1.89    0.10
   9  -5  -4    1.81    0.12
   9  -5  -4    1.99    0.13
  -9  -5   4    1.95    0.13
   7  -5  -4    0.14    0.04
  -7  -5   4    0.04    0.03
  -7  -5   4    0.06    0.04
   7  -5  -4    0.14    0.04
   5  -5  -4    0.31    0.05
  -5  -5   4    0.42    0.06
   5  -5  -4    0.36    0.06
  -5  -5   4    0.44    0.07
   3  -5  -4    0.55    0.07
  -3  -5   4    0.43    0.06
   3  -5  -4    0.56    0.04
  -3  -5   4    0.60    0.07
   3  -5  -4    0.49    0.06
   1  -5  -4    0.87    0.07
   1  -5  -4    1.11    0.05
   1  -5  -4    1.06    0.08
  -1  -5   4    1.09    0.09
  -1  -5   4    1.08    0.08
   1  -5   4    0.43    0.07
  -1  -5  -4    0.48    0.04
   1  -5   4    0.58    0.08
   1  -5   4    0.52    0.04
  -1  -5  -4    0.46    0.06
  -1  -5  -4    0.54    0.06
  -3  -5  -4    2.51    0.13
  -3  -5  -4    2.42    0.09
   3  -5   4    2.40    0.10
   3  -5   4    2.37    0.13
  -3  -5  -4    2.28    0.11
  -5  -5  -4    0.98    0.08
   5  -5   4    1.02    0.07
  -5  -5  -4    1.08    0.09
  -5  -5  -4    1.12    0.07
   5  -5   4    1.18    0.11
   7  -5   4   27.23    0.63
  -7  -5  -4   27.61    0.63
  -7  -5  -4   27.32    0.63
  -7  -5  -4   25.82    0.64
   7  -5   4   27.29    0.67
  -7   5  -4   26.81    0.63
  -9  -5  -4    0.00    0.03
   9  -5   4    0.09    0.05
   9  -5   4    0.09    0.04
  -9  -5  -4    0.04    0.04
  -9  -5  -4    0.04    0.04
  -9   5  -4    0.04    0.04
  11  -5   4   27.03    0.69
 -11  -5  -4   28.46    0.69
 -11  -5  -4   28.53    0.68
 -11  -5  -4   27.61    0.68
  11  -5   4   27.17    0.70
  11   5   4   27.36    0.68
 -11   5  -4   27.09    0.69
 -13  -5  -4   10.30    0.34
  13  -5   4    9.59    0.35
  13  -5   4    9.97    0.35
 -13  -5  -4    9.76    0.33
  13   5   4    9.81    0.33
  13   5   4    9.54    0.33
 -15  -5  -4    5.77    0.25
 -15  -5  -4    5.33    0.24
  15  -5   4    5.50    0.26
  15  -5   4    5.33    0.26
 -15  -5  -4    5.52    0.24
  15   5   4    5.45    0.24
  15   5   4    5.35    0.24
 -17  -5  -4    8.19    0.33
 -17  -5  -4    8.25    0.32
  17  -5   4    8.22    0.35
 -17  -5  -4    9.22    0.35
  17  -5   4    8.33    0.34
  17   5   4    8.63    0.33
  17   5   4    7.94    0.33
  17   5   4    8.64    0.33
 -19  -5  -4   -0.06    0.06
 -19  -5  -4    0.04    0.06
  19  -5   4   -0.04    0.07
  19  -5   4   -0.04    0.06
  19   5   4   -0.01    0.06
 -21  -5  -4    9.99    0.41
  21  -5   4    9.85    0.41
  21  -5   4   10.37    0.45
 -21  -5  -4   10.78    0.44
  21   5   4   10.55    0.42
 -22  -6   4    0.54    0.13
  22  -6  -4    0.24    0.12
  20  -6  -4    0.03    0.09
 -20  -6   4    0.05    0.06
  18  -6  -4    0.17    0.08
  18  -6  -4    0.14    0.07
 -18  -6   4    0.00    0.06
  16  -6  -4    0.57    0.12
  16  -6  -4    0.58    0.10
 -16  -6   4    0.42    0.10
 -14  -6   4    2.31    0.17
  14  -6  -4    2.02    0.16
  14  -6  -4    2.22    0.15
 -12  -6   4    0.37    0.08
  12  -6  -4    0.26    0.06
 -12  -6   4    0.38    0.06
  12  -6  -4    0.12    0.06
 -10  -6   4   19.28    0.47
 -10  -6   4   18.30    0.53
  10  -6  -4   18.73    0.51
  10  -6  -4   18.86    0.52
  -8  -6   4    5.54    0.23
  -8  -6   4    5.47    0.20
   8  -6  -4    5.41    0.22
   8  -6  -4    5.32    0.22
   6  -6  -4    6.45    0.23
  -6  -6   4    6.53    0.23
   6  -6  -4    6.95    0.25
  -6  -6   4    6.70    0.26
  -4  -6   4   18.85    0.49
   4  -6  -4   19.01    0.45
   4  -6  -4   20.17    0.49
  -4  -6   4   19.53    0.52
   4  -6  -4   19.90    0.51
   2  -6  -4    6.22    0.21
  -2  -6   4    6.53    0.23
  -2  -6   4    6.34    0.24
   2  -6  -4    6.56    0.18
   2  -6  -4    6.19    0.24
   0  -6   4   14.47    0.41
   0  -6  -4   15.16    0.42
   0  -6   4   14.88    0.43
   0  -6  -4   15.40    0.39
  -2  -6  -4   17.84    0.44
   2  -6   4   17.47    0.48
   2  -6   4   17.78    0.49
  -2  -6  -4   17.11    0.47
   4  -6   4    5.08    0.22
  -4  -6  -4    5.20    0.19
  -4  -6  -4    4.89    0.21
   4  -6   4    5.51    0.17
   6  -6   4   19.76    0.48
  -6  -6  -4   18.49    0.50
   6  -6   4   19.03    0.53
  -6  -6  -4   19.16    0.47
  -6  -6  -4   18.92    0.48
  -8  -6  -4    1.49    0.10
   8  -6   4    1.26    0.13
  -8  -6  -4    1.43    0.10
   8  -6   4    1.41    0.10
  -8  -6  -4    1.21    0.12
  10  -6   4    1.29    0.14
 -10  -6  -4    1.43    0.11
  10  -6   4    1.45    0.12
 -10  -6  -4    1.31    0.10
 -10  -6  -4    1.58    0.14
  12  -6   4    8.33    0.33
 -12  -6  -4    8.47    0.33
 -12  -6  -4    8.66    0.31
  12  -6   4    8.33    0.31
 -12  -6  -4    8.92    0.30
  12   6   4    8.72    0.32
  14  -6   4    1.84    0.18
 -14  -6  -4    2.39    0.16
  14  -6   4    1.94    0.15
 -14  -6  -4    2.20    0.15
  14   6   4    2.01    0.15
  14   6   4    2.71    0.17
 -16  -6  -4    0.58    0.10
 -16  -6  -4    0.56    0.10
  16  -6   4    0.72    0.12
  16  -6   4    0.57    0.11
  16   6   4    0.66    0.10
  16   6   4    0.69    0.11
  16   6   4    0.61    0.11
  18  -6   4    0.22    0.09
  18  -6   4    0.28    0.11
 -18  -6  -4    0.48    0.11
  18   6   4    0.31    0.09
  18   6   4    0.37    0.09
  18   6   4    0.26    0.09
  20  -6   4   -0.07    0.07
  20  -6   4    0.00    0.07
  20   6   4   -0.01    0.07
 -21  -7   4    0.03    0.07
  21  -7  -4    0.14    0.10
  19  -7  -4   14.12    0.52
 -19  -7   4   13.93    0.51
  17  -7  -4    0.95    0.12
 -17  -7   4    0.91    0.14
  17  -7  -4    1.19    0.16
  15  -7  -4    9.13    0.37
 -15  -7   4    9.40    0.38
  15  -7  -4    9.67    0.35
  13  -7  -4   11.54    0.39
 -13  -7   4   11.69    0.42
  13  -7  -4   11.34    0.40
  11  -7  -4    3.12    0.18
 -11  -7   4    3.38    0.17
 -11  -7   4    3.08    0.19
  11  -7  -4    3.20    0.19
   9  -7  -4    6.25    0.25
  -9  -7   4    6.56    0.24
   9  -7  -4    6.06    0.26
  -9  -7   4    6.03    0.26
  -7  -7   4    5.92    0.25
   7  -7  -4    5.93    0.25
   7  -7  -4    5.50    0.23
  -7  -7   4    5.52    0.22
   5  -7  -4   14.34    0.44
   5  -7  -4   14.76    0.41
  -5  -7   4   15.03    0.44
  -5  -7   4   14.51    0.41
  -3  -7   4    2.47    0.15
   3  -7  -4    2.53    0.13
   3  -7  -4    2.38    0.16
  -3  -7   4    2.48    0.15
   1  -7  -4    3.94    0.16
  -1  -7   4    3.88    0.19
   1  -7  -4    3.53    0.19
  -1  -7   4    3.69    0.19
   1  -7   4    1.36    0.12
  -1  -7  -4    1.44    0.13
   1  -7   4    1.27    0.13
  -1  -7  -4    1.19    0.09
   3  -7   4    7.49    0.29
  -3  -7  -4    7.69    0.28
   3  -7   4    7.28    0.28
  -3  -7  -4    7.80    0.25
  -5  -7  -4    0.87    0.09
   5  -7   4    0.82    0.12
  -5  -7  -4    0.92    0.11
   7  -7   4    0.26    0.08
  -7  -7  -4    0.35    0.08
  -7  -7  -4    0.31    0.06
  -9  -7  -4    1.89    0.14
   9  -7   4    1.42    0.15
 -11  -7  -4    1.32    0.14
  11  -7   4    1.44    0.14
  11  -7   4    1.34    0.16
 -13  -7  -4    1.54    0.16
  13  -7   4    1.58    0.17
  13  -7   4    1.80    0.15
  13   7   4    1.67    0.17
  15  -7   4    0.09    0.08
 -15  -7  -4    0.09    0.06
  15  -7   4    0.15    0.07
  15   7   4    0.06    0.06
 -17  -7  -4    5.60    0.28
  17  -7   4    5.97    0.30
  17  -7   4    5.61    0.30
  17   7   4    5.77    0.29
  17   7   4    5.83    0.28
  18  -8  -4    2.14    0.22
 -18  -8   4    1.89    0.21
  18  -8  -4    2.14    0.20
 -16  -8   4    0.16    0.08
  16  -8  -4    0.15    0.07
  16  -8  -4    0.15    0.07
  14  -8  -4    3.28    0.22
  14  -8  -4    2.93    0.20
 -14  -8   4    2.92    0.21
  12  -8  -4    0.38    0.10
  12  -8  -4    0.36    0.09
 -12  -8   4    0.47    0.10
  10  -8  -4    2.26    0.16
 -10  -8   4    2.45    0.15
 -10  -8   4    2.65    0.18
  10  -8  -4    2.17    0.17
   8  -8  -4    1.15    0.12
  -8  -8   4    1.05    0.12
   8  -8  -4    1.09    0.14
  -8  -8   4    1.17    0.13
  -6  -8   4    0.29    0.07
   6  -8  -4    0.35    0.08
   6  -8  -4    0.34    0.07
  -6  -8   4    0.34    0.08
   4  -8  -4    0.22    0.06
  -4  -8   4    0.21    0.06
  -4  -8   4    0.13    0.06
   4  -8  -4    0.21    0.07
  -2  -8   4    0.26    0.07
   2  -8  -4    0.21    0.07
  -2  -8   4    0.18    0.06
   0  -8   4    0.12    0.05
   0  -8   4    0.13    0.06
   0  -8  -4    0.15    0.06
  -2  -8  -4    0.83    0.11
   2  -8   4    0.70    0.11
   2  -8   4    0.61    0.10
   4  -8   4    0.03    0.04
  -4  -8  -4   -0.02    0.04
   4  -8   4    0.02    0.05
   6  -8   4    5.75    0.27
  -6  -8  -4    5.29    0.25
   8  -8   4    1.65    0.17
  -8  -8  -4    1.91    0.15
 -10  -8  -4    8.54    0.34
  10  -8   4    9.21    0.37
 -12  -8  -4    2.17    0.17
  12  -8   4    2.74    0.20
 -14  -8  -4    0.50    0.11
  14  -8   4    0.79    0.14
  14   8   4    0.36    0.10
 -16  -8  -4    3.77    0.23
  16  -8   4    3.32    0.24
  16   8   4    2.74    0.21
  16   8   4    3.39    0.22
 -17  -9   4    2.49    0.22
  17  -9  -4    2.75    0.21
  17  -9  -4    2.66    0.24
  15  -9  -4    1.58    0.19
 -15  -9   4    1.47    0.19
  15  -9  -4    1.41    0.17
  13  -9  -4    0.19    0.08
 -13  -9   4    0.27    0.09
  13  -9  -4    0.07    0.08
  11  -9  -4    5.61    0.29
 -11  -9   4    6.05    0.29
   9  -9  -4    2.96    0.21
  -9  -9   4    3.24    0.20
  -9  -9   4    3.17    0.19
   7  -9  -4    1.82    0.19
  -7  -9   4    1.74    0.16
  -7  -9   4    1.94    0.16
  -5  -9   4    2.74    0.18
  -5  -9   4    2.55    0.17
   5  -9  -4    2.61    0.18
  -3  -9   4    0.96    0.12
   3  -9  -4    0.93    0.13
  -3  -9   4    1.06    0.13
  -1  -9   4    0.01    0.05
  -1  -9   4    0.21    0.07
   1  -9  -4    0.06    0.06
   1  -9   4    0.02    0.04
   1  -9   4   -0.02    0.03
  -1  -9  -4    0.06    0.06
   3  -9   4    0.78    0.12
  -3  -9  -4    0.75    0.12
   3  -9   4    0.79    0.13
   5  -9   4    6.27    0.29
  -5  -9  -4    6.07    0.29
   5  -9   4    6.31    0.30
  -7  -9  -4    0.47    0.11
   7  -9   4    0.28    0.10
   9  -9   4    6.37    0.31
  -9  -9  -4    6.33    0.29
 -11  -9  -4    1.80    0.18
  11  -9   4    2.30    0.23
  13  -9   4    0.07    0.07
 -13  -9  -4    0.16    0.09
  14 -10  -4    0.08    0.07
 -12 -10   4   -0.02    0.08
  12 -10  -4    0.01    0.07
  10 -10  -4    0.49    0.12
 -10 -10   4    0.38    0.10
  -8 -10   4    0.14    0.08
  -8 -10   4    0.33    0.09
   8 -10  -4    0.23    0.09
   6 -10  -4    0.90    0.15
  -6 -10   4    0.67    0.11
  -6 -10   4    0.78    0.12
  -4 -10   4    0.24    0.08
  -4 -10   4    0.15    0.07
   4 -10  -4    0.13    0.08
  -2 -10   4    1.21    0.15
  -2 -10   4    1.37    0.16
   2 -10  -4    1.22    0.16
   0 -10  -4    0.94    0.14
   0 -10   4    1.18    0.15
   0 -10   4    1.21    0.16
  -2 -10  -4    2.40    0.22
   2 -10   4    2.09    0.17
   2 -10   4    2.04    0.20
  -4 -10  -4    0.35    0.10
   4 -10   4    0.29    0.10
   4 -10   4    0.53    0.11
  -6 -10  -4   -0.02    0.07
   6 -10   4    0.12    0.07
   6 -10   4    0.00    0.07
   8 -10   4    1.64    0.19
   8 -10   4    1.36    0.18
  -8 -10  -4    1.96    0.20
 -10 -10  -4    0.08    0.08
  10 -10   4   -0.05    0.08
   9 -11  -4    1.57    0.20
  -7 -11   4    1.52    0.17
   7 -11  -4    1.36    0.19
   5 -11  -4    0.96    0.16
  -5 -11   4    0.89    0.14
   3 -11  -4    1.22    0.17
  -3 -11   4    1.56    0.18
  -1 -11   4    2.90    0.23
   1 -11  -4    3.58    0.24
   1 -11   4    3.01    0.23
  -1 -11  -4    3.02    0.24
   3 -11   4    0.05    0.07
  -3 -11  -4    0.01    0.08
   5 -11   4    2.05    0.22
  -5 -11  -4    2.09    0.22
  26   0  -5    0.08    0.09
 -26   0   5    0.04    0.08
 -24   0   5    0.02    0.08
  24   0  -5   -0.08    0.05
  22   0  -5   -0.12    0.04
 -22   0   5   -0.02    0.06
 -20   0   5   -0.01    0.06
  20   0  -5    0.04    0.05
  18   0  -5   -0.03    0.04
 -18   0   5    0.01    0.05
  16   0  -5    0.04    0.04
 -16   0   5    0.04    0.04
 -14   0   5    0.00    0.03
  14   0  -5   -0.02    0.04
 -12   0   5    0.03    0.03
  12   0  -5    0.01    0.03
  10   0  -5    0.00    0.03
 -10   0   5   -0.03    0.02
   8   0  -5    0.02    0.02
  -8   0   5    0.02    0.02
   6   0  -5    0.02    0.02
   6   0  -5    0.02    0.01
  -6   0   5    0.00    0.01
  -6   0   5    0.09    0.02
  -4   0   5    0.01    0.01
  -4   0   5    0.01    0.02
  -4   0   5    0.03    0.01
   4   0  -5    0.02    0.02
   4   0  -5    0.02    0.01
  -2   0   5   -0.03    0.02
  -2   0   5   -0.02    0.01
  -2   0   5    0.02    0.02
   2   0  -5   -0.01    0.02
   2   0  -5    0.00    0.02
   0   0   5   -0.01    0.02
   0   0  -5   -0.03    0.02
   0   0  -5   -0.02    0.02
   0   0   5   -0.03    0.02
  -2   0  -5   -0.01    0.02
   2   0   5   -0.02    0.01
   2   0   5   -0.01    0.02
   4   0   5    0.00    0.02
   4   0   5    0.01    0.02
  -4   0  -5   -0.03    0.02
   6   0   5    0.00    0.03
   6   0   5    0.02    0.02
  -6   0  -5    0.06    0.03
   8   0   5    0.03    0.03
   8   0   5    0.03    0.03
  -8   0  -5    0.01    0.03
  10   0   5   -0.04    0.02
  10   0   5   -0.02    0.03
 -10   0  -5    0.04    0.03
  12   0   5   -0.01    0.03
 -12   0  -5    0.03    0.05
  12   0   5    0.04    0.03
  14   0   5    0.00    0.04
 -14   0  -5   -0.04    0.03
  14   0   5   -0.03    0.04
  14   0   5   -0.03    0.04
  16   0   5    0.03    0.05
  16   0   5   -0.02    0.04
  16   0   5   -0.06    0.04
 -16   0  -5    0.01    0.05
 -18   0  -5    0.03    0.06
  18   0   5    0.04    0.06
  18   0   5    0.06    0.06
  20   0   5   -0.08    0.05
 -20   0  -5    0.02    0.06
  20   0   5    0.06    0.07
  22   0   5    0.05    0.08
 -22   0  -5   -0.02    0.07
  25  -1  -5    5.68    0.33
 -25  -1   5    4.93    0.31
  25   1  -5    4.70    0.29
 -25   1   5    5.11    0.31
  23  -1  -5    9.92    0.41
 -23  -1   5   10.20    0.43
 -23   1   5   10.56    0.43
  23   1  -5   10.36    0.41
  21  -1  -5    0.08    0.07
 -21  -1   5   -0.02    0.06
 -21   1   5   -0.02    0.06
  21   1  -5   -0.07    0.06
  19  -1  -5   23.30    0.66
 -19  -1   5   24.16    0.68
 -19   1   5   23.03    0.67
  19   1  -5   24.30    0.66
 -17  -1   5    0.06    0.05
  17  -1  -5   -0.02    0.05
 -17   1   5   -0.05    0.04
  17   1  -5   -0.03    0.05
 -15  -1   5   21.77    0.59
  15  -1  -5   21.03    0.57
  15   1  -5   20.61    0.55
 -15   1   5   21.79    0.58
  13  -1  -5   22.09    0.58
  13  -1  -5   24.21    0.48
 -13  -1   5   22.11    0.59
 -13   1   5   23.52    0.59
  13   1  -5   22.69    0.57
  11  -1  -5   44.51    0.87
 -11  -1   5   43.10    1.00
  11  -1  -5   47.20    0.99
 -11   1   5   43.26    0.99
  11   1  -5   43.14    0.96
   9  -1  -5   64.64    1.34
   9  -1  -5   64.01    1.22
  -9  -1   5   62.09    1.37
   9   1  -5   63.30    1.31
  -9   1   5   63.41    1.35
  -7  -1   5    2.18    0.11
   7  -1  -5    2.33    0.11
   7  -1  -5    2.35    0.07
  -7   1   5    2.20    0.10
   7   1  -5    2.11    0.09
   5  -1  -5  126.50    2.51
  -5  -1   5  122.93    2.40
   5  -1  -5  130.09    2.41
  -5  -1   5  122.43    2.58
  -5   1   5  129.56    2.46
  -5   1   5  127.15    2.56
   5   1  -5  126.55    2.49
  -3  -1   5    0.61    0.05
   3  -1  -5    0.67    0.05
   3  -1  -5    0.66    0.04
  -3  -1   5    0.67    0.04
   3   1  -5    0.64    0.05
  -3   1   5    0.67    0.04
  -1  -1   5   24.83    0.53
  -1  -1   5   24.47    0.56
   1  -1  -5   25.42    0.55
   1  -1  -5   25.39    0.53
  -1  -1   5   25.31    0.55
   1   1  -5   24.95    0.53
  -1   1   5   25.03    0.53
  -1   1   5   25.55    0.54
  -1   1   5   25.59    0.53
  -1  -1  -5   62.51    1.24
   1  -1   5   62.64    1.24
  -1  -1  -5   64.07    1.27
   1  -1   5   63.39    1.27
   1   1   5   60.48    1.26
  -1   1  -5   60.82    1.25
   1   1   5   61.93    1.24
  -3  -1  -5    9.25    0.24
   3  -1   5    8.81    0.24
   3  -1   5    8.54    0.24
  -3  -1  -5    8.38    0.24
   3   1   5    8.53    0.23
  -3   1  -5    8.56    0.23
   5  -1   5   19.45    0.47
   5  -1   5   19.75    0.48
  -5  -1  -5   20.03    0.48
  -5  -1  -5   20.41    0.47
   5   1   5   20.87    0.47
   5   1   5   20.02    0.48
  -5   1  -5   20.09    0.47
   7  -1   5   14.67    0.39
  -7  -1  -5   15.70    0.40
   7  -1   5   15.25    0.39
  -7  -1  -5   15.38    0.39
  -7   1  -5   15.53    0.40
   7   1   5   15.73    0.39
   7   1   5   15.36    0.39
   9  -1   5    1.70    0.11
   9  -1   5    1.59    0.10
  -9  -1  -5    1.81    0.11
  -9   1  -5    1.70    0.11
   9   1   5    1.71    0.10
   9   1   5    1.61    0.10
  11  -1   5    1.58    0.11
 -11  -1  -5    1.19    0.11
  11  -1   5    1.38    0.11
  11  -1   5    1.28    0.10
  11   1   5    1.43    0.10
 -11   1  -5    1.37    0.11
  11   1   5    1.65    0.11
  13  -1   5    2.61    0.16
 -13  -1  -5    2.59    0.16
  13  -1   5    2.68    0.15
  13  -1   5    2.46    0.15
 -13   1  -5    2.35    0.15
  13   1   5    2.51    0.14
  13   1   5    2.58    0.14
 -15  -1  -5    0.28    0.07
  15  -1   5    0.14    0.06
  15  -1   5    0.08    0.05
  15  -1   5    0.17    0.06
  15   1   5    0.16    0.06
 -15   1  -5    0.12    0.06
  15   1   5    0.20    0.06
  15   1   5    0.14    0.06
  17  -1   5    0.12    0.06
 -17  -1  -5    0.11    0.06
  17  -1   5    0.15    0.07
  17  -1   5    0.32    0.07
  17   1   5    0.21    0.06
 -17   1  -5    0.10    0.06
  17   1   5    0.13    0.07
  17   1   5    0.19    0.06
  19  -1   5    0.12    0.08
  19  -1   5    0.21    0.08
 -19  -1  -5    0.14    0.07
  19   1   5    0.08    0.07
 -19   1  -5    0.17    0.08
  19   1   5    0.16    0.07
  21  -1   5    0.24    0.09
 -21  -1  -5    0.21    0.10
  21  -1   5    0.22    0.09
  21   1   5    0.22    0.09
 -21   1  -5    0.11    0.08
  21   1   5    0.18    0.10
 -23  -1  -5    0.25    0.11
  23  -1   5    0.23    0.12
 -23   1  -5    0.23    0.11
  23   1   5    0.39    0.12
 -26  -2   5    0.06    0.09
  26  -2  -5    0.02    0.08
  26   2  -5   -0.02    0.10
 -26   2   5    0.08    0.08
 -24  -2   5    0.44    0.11
  24  -2  -5    0.29    0.10
  24   2  -5    0.25    0.09
 -24   2   5    0.19    0.09
  22  -2  -5    1.56    0.18
 -22  -2   5    2.06    0.21
  22   2  -5    1.77    0.18
 -22   2   5    1.81    0.19
 -20  -2   5    0.13    0.06
  20  -2  -5    0.04    0.06
 -20   2   5    0.13    0.07
  20   2  -5    0.05    0.06
 -18  -2   5    6.02    0.27
  18  -2  -5    5.18    0.25
  18   2  -5    5.36    0.24
 -18   2   5    5.21    0.25
 -16  -2   5    1.92    0.14
  16  -2  -5    1.85    0.14
  16   2  -5    1.86    0.13
 -16   2   5    2.23    0.15
 -14  -2   5    8.99    0.32
  14  -2  -5    9.44    0.24
  14  -2  -5    8.93    0.31
 -14   2   5    9.56    0.31
  14   2  -5    8.87    0.29
 -12  -2   5    1.78    0.12
  12  -2  -5    1.82    0.08
  12  -2  -5    1.71    0.12
  12   2  -5    1.84    0.11
 -12   2   5    1.66    0.11
 -10  -2   5    3.14    0.07
  10  -2  -5    3.48    0.11
  10  -2  -5    3.00    0.15
  10   2  -5    3.09    0.08
  10   2  -5    3.56    0.14
 -10   2   5    2.85    0.13
  -8  -2   5   69.27    1.52
  -8  -2   5   73.83    1.36
   8  -2  -5   71.14    1.39
   8  -2  -5   73.21    1.49
  -8   2   5   68.98    1.49
   8   2  -5   70.39    1.44
  -6  -2   5   13.55    0.36
   6  -2  -5   13.23    0.31
  -6  -2   5   13.50    0.29
   6  -2  -5   13.33    0.35
  -6   2   5   13.37    0.32
   6   2  -5   13.61    0.31
   4  -2  -5   53.98    1.13
  -4  -2   5   52.13    1.16
   4  -2  -5   54.26    1.08
  -4  -2   5   54.82    1.07
   4   2  -5   55.48    1.08
  -4   2   5   54.29    1.11
  -2  -2   5    0.30    0.04
   2  -2  -5    0.35    0.05
   2  -2  -5    0.25    0.04
  -2  -2   5    0.28    0.05
  -2   2   5    0.35    0.02
   2   2  -5    0.31    0.03
   0  -2  -5   46.26    0.95
   0  -2   5   45.25    0.92
   0  -2  -5   44.41    0.92
   0   2  -5   44.10    0.91
   2  -2   5    4.08    0.15
  -2  -2  -5    4.02    0.14
  -2  -2  -5    3.78    0.14
  -2   2  -5    3.91    0.13
  -4  -2  -5   14.45    0.37
  -4  -2  -5   14.82    0.37
   4  -2   5   15.21    0.38
   4   2   5   14.22    0.37
  -4   2  -5   14.64    0.36
   4   2   5   14.74    0.37
  -6  -2  -5   17.31    0.42
  -6  -2  -5   16.80    0.42
  -6   2  -5   17.34    0.42
   6   2   5   16.29    0.42
   6   2   5   16.78    0.42
  -8  -2  -5    0.05    0.03
  -8  -2  -5    0.05    0.03
   8  -2   5    0.06    0.03
   8   2   5    0.02    0.03
  -8   2  -5    0.08    0.04
   8   2   5    0.08    0.04
  10  -2   5   12.10    0.36
 -10  -2  -5   11.94    0.34
  10  -2   5   12.45    0.36
 -10  -2  -5   11.78    0.35
  10   2   5   12.02    0.35
 -10   2  -5   11.99    0.36
  10   2   5   12.30    0.35
 -12  -2  -5    0.42    0.08
  12  -2   5    0.29    0.07
 -12  -2  -5    0.45    0.08
  12  -2   5    0.41    0.07
 -12   2  -5    0.28    0.07
  12   2   5    0.34    0.06
  12   2   5    0.52    0.08
  14  -2   5   11.11    0.38
 -14  -2  -5   10.91    0.37
  14  -2   5   11.46    0.37
  14   2   5   11.27    0.35
 -14   2  -5   11.79    0.39
  14   2   5   10.97    0.35
  16  -2   5    1.51    0.15
 -16  -2  -5    1.52    0.15
  16  -2   5    1.27    0.15
  16   2   5    1.60    0.15
 -16   2  -5    1.26    0.14
  16   2   5    1.25    0.14
  16   2   5    1.51    0.12
  18  -2   5    1.27    0.15
  18  -2   5    1.38    0.17
 -18  -2  -5    1.68    0.17
  18   2   5    1.60    0.17
 -18   2  -5    1.27    0.16
  18   2   5    1.34    0.14
  18   2   5    1.41    0.15
  20  -2   5    0.84    0.13
  20  -2   5    0.56    0.13
 -20  -2  -5    0.66    0.13
 -20   2  -5    0.77    0.14
  20   2   5    0.72    0.12
  20   2   5    0.81    0.15
  22  -2   5   -0.08    0.08
  22  -2   5    0.21    0.09
 -22  -2  -5    0.11    0.09
  22   2   5    0.08    0.09
 -22   2  -5    0.17    0.10
 -25  -3   5    0.01    0.08
  25  -3  -5    0.01    0.09
  25   3  -5   -0.05    0.06
  23  -3  -5    2.09    0.22
 -23  -3   5    2.10    0.22
  23   3  -5    2.53    0.19
  21  -3  -5    1.37    0.17
 -21  -3   5    1.42    0.17
 -21   3   5    1.23    0.16
  21   3  -5    1.41    0.16
 -19  -3   5    3.85    0.23
  19  -3  -5    3.23    0.21
  19   3  -5    3.42    0.19
 -19   3   5    3.33    0.21
 -17  -3   5    2.23    0.16
  17  -3  -5    1.96    0.16
  17   3  -5    2.48    0.15
 -17   3   5    2.43    0.16
  15  -3  -5    9.91    0.35
 -15  -3   5    9.93    0.35
  15  -3  -5    9.94    0.28
  15   3  -5   10.13    0.31
 -15   3   5    9.93    0.34
  13  -3  -5    0.00    0.04
  13  -3  -5    0.00    0.02
 -13  -3   5   -0.04    0.04
  13   3  -5   -0.01    0.03
 -13   3   5   -0.06    0.03
  11  -3  -5    5.36    0.22
  11  -3  -5    5.57    0.18
 -11  -3   5    5.37    0.14
 -11   3   5    5.41    0.20
  11   3  -5    5.12    0.18
   9  -3  -5    1.36    0.10
   9  -3  -5    1.19    0.07
  -9  -3   5    1.31    0.06
  -9  -3   5    1.22    0.10
  -9   3   5    1.18    0.08
   9   3  -5    1.14    0.07
   7  -3  -5   37.83    0.79
  -7  -3   5   38.89    0.77
   7  -3  -5   37.47    0.84
  -7  -3   5   37.59    0.87
  -7   3   5   37.99    0.82
   7   3  -5   38.10    0.78
   5  -3  -5    5.54    0.19
   5  -3  -5    5.74    0.18
  -5  -3   5    5.78    0.20
  -5  -3   5    5.49    0.16
  -5   3   5    5.58    0.15
   3  -3  -5    0.21    0.04
  -3  -3   5    0.24    0.04
  -3  -3   5    0.35    0.05
   3  -3  -5    0.31    0.05
  -1  -3   5   23.15    0.52
  -1  -3   5   23.50    0.56
   1  -3  -5   23.01    0.54
   1  -3  -5   23.50    0.53
  -1  -3  -5    0.74    0.06
   1  -3   5    0.86    0.07
  -1  -3  -5    0.81    0.07
  -1   3  -5    0.74    0.05
  -3  -3  -5    1.40    0.09
   3  -3   5    1.20    0.08
  -3  -3  -5    1.42    0.09
  -3   3  -5    1.31    0.07
  -5  -3  -5    5.92    0.20
  -5  -3  -5    6.11    0.18
   5  -3   5    6.08    0.21
  -5   3  -5    5.80    0.19
  -7  -3  -5   13.45    0.35
   7  -3   5   12.99    0.35
  -7  -3  -5   13.50    0.36
   7  -3   5   13.67    0.38
  -7  -3  -5   13.16    0.36
  -7   3  -5   13.03    0.36
   7   3   5   12.49    0.36
   7   3   5   13.04    0.36
  -9  -3  -5    0.05    0.03
  -9  -3  -5   -0.02    0.03
   9  -3   5    0.05    0.04
   9  -3   5    0.00    0.03
  -9  -3  -5    0.08    0.04
   9   3   5    0.07    0.04
   9   3   5    0.08    0.04
  -9   3  -5    0.05    0.04
 -11  -3  -5    1.27    0.11
  11  -3   5    1.32    0.13
 -11  -3  -5    1.37    0.10
 -11  -3  -5    1.35    0.11
  11  -3   5    0.97    0.11
 -11   3  -5    1.06    0.11
  11   3   5    1.17    0.10
  11   3   5    1.10    0.11
 -13  -3  -5    0.57    0.09
 -13  -3  -5    0.68    0.09
  13  -3   5    0.52    0.09
  13  -3   5    0.63    0.10
 -13  -3  -5    0.62    0.09
  13   3   5    0.69    0.09
  13   3   5    0.61    0.08
 -13   3  -5    0.60    0.10
 -15  -3  -5    1.11    0.12
 -15  -3  -5    1.05    0.13
 -15  -3  -5    1.20    0.14
  15  -3   5    1.11    0.13
  15  -3   5    0.91    0.12
 -15   3  -5    1.00    0.14
  15   3   5    0.97    0.12
  15   3   5    1.00    0.12
  17  -3   5    0.00    0.05
 -17  -3  -5    0.13    0.07
 -17  -3  -5    0.13    0.07
  17  -3   5    0.08    0.06
 -17   3  -5    0.01    0.06
  17   3   5    0.05    0.05
  17   3   5    0.01    0.04
  17   3   5    0.22    0.08
 -19  -3  -5    0.42    0.10
  19  -3   5    0.56    0.12
  19  -3   5    0.61    0.12
 -19   3  -5    0.53    0.12
  19   3   5    0.53    0.11
  19   3   5    0.65    0.11
  21  -3   5    0.19    0.09
  21  -3   5    0.06    0.07
 -21  -3  -5    0.09    0.09
  21   3   5    0.04    0.08
 -21   3  -5    0.03    0.08
  24  -4  -5    7.66    0.39
 -24  -4   5    7.81    0.39
 -22  -4   5    0.03    0.07
  22  -4  -5    0.01    0.07
  20  -4  -5   12.25    0.45
 -20  -4   5   11.94    0.45
  20   4  -5   11.83    0.40
 -18  -4   5    8.64    0.35
  18  -4  -5    8.83    0.36
  18   4  -5    8.75    0.31
 -16  -4   5    0.01    0.05
  16  -4  -5    0.07    0.05
  16  -4  -5    0.14    0.05
  16   4  -5    0.06    0.04
  14  -4  -5   33.27    0.84
 -14  -4   5   33.90    0.86
  14  -4  -5   33.89    0.76
  14   4  -5   33.77    0.77
 -12  -4   5   10.60    0.35
  12  -4  -5   10.49    0.35
  12  -4  -5   10.30    0.30
 -12  -4   5   10.53    0.26
  12   4  -5   10.23    0.28
 -10  -4   5   33.72    0.68
  10  -4  -5   32.78    0.78
  10  -4  -5   32.85    0.72
 -10  -4   5   31.46    0.79
  10   4  -5   32.58    0.70
   8  -4  -5   13.46    0.36
  -8  -4   5   13.61    0.40
   8  -4  -5   14.19    0.39
  -8  -4   5   14.27    0.33
   8   4  -5   13.92    0.32
   6  -4  -5   21.17    0.52
  -6  -4   5   21.00    0.47
   6  -4  -5   20.64    0.49
  -6  -4   5   20.40    0.53
   4  -4  -5   -0.01    0.02
   4  -4  -5    0.01    0.02
  -4  -4   5    0.00    0.03
  -4  -4   5    0.06    0.03
   2  -4  -5    1.13    0.08
   2  -4  -5    1.06    0.08
  -2  -4   5    1.18    0.09
  -2  -4   5    1.10    0.07
   0  -4   5    9.80    0.28
   0  -4   5    9.39    0.29
   0  -4   5    9.76    0.22
   0  -4  -5    9.66    0.28
   0  -4  -5    9.55    0.27
   0   4  -5    9.70    0.22
   2  -4   5    2.30    0.09
  -2  -4  -5    2.06    0.11
  -2  -4  -5    2.22    0.07
  -2  -4  -5    2.01    0.10
   2  -4   5    2.13    0.12
  -2   4  -5    2.14    0.09
   4  -4   5    4.92    0.16
  -4  -4  -5    4.86    0.18
  -4  -4  -5    5.12    0.15
   4  -4   5    5.30    0.20
  -4  -4  -5    4.76    0.18
  -4   4  -5    4.82    0.16
   6  -4   5    2.71    0.14
  -6  -4  -5    2.65    0.11
  -6  -4  -5    2.49    0.12
   6  -4   5    2.49    0.12
  -6  -4  -5    2.60    0.13
  -6   4  -5    2.59    0.12
  -8  -4  -5   28.25    0.67
  -8  -4  -5   29.01    0.66
   8  -4   5   27.44    0.69
  -8  -4  -5   28.37    0.67
   8  -4   5   28.68    0.67
   8   4   5   27.82    0.67
  -8   4  -5   29.19    0.67
  10  -4   5    0.29    0.07
 -10  -4  -5    0.33    0.06
  10  -4   5    0.44    0.07
 -10  -4  -5    0.35    0.06
 -10  -4  -5    0.32    0.06
  10   4   5    0.41    0.07
  10   4   5    0.42    0.07
 -10   4  -5    0.39    0.07
 -12  -4  -5    0.12    0.05
 -12  -4  -5    0.18    0.05
  12  -4   5    0.09    0.05
  12  -4   5    0.15    0.05
 -12   4  -5    0.21    0.06
  12   4   5    0.14    0.06
  12   4   5    0.21    0.06
  14  -4   5    0.06    0.06
 -14  -4  -5    0.08    0.06
  14  -4   5    0.09    0.06
 -14  -4  -5    0.10    0.05
 -14  -4  -5   -0.02    0.04
  14   4   5   -0.02    0.04
 -14   4  -5    0.09    0.06
  14   4   5    0.04    0.05
 -16  -4  -5    0.42    0.09
  16  -4   5    0.30    0.09
 -16  -4  -5    0.28    0.08
 -16  -4  -5    0.26    0.08
  16  -4   5    0.18    0.07
  16   4   5    0.16    0.07
  16   4   5    0.26    0.08
  16   4   5    0.31    0.08
 -16   4  -5    0.28    0.08
  18  -4   5    0.63    0.12
 -18  -4  -5    0.41    0.10
 -18  -4  -5    0.68    0.11
  18  -4   5    0.59    0.12
 -18   4  -5    0.71    0.13
  18   4   5    0.51    0.10
  18   4   5    0.53    0.10
  18   4   5    0.77    0.11
  20  -4   5    0.46    0.12
  20  -4   5    0.31    0.10
 -20  -4  -5    0.23    0.09
  20   4   5    0.50    0.10
 -20   4  -5    0.44    0.12
  23  -5  -5    1.41    0.19
 -23  -5   5    1.57    0.20
  21  -5  -5    0.09    0.08
 -21  -5   5    0.05    0.07
  19  -5  -5    0.41    0.10
 -19  -5   5    0.43    0.11
  17  -5  -5    0.66    0.11
 -17  -5   5    0.96    0.14
  17  -5  -5    0.69    0.10
 -15  -5   5    4.16    0.23
  15  -5  -5    4.42    0.19
  13  -5  -5    0.00    0.05
 -13  -5   5    0.04    0.04
  13  -5  -5    0.03    0.04
  11  -5  -5   23.99    0.60
  11  -5  -5   25.30    0.65
 -11  -5   5   23.81    0.65
 -11  -5   5   25.64    0.56
  -9  -5   5    6.64    0.26
  -9  -5   5    6.20    0.20
   9  -5  -5    5.99    0.22
   9  -5  -5    6.52    0.24
  -7  -5   5    9.23    0.26
   7  -5  -5    8.99    0.29
   7  -5  -5    8.74    0.28
  -7  -5   5    9.08    0.31
   5  -5  -5   19.56    0.49
  -5  -5   5   19.49    0.52
   5  -5  -5   18.59    0.48
  -5  -5   5   19.06    0.46
   3  -5  -5    0.07    0.03
   3  -5  -5    0.09    0.02
   3  -5  -5    0.05    0.03
  -3  -5   5    0.11    0.04
  -3  -5   5    0.09    0.03
   1  -5  -5    5.87    0.21
  -1  -5   5    6.27    0.23
   1  -5  -5    5.84    0.20
  -1  -5   5    5.74    0.21
  -1  -5  -5   15.83    0.44
   1  -5   5   16.63    0.46
  -1  -5  -5   16.80    0.43
   1  -5   5   17.79    0.38
  -1  -5  -5   17.42    0.36
   1  -5   5   16.83    0.45
  -3  -5  -5    0.07    0.03
  -3  -5  -5    0.04    0.02
   3  -5   5    0.07    0.03
  -3  -5  -5    0.08    0.04
   3  -5   5    0.05    0.03
  -3   5  -5    0.05    0.02
   5  -5   5    0.30    0.06
  -5  -5  -5    0.36    0.05
   5  -5   5    0.39    0.05
  -5  -5  -5    0.54    0.05
  -5  -5  -5    0.30    0.06
  -5   5  -5    0.45    0.06
  -7  -5  -5    9.74    0.30
   7  -5   5    9.59    0.33
  -7  -5  -5    9.87    0.28
  -7  -5  -5    9.60    0.31
   7  -5   5    9.29    0.29
  -7   5  -5    9.97    0.30
  -9  -5  -5    1.04    0.09
  -9  -5  -5    0.98    0.11
   9  -5   5    0.96    0.10
   9  -5   5    0.78    0.10
  -9  -5  -5    1.22    0.10
  -9   5  -5    1.23    0.12
 -11  -5  -5    2.79    0.16
  11  -5   5    2.57    0.17
 -11  -5  -5    3.11    0.16
  11  -5   5    2.95    0.17
 -11  -5  -5    2.68    0.16
  11   5   5    2.99    0.17
 -11   5  -5    2.85    0.17
  11   5   5    2.64    0.17
 -13  -5  -5   12.23    0.39
  13  -5   5   12.22    0.41
 -13  -5  -5   11.86    0.39
  13  -5   5   12.56    0.41
  13   5   5   12.61    0.41
 -13   5  -5   12.02    0.40
  13   5   5   11.96    0.39
  15  -5   5    2.08    0.16
  15  -5   5    2.34    0.18
 -15  -5  -5    2.30    0.16
 -15  -5  -5    2.15    0.16
  15   5   5    2.27    0.16
  15   5   5    2.27    0.16
 -15   5  -5    2.32    0.17
 -17  -5  -5    4.95    0.25
  17  -5   5    5.06    0.27
  17  -5   5    4.69    0.26
 -17  -5  -5    4.64    0.24
 -17  -5  -5    5.29    0.26
  17   5   5    4.91    0.25
  17   5   5    5.10    0.25
  17   5   5    4.66    0.25
 -19  -5  -5    0.57    0.11
  19  -5   5    0.63    0.13
  19  -5   5    0.63    0.12
 -19  -5  -5    0.74    0.14
  19   5   5    0.56    0.11
  19   5   5    0.59    0.12
  22  -6  -5    1.45    0.20
 -22  -6   5    1.91    0.21
 -20  -6   5    0.05    0.07
  20  -6  -5   -0.07    0.06
  18  -6  -5    3.82    0.24
 -18  -6   5    3.90    0.24
  16  -6  -5    0.02    0.07
  16  -6  -5   -0.03    0.05
 -16  -6   5   -0.02    0.05
  14  -6  -5    0.58    0.09
 -14  -6   5    0.55    0.11
  14  -6  -5    0.40    0.09
 -12  -6   5    0.35    0.09
  12  -6  -5    0.28    0.08
  12  -6  -5    0.35    0.07
 -10  -6   5    0.56    0.07
  10  -6  -5    0.41    0.08
  10  -6  -5    0.49    0.08
 -10  -6   5    0.61    0.09
   8  -6  -5    0.85    0.11
   8  -6  -5    0.94    0.11
  -8  -6   5    0.76    0.08
  -8  -6   5    1.21    0.12
  -6  -6   5    1.82    0.11
   6  -6  -5    1.92    0.12
  -6  -6   5    1.76    0.13
   6  -6  -5    1.61    0.12
   4  -6  -5   41.39    0.92
  -4  -6   5   41.60    0.98
   4  -6  -5   39.99    0.93
  -4  -6   5   41.84    0.91
  -2  -6   5    3.63    0.17
  -2  -6   5    3.31    0.17
   2  -6  -5    3.47    0.15
   2  -6  -5    3.37    0.17
   0  -6  -5   11.41    0.35
   0  -6   5   12.02    0.36
   0  -6   5   11.95    0.37
   0  -6  -5   11.24    0.33
  -2  -6  -5    1.95    0.11
   2  -6   5    1.88    0.13
   2  -6   5    2.04    0.13
  -2  -6  -5    1.93    0.13
   4  -6   5    7.00    0.27
  -4  -6  -5    6.73    0.23
   6  -6   5    0.50    0.09
   6  -6   5    0.58    0.07
  -6  -6  -5    0.60    0.08
  -6  -6  -5    0.56    0.09
  -8  -6  -5    0.45    0.08
   8  -6   5    0.51    0.10
   8  -6   5    0.40    0.07
  -8  -6  -5    0.59    0.08
 -10  -6  -5    9.93    0.32
 -10  -6  -5    9.94    0.34
  10  -6   5    9.82    0.33
  10  -6   5    9.75    0.36
 -12  -6  -5    6.98    0.29
  12  -6   5    7.40    0.29
 -12  -6  -5    7.02    0.27
  12  -6   5    6.85    0.30
  12   6   5    7.02    0.28
 -14  -6  -5    4.45    0.23
  14  -6   5    3.70    0.22
 -14  -6  -5    3.60    0.20
  14  -6   5    3.92    0.23
  14   6   5    4.05    0.23
  14   6   5    3.90    0.21
  16  -6   5    0.06    0.08
  16  -6   5    0.11    0.08
 -16  -6  -5    0.09    0.07
 -16  -6  -5    0.07    0.06
  16   6   5    0.12    0.06
  16   6   5    0.16    0.08
  16   6   5    0.07    0.06
 -18  -6  -5    2.92    0.21
  18  -6   5    2.85    0.21
  18  -6   5    2.74    0.22
 -18  -6  -5    3.34    0.21
  18   6   5    3.26    0.21
  18   6   5    2.90    0.20
  18   6   5    2.88    0.20
  21  -7  -5    0.57    0.14
 -21  -7   5    0.72    0.15
  19  -7  -5   21.12    0.67
 -19  -7   5   20.03    0.66
 -17  -7   5    2.33    0.20
  17  -7  -5    1.93    0.20
  17  -7  -5    1.85    0.17
  15  -7  -5    9.91    0.40
  15  -7  -5   11.54    0.38
 -15  -7   5   10.85    0.42
  13  -7  -5   11.46    0.41
  13  -7  -5   11.93    0.39
 -13  -7   5   11.98    0.43
  11  -7  -5    1.47    0.15
 -11  -7   5    1.27    0.10
 -11  -7   5    1.35    0.15
  11  -7  -5    1.50    0.15
   9  -7  -5   10.30    0.35
   9  -7  -5   10.12    0.35
  -9  -7   5   10.52    0.32
  -9  -7   5   10.05    0.36
   7  -7  -5    1.79    0.14
   7  -7  -5    1.73    0.13
  -7  -7   5    1.71    0.12
  -7  -7   5    1.59    0.13
   5  -7  -5   27.63    0.69
  -5  -7   5   27.04    0.72
   5  -7  -5   27.43    0.67
  -5  -7   5   27.94    0.67
   3  -7  -5   19.11    0.52
  -3  -7   5   18.33    0.53
   3  -7  -5   18.24    0.48
  -3  -7   5   18.68    0.50
   1  -7  -5    9.56    0.29
   1  -7  -5    9.35    0.32
  -1  -7   5    9.19    0.33
  -1  -7   5    9.67    0.32
   1  -7   5   18.86    0.55
  -1  -7  -5   19.85    0.49
   1  -7   5   19.02    0.53
  -1  -7  -5   19.20    0.53
   3  -7   5    2.13    0.15
  -3  -7  -5    1.75    0.12
  -3  -7  -5    1.96    0.14
   3  -7   5    1.97    0.15
  -5  -7  -5    4.07    0.18
  -5  -7  -5    3.95    0.20
   5  -7   5    3.90    0.21
  -7  -7  -5    7.08    0.26
  -7  -7  -5    7.05    0.28
   9  -7   5    0.53    0.10
  -9  -7  -5    0.67    0.11
  -9  -7  -5    0.56    0.09
 -11  -7  -5    9.30    0.32
  11  -7   5    9.13    0.36
 -11  -7  -5    8.81    0.34
  13  -7   5    0.23    0.07
 -13  -7  -5    0.30    0.08
  13  -7   5    0.31    0.09
  13   7   5    0.42    0.09
  15  -7   5    0.49    0.11
 -15  -7  -5    0.29    0.09
  15  -7   5    0.51    0.10
  15   7   5    0.66    0.12
  15   7   5    0.26    0.09
 -17  -7  -5    3.23    0.22
  17  -7   5    2.98    0.22
  17  -7   5    3.23    0.24
  17   7   5    3.28    0.22
  17   7   5    3.37    0.22
  18  -8  -5    0.07    0.07
 -18  -8   5    0.01    0.06
  16  -8  -5    0.39    0.09
 -16  -8   5    0.26    0.10
  16  -8  -5    0.21    0.09
 -14  -8   5    0.62    0.12
  14  -8  -5    0.71    0.12
  14  -8  -5    0.54    0.11
 -12  -8   5    2.74    0.20
  12  -8  -5    2.73    0.19
  12  -8  -5    2.60    0.19
  10  -8  -5    0.49    0.10
  10  -8  -5    0.60    0.10
 -10  -8   5    0.49    0.10
 -10  -8   5    0.46    0.09
   8  -8  -5    1.71    0.17
   8  -8  -5    1.72    0.14
  -8  -8   5    1.92    0.14
  -8  -8   5    1.36    0.15
  -6  -8   5    1.28    0.14
   6  -8  -5    1.69    0.12
   6  -8  -5    1.59    0.16
  -6  -8   5    1.64    0.15
  -4  -8   5    6.92    0.27
  -4  -8   5    7.01    0.29
   4  -8  -5    7.07    0.26
   4  -8  -5    6.82    0.29
  -2  -8   5    5.11    0.23
  -2  -8   5    5.59    0.25
   2  -8  -5    5.39    0.21
   2  -8  -5    5.20    0.25
   0  -8  -5    0.21    0.06
   0  -8   5    0.11    0.06
   0  -8   5    0.12    0.05
   0  -8  -5    0.23    0.06
  -2  -8  -5   12.81    0.42
   2  -8   5   12.45    0.42
   2  -8   5   11.79    0.41
  -4  -8  -5    1.66    0.16
   4  -8   5    2.12    0.16
   4  -8   5    2.07    0.16
  -6  -8  -5    2.10    0.16
   6  -8   5    1.99    0.16
  -8  -8  -5    0.94    0.14
   8  -8   5    1.14    0.15
  10  -8   5    3.29    0.23
 -10  -8  -5    3.13    0.20
 -12  -8  -5    1.06    0.14
  12  -8   5    1.11    0.16
  14  -8   5    1.14    0.16
 -14  -8  -5    1.23    0.16
  14   8   5    1.44    0.17
 -16  -8  -5    4.07    0.25
  16  -8   5    3.85    0.26
  16   8   5    3.49    0.24
  16   8   5    4.16    0.26
  17  -9  -5   -0.08    0.08
 -17  -9   5   -0.01    0.07
  17  -9  -5    0.02    0.07
 -15  -9   5    5.64    0.31
  15  -9  -5    5.73    0.29
  15  -9  -5    5.51    0.30
 -13  -9   5    0.82    0.14
  13  -9  -5    0.81    0.14
  13  -9  -5    1.08    0.15
  11  -9  -5    3.93    0.24
 -11  -9   5    4.47    0.25
  11  -9  -5    4.89    0.25
  -9  -9   5   13.68    0.48
  -9  -9   5   14.66    0.45
   9  -9  -5   14.47    0.48
  -7  -9   5    6.63    0.30
  -7  -9   5    6.56    0.28
   7  -9  -5    6.73    0.30
  -5  -9   5    5.43    0.25
   5  -9  -5    4.97    0.26
  -5  -9   5    5.29    0.26
   3  -9  -5    0.06    0.06
  -3  -9   5    0.00    0.05
  -3  -9   5    0.07    0.05
   1  -9  -5    3.37    0.21
  -1  -9   5    3.02    0.20
  -1  -9   5    3.49    0.20
   1  -9   5    0.19    0.08
   1  -9   5    0.38    0.09
  -1  -9  -5    0.18    0.07
   3  -9   5    0.47    0.10
   3  -9   5    0.50    0.11
  -3  -9  -5    0.40    0.10
  -5  -9  -5    4.48    0.25
   5  -9   5    3.95    0.23
   5  -9   5    4.66    0.25
  -7  -9  -5    1.17    0.15
   7  -9   5    0.99    0.14
  -9  -9  -5    0.64    0.12
   9  -9   5    0.42    0.10
  11  -9   5    0.02    0.07
 -11  -9  -5    0.01    0.06
  13  -9   5    0.09    0.08
 -13  -9  -5    0.01    0.08
  13   9   5    0.01    0.07
 -12 -10   5    0.43    0.11
  12 -10  -5    0.52    0.11
  10 -10  -5   -0.04    0.06
 -10 -10   5    0.06    0.06
  -8 -10   5    3.73    0.23
   8 -10  -5    3.64    0.23
  -8 -10   5    3.53    0.22
   6 -10  -5   -0.03    0.06
  -6 -10   5    0.03    0.07
  -6 -10   5    0.08    0.06
  -4 -10   5    4.21    0.24
  -4 -10   5    4.80    0.26
   4 -10  -5    4.65    0.27
  -2 -10   5    1.56    0.18
   2 -10  -5    1.16    0.16
  -2 -10   5    1.25    0.16
   0 -10   5    5.08    0.27
   0 -10  -5    5.30    0.29
   0 -10   5    5.32    0.28
   2 -10   5    1.82    0.19
  -2 -10  -5    1.67    0.19
   2 -10   5    1.56    0.18
  -4 -10  -5    0.06    0.07
   4 -10   5    0.11    0.08
   4 -10   5    0.09    0.07
   6 -10   5    3.83    0.25
   6 -10   5    3.47    0.24
  -6 -10  -5    3.76    0.24
  -8 -10  -5    1.11    0.16
   8 -10   5    0.93    0.15
   8 -10   5    1.14    0.17
  10 -10   5    3.23    0.24
 -10 -10  -5    3.43    0.24
   7 -11  -5    0.22    0.11
  -7 -11   5    0.16    0.09
  -5 -11   5    0.78    0.13
   5 -11  -5    0.58    0.13
   3 -11  -5    0.81    0.15
  -3 -11   5    0.75    0.14
  -1 -11   5    1.10    0.16
   1 -11  -5    0.66    0.14
  -1 -11   5    0.66    0.13
   1 -11   5    2.59    0.21
   1 -11   5    3.15    0.23
  -1 -11  -5    2.43    0.23
   3 -11   5    5.08    0.30
  -3 -11  -5    5.06    0.30
   3 -11   5    5.07    0.29
   5 -11   5    0.16    0.09
   5 -11   5    0.12    0.09
  -5 -11  -5    0.12    0.09
  26   0  -6    1.04    0.17
 -26   0   6    0.79    0.15
  24   0  -6    1.13    0.16
 -24   0   6    1.09    0.17
  22   0  -6    0.90    0.14
 -22   0   6    0.48    0.11
  20   0  -6   18.03    0.55
 -20   0   6   18.47    0.58
 -18   0   6   13.70    0.45
  18   0  -6   13.73    0.44
  16   0  -6   29.13    0.74
 -16   0   6   30.79    0.77
 -14   0   6    0.54    0.08
  14   0  -6    0.40    0.07
 -12   0   6   21.01    0.54
  12   0  -6   20.74    0.53
 -10   0   6   17.95    0.47
  10   0  -6   18.40    0.46
   8   0  -6    6.09    0.20
  -8   0   6    5.92    0.20
  -8   0   6    6.27    0.13
   6   0  -6   77.20    1.57
  -6   0   6   76.74    1.53
   6   0  -6   78.56    1.48
  -6   0   6   77.06    1.48
  -6   0   6   75.88    1.61
  -4   0   6   54.52    1.16
   4   0  -6   54.59    1.14
   4   0  -6   55.72    1.09
  -4   0   6   55.87    1.12
  -4   0   6   56.00    1.09
  -2   0   6  195.29    3.89
  -2   0   6  195.72    3.77
   2   0  -6  193.10    3.78
   2   0  -6  189.59    3.68
  -2   0   6  192.74    3.68
   0   0  -6   45.66    0.95
   0   0  -6   47.90    0.97
   0   0   6   46.55    0.95
   0   0   6   46.83    0.98
  -2   0  -6   62.36    1.29
   2   0   6   62.92    1.27
   2   0   6   63.52    1.30
   4   0   6    0.10    0.04
  -4   0  -6    0.16    0.04
   4   0   6    0.16    0.04
   6   0   6   29.67    0.68
   6   0   6   29.37    0.67
  -6   0  -6   30.15    0.68
   8   0   6   25.22    0.61
   8   0   6   25.74    0.61
  -8   0  -6   26.16    0.62
  10   0   6   13.30    0.38
  10   0   6   13.56    0.38
 -10   0  -6   13.85    0.40
  12   0   6   92.11    1.96
  12   0   6   98.19    1.99
 -12   0  -6   96.45    2.02
  14   0   6    0.95    0.11
  14   0   6    0.81    0.10
 -14   0  -6    0.80    0.11
  14   0   6    0.76    0.11
  16   0   6   17.83    0.52
  16   0   6   17.65    0.54
 -16   0  -6   18.15    0.55
  16   0   6   17.54    0.50
  18   0   6    8.69    0.34
  18   0   6    7.45    0.34
  18   0   6    8.66    0.33
 -18   0  -6    8.74    0.36
 -20   0  -6    0.55    0.12
  20   0   6    0.48    0.12
  20   0   6    0.33    0.09
 -22   0  -6    0.07    0.08
  22   0   6    0.22    0.11
  22   0   6    0.19    0.10
 -25  -1   6    0.01    0.07
  25  -1  -6   -0.08    0.07
  25   1  -6    0.03    0.09
 -25   1   6    0.05    0.08
  23  -1  -6    3.80    0.26
 -23  -1   6    3.83    0.25
 -23   1   6    4.12    0.25
  23   1  -6    3.74    0.25
 -21  -1   6    6.16    0.31
  21  -1  -6    5.72    0.29
  21   1  -6    6.05    0.29
 -21   1   6    6.56    0.31
 -19  -1   6    2.15    0.17
  19  -1  -6    2.08    0.17
 -19   1   6    2.15    0.16
  19   1  -6    2.29    0.17
  17  -1  -6   22.92    0.63
 -17  -1   6   22.42    0.64
  17   1  -6   23.39    0.62
 -17   1   6   23.41    0.64
 -15  -1   6    4.24    0.20
  15  -1  -6    4.05    0.20
  15   1  -6    3.94    0.19
 -15   1   6    4.07    0.20
  13  -1  -6   17.70    0.48
  13  -1  -6   17.79    0.36
 -13  -1   6   17.08    0.48
 -13   1   6   17.41    0.48
  13   1  -6   17.41    0.46
 -11  -1   6    6.47    0.23
  11  -1  -6    6.21    0.23
  11  -1  -6    6.75    0.16
 -11   1   6    6.53    0.22
  11   1  -6    6.56    0.22
  -9  -1   6    8.23    0.26
   9  -1  -6    8.03    0.26
   9  -1  -6    8.48    0.19
   9   1  -6    8.43    0.25
  -9   1   6    8.56    0.25
   7  -1  -6    8.45    0.20
   7  -1  -6    8.03    0.25
  -7  -1   6    8.18    0.25
  -7  -1   6    8.53    0.18
  -7   1   6    8.30    0.20
  -7   1   6    8.17    0.23
   7   1  -6    8.55    0.23
   5  -1  -6    0.00    0.02
  -5  -1   6    0.00    0.02
  -5  -1   6   -0.04    0.02
  -5   1   6   -0.02    0.02
   5   1  -6   -0.01    0.02
  -5   1   6   -0.02    0.02
  -3  -1   6   45.05    0.92
  -3  -1   6   45.69    0.96
   3  -1  -6   46.75    0.97
   3  -1  -6   46.48    0.93
  -3  -1   6   45.91    0.99
  -3   1   6   46.29    0.96
   3   1  -6   47.03    0.95
  -3   1   6   46.56    0.95
  -3   1   6   45.69    0.92
  -1  -1   6   27.52    0.63
   1  -1  -6   27.11    0.59
   1  -1  -6   28.05    0.61
  -1  -1   6   27.83    0.61
  -1  -1   6   26.98    0.59
  -1   1   6   27.95    0.59
  -1   1   6   27.73    0.59
   1   1  -6   28.04    0.60
  -1   1   6   27.82    0.61
   1  -1   6    1.06    0.08
  -1  -1  -6    1.13    0.07
   1  -1   6    1.27    0.07
  -1  -1  -6    1.06    0.07
  -1   1  -6    1.22    0.07
   1   1   6    1.27    0.07
   3  -1   6   20.19    0.48
   3  -1   6   21.05    0.48
  -3  -1  -6   20.06    0.47
  -3  -1  -6   20.78    0.48
   3   1   6   20.38    0.47
   3   1   6   19.59    0.48
  -3   1  -6   19.07    0.46
   5  -1   6    7.40    0.23
  -5  -1  -6    7.20    0.23
   5  -1   6    7.42    0.23
  -5  -1  -6    6.98    0.22
   5   1   6    7.25    0.23
   5   1   6    6.93    0.22
  -5   1  -6    7.17    0.22
   7  -1   6   16.51    0.42
   7  -1   6   15.55    0.41
  -7  -1  -6   15.78    0.41
  -7  -1  -6   16.08    0.42
   7   1   6   15.35    0.41
   7   1   6   15.95    0.41
  -7   1  -6   15.90    0.41
   9  -1   6    4.45    0.18
   9  -1   6    4.34    0.18
  -9  -1  -6    4.30    0.19
  -9   1  -6    4.20    0.18
   9   1   6    4.22    0.18
   9   1   6    4.24    0.18
  11  -1   6    0.90    0.10
  11  -1   6    1.01    0.11
 -11  -1  -6    0.80    0.10
  11   1   6    0.98    0.10
 -11   1  -6    0.78    0.10
  11   1   6    0.87    0.10
 -13  -1  -6    0.03    0.04
  13  -1   6    0.18    0.06
  13  -1   6    0.19    0.06
  13  -1   6    0.15    0.06
  13   1   6    0.13    0.06
 -13   1  -6    0.08    0.05
  13   1   6    0.13    0.06
  15  -1   6    1.41    0.14
 -15  -1  -6    1.66    0.17
  15  -1   6    1.35    0.15
  15  -1   6    1.42    0.14
  15   1   6    1.62    0.15
 -15   1  -6    1.60    0.16
  15   1   6    1.55    0.16
  15   1   6    1.52    0.15
  17  -1   6    0.85    0.13
  17  -1   6    1.00    0.12
 -17  -1  -6    1.00    0.13
  17  -1   6    0.80    0.12
  17   1   6    0.70    0.10
  17   1   6    0.79    0.12
 -17   1  -6    0.89    0.13
  17   1   6    0.76    0.11
 -19  -1  -6    0.32    0.10
  19  -1   6    0.30    0.09
  19  -1   6    0.27    0.08
 -19   1  -6    0.30    0.10
  19   1   6    0.43    0.11
  19   1   6    0.42    0.09
 -21  -1  -6    0.02    0.07
  21  -1   6    0.09    0.07
  21  -1   6    0.10    0.08
  21   1   6    0.08    0.08
  21   1   6    0.01    0.07
 -21   1  -6    0.08    0.08
 -26  -2   6    0.32    0.12
  26  -2  -6    0.48    0.13
 -26   2   6    0.34    0.11
  26   2  -6    0.32    0.12
  24  -2  -6    2.04    0.22
 -24  -2   6    2.40    0.24
  24   2  -6    2.04    0.21
 -24   2   6    2.15    0.22
 -22  -2   6    0.43    0.11
  22  -2  -6    0.25    0.09
  22   2  -6    0.45    0.10
 -22   2   6    0.64    0.12
 -20  -2   6    2.01    0.17
  20  -2  -6    1.83    0.18
  20   2  -6    2.02    0.16
 -20   2   6    2.02    0.17
  18  -2  -6    9.56    0.37
 -18  -2   6    9.78    0.37
 -18   2   6   10.22    0.37
  18   2  -6   10.12    0.35
 -16  -2   6    9.03    0.34
 -16   2   6    9.40    0.33
  16   2  -6    9.22    0.31
  14  -2  -6   16.67    0.38
  14  -2  -6   15.75    0.47
  14   2  -6   16.86    0.45
 -14   2   6   17.04    0.47
 -12  -2   6    3.43    0.17
  12  -2  -6    3.26    0.11
  12  -2  -6    3.29    0.17
 -12   2   6    3.35    0.16
  12   2  -6    3.54    0.15
  10  -2  -6   28.69    0.59
  10  -2  -6   29.11    0.68
 -10  -2   6   26.74    0.69
  10   2  -6   28.33    0.64
 -10   2   6   29.21    0.58
 -10   2   6   28.20    0.66
   8  -2  -6   14.43    0.39
  -8  -2   6   13.87    0.39
  -8  -2   6   14.91    0.30
   8  -2  -6   14.24    0.33
   8   2  -6   14.19    0.35
  -8   2   6   14.84    0.33
  -8   2   6   14.35    0.36
   6  -2  -6    6.79    0.18
  -6  -2   6    6.35    0.16
   6  -2  -6    6.20    0.21
  -6  -2   6    6.31    0.21
  -6   2   6    6.46    0.18
  -6   2   6    6.47    0.18
   6   2  -6    6.62    0.18
   4  -2  -6    1.07    0.08
  -4  -2   6    1.22    0.06
   4  -2  -6    1.24    0.07
  -4  -2   6    1.32    0.08
  -4   2   6    1.27    0.07
  -4   2   6    1.28    0.05
   4   2  -6    1.27    0.06
   2  -2  -6   61.30    1.24
  -2  -2   6   60.87    1.32
   2  -2  -6   62.70    1.28
  -2  -2   6   61.75    1.23
  -2   2   6   60.90    1.26
  -2   2   6   63.19    1.25
   2   2  -6   61.75    1.24
   0  -2   6    0.70    0.06
   0  -2  -6    0.72    0.06
   0   2  -6    0.77    0.05
   0   2   6    0.73    0.06
  -2  -2  -6  115.34    2.31
   2  -2   6  114.65    2.27
  -2  -2  -6  114.38    2.26
   2   2   6  115.70    2.31
   2   2   6  118.36    2.27
  -2   2  -6  113.86    2.28
   4  -2   6   35.23    0.78
  -4  -2  -6   35.37    0.78
   4  -2   6   34.48    0.79
  -4  -2  -6   36.32    0.77
  -4   2  -6   34.27    0.77
   4   2   6   35.52    0.79
   4   2   6   36.49    0.77
   6  -2   6  114.26    2.29
  -6  -2  -6  116.62    2.28
   6  -2   6  110.60    2.32
  -6  -2  -6  116.14    2.33
   6   2   6  120.21    2.33
  -6   2  -6  115.27    2.32
   6   2   6  111.47    2.27
   8  -2   6   37.37    0.84
   8  -2   6   37.01    0.83
  -8  -2  -6   36.33    0.83
  -8  -2  -6   35.36    0.82
   8   2   6   35.93    0.82
  -8   2  -6   37.35    0.83
   8   2   6   36.73    0.83
  10  -2   6    9.78    0.32
 -10  -2  -6   10.20    0.32
  10  -2   6   10.17    0.33
  10  -2   6   10.59    0.33
 -10  -2  -6    9.86    0.32
 -10   2  -6    9.69    0.32
  10   2   6    9.86    0.31
  10   2   6    9.86    0.32
  12  -2   6   25.35    0.66
  12  -2   6   26.09    0.65
 -12  -2  -6   24.74    0.65
  12   2   6   25.69    0.64
 -12   2  -6   26.06    0.66
  12   2   6   25.35    0.64
  14  -2   6    0.02    0.04
 -14  -2  -6    0.01    0.04
  14  -2   6    0.05    0.04
  14   2   6    0.00    0.05
 -14   2  -6    0.01    0.05
  14   2   6    0.02    0.04
  16  -2   6   16.15    0.50
  16  -2   6   16.54    0.52
 -16  -2  -6   17.09    0.52
 -16   2  -6   16.13    0.52
  16   2   6   16.98    0.50
  16   2   6   17.35    0.53
  16   2   6   16.96    0.49
  18  -2   6    3.21    0.21
  18  -2   6    3.43    0.22
 -18  -2  -6    2.98    0.20
  18   2   6    3.29    0.20
 -18   2  -6    3.16    0.21
  18   2   6    3.21    0.22
  18   2   6    3.48    0.19
  20  -2   6   11.27    0.45
  20  -2   6   11.63    0.43
 -20  -2  -6   11.26    0.44
 -20   2  -6   11.11    0.45
  20   2   6   11.44    0.41
  20   2   6   11.45    0.45
  22  -2   6    4.12    0.26
  22  -2   6    4.03    0.29
 -22  -2  -6    3.75    0.26
 -22   2  -6    4.14    0.28
  22   2   6    3.48    0.25
  25  -3  -6    0.23    0.10
 -25  -3   6    0.56    0.13
  25   3  -6    0.55    0.12
 -23  -3   6    0.00    0.07
  23  -3  -6    0.00    0.07
 -23   3   6    0.05    0.07
  23   3  -6   -0.06    0.06
 -21  -3   6    1.51    0.17
  21  -3  -6    2.24    0.19
  21   3  -6    1.77    0.17
 -21   3   6    1.70    0.18
  19  -3  -6    3.52    0.22
 -19  -3   6    3.55    0.22
  19   3  -6    3.51    0.19
 -19   3   6    3.61    0.21
  17  -3  -6    2.10    0.17
 -17  -3   6    2.31    0.17
 -17   3   6    1.88    0.14
  17   3  -6    2.12    0.14
 -15  -3   6    3.42    0.19
  15  -3  -6    3.44    0.14
 -15   3   6    3.22    0.18
  15   3  -6    3.28    0.16
  13  -3  -6   20.31    0.46
  13  -3  -6   20.02    0.55
 -13  -3   6   20.03    0.56
 -13   3   6   19.40    0.52
  13   3  -6   19.64    0.49
 -11  -3   6   11.08    0.36
  11  -3  -6   11.11    0.35
  11  -3  -6   11.48    0.29
 -11  -3   6   11.54    0.25
 -11   3   6   11.13    0.33
  11   3  -6   11.37    0.30
  -9  -3   6    1.56    0.11
  -9  -3   6    1.72    0.07
   9  -3  -6    1.52    0.08
   9  -3  -6    1.55    0.11
  -9   3   6    1.59    0.09
   9   3  -6    1.45    0.08
  -7  -3   6  100.91    1.93
   7  -3  -6   98.31    1.96
  -7  -3   6  100.12    2.11
   7  -3  -6  100.42    2.05
   7   3  -6   99.72    1.97
  -7   3   6   99.75    2.05
  -5  -3   6    0.27    0.05
   5  -3  -6    0.30    0.05
  -5  -3   6    0.29    0.04
   5  -3  -6    0.32    0.06
   5   3  -6    0.33    0.04
  -5   3   6    0.34    0.03
   3  -3  -6   52.16    1.07
  -3  -3   6   52.08    1.15
  -3  -3   6   51.17    1.06
   3  -3  -6   51.81    1.10
   3   3  -6   52.85    1.04
  -1  -3   6   99.97    2.15
   1  -3  -6  105.24    2.09
  -1  -3   6  105.93    2.03
   1  -3  -6  103.71    2.03
   1   3  -6  100.73    2.02
   1  -3   6   29.06    0.64
  -1  -3  -6   28.45    0.64
  -1  -3  -6   28.62    0.65
  -1   3  -6   28.04    0.61
   3  -3   6   69.29    1.43
  -3  -3  -6   67.87    1.44
  -3  -3  -6   71.07    1.42
  -3   3  -6   69.55    1.41
  -5  -3  -6    2.47    0.12
  -5  -3  -6    2.23    0.12
  -5   3  -6    2.36    0.11
   5   3   6    2.08    0.12
   5   3   6    2.21    0.13
  -7  -3  -6   92.39    1.89
   7  -3   6   92.94    1.91
   7  -3   6   91.19    1.91
  -7  -3  -6   93.43    1.93
   7   3   6   94.28    1.93
  -7   3  -6   96.50    1.92
   7   3   6   93.63    1.90
   9  -3   6    6.97    0.25
   9  -3   6    7.06    0.26
  -9  -3  -6    6.76    0.25
  -9  -3  -6    7.08    0.25
   9   3   6    6.89    0.25
  -9   3  -6    7.39    0.26
   9   3   6    7.30    0.25
  11  -3   6   23.79    0.61
 -11  -3  -6   24.20    0.61
  11  -3   6   23.32    0.62
 -11  -3  -6   24.23    0.62
  11   3   6   24.19    0.61
 -11   3  -6   23.25    0.61
  11   3   6   23.53    0.60
 -13  -3  -6   42.22    1.01
  13  -3   6   43.19    1.02
  13  -3   6   42.48    1.01
 -13  -3  -6   41.58    0.98
  13   3   6   44.23    1.00
 -13   3  -6   44.20    1.02
  13   3   6   42.55    0.99
  15  -3   6    4.07    0.22
 -15  -3  -6    3.85    0.21
  15  -3   6    4.31    0.23
 -15   3  -6    3.80    0.21
  15   3   6    3.66    0.20
  15   3   6    4.01    0.21
  17  -3   6   27.96    0.75
  17  -3   6   26.40    0.76
 -17  -3  -6   27.98    0.76
  17   3   6   28.98    0.74
  17   3   6   28.87    0.74
 -17   3  -6   28.44    0.78
  17   3   6   28.20    0.77
  19  -3   6    5.02    0.27
  19  -3   6    4.56    0.27
 -19  -3  -6    4.67    0.27
  19   3   6    4.42    0.27
 -19   3  -6    4.29    0.26
  19   3   6    4.95    0.26
  21  -3   6   10.20    0.44
 -21  -3  -6   10.08    0.42
  21  -3   6    9.99    0.41
  21   3   6    9.98    0.42
 -21   3  -6    9.98    0.44
 -24  -4   6    0.59    0.13
  24  -4  -6    0.35    0.12
  22  -4  -6    0.48    0.12
 -22  -4   6    0.28    0.10
 -20  -4   6    1.16    0.16
  20  -4  -6    1.41    0.17
  18  -4  -6    0.16    0.08
 -18  -4   6    0.20    0.07
  18   4  -6    0.13    0.06
 -16  -4   6    0.56    0.10
  16  -4  -6    0.35    0.08
  16   4  -6    0.51    0.08
  14  -4  -6    0.11    0.04
  14  -4  -6    0.05    0.06
 -14  -4   6    0.10    0.05
  14   4  -6    0.05    0.04
  12  -4  -6    6.00    0.25
 -12  -4   6    6.28    0.26
  12  -4  -6    6.13    0.21
  12   4  -6    5.82    0.19
  10  -4  -6    0.22    0.05
 -10  -4   6    0.16    0.03
  10  -4  -6    0.19    0.05
 -10  -4   6    0.22    0.06
  10   4  -6    0.15    0.03
   8  -4  -6    0.02    0.02
   8  -4  -6    0.23    0.05
  -8  -4   6    0.11    0.03
  -8  -4   6    0.01    0.03
   8   4  -6    0.14    0.03
  -6  -4   6   15.52    0.37
  -6  -4   6   15.90    0.44
   6  -4  -6   15.87    0.40
   6  -4  -6   15.61    0.42
  -4  -4   6    4.76    0.16
   4  -4  -6    4.82    0.18
   4  -4  -6    4.64    0.17
  -4  -4   6    4.52    0.19
  -2  -4   6    4.58    0.19
  -2  -4   6    4.81    0.17
   2  -4  -6    4.67    0.18
   2  -4  -6    4.97    0.18
   0  -4  -6    7.20    0.23
   0  -4   6    7.16    0.23
   0  -4  -6    6.61    0.23
   0  -4   6    6.87    0.24
   0   4  -6    7.12    0.18
  -2  -4  -6    0.09    0.04
   2  -4   6    0.03    0.03
  -2  -4  -6    0.07    0.03
  -2   4  -6    0.17    0.03
   4  -4   6    3.94    0.18
  -4  -4  -6    4.23    0.17
  -4  -4  -6    4.28    0.18
   4  -4   6    3.87    0.14
  -4   4  -6    4.17    0.15
  -6  -4  -6    3.00    0.15
  -6  -4  -6    3.18    0.12
  -6  -4  -6    3.23    0.15
   6  -4   6    3.13    0.14
   6  -4   6    3.05    0.16
  -6   4  -6    3.16    0.14
   8  -4   6   -0.01    0.03
   8  -4   6   -0.04    0.04
  -8  -4  -6    0.00    0.03
  -8  -4  -6    0.02    0.04
  -8  -4  -6    0.01    0.04
   8   4   6    0.02    0.04
   8   4   6   -0.04    0.03
  -8   4  -6    0.02    0.03
  10  -4   6   -0.04    0.04
 -10  -4  -6    0.01    0.04
  10  -4   6   -0.03    0.03
 -10  -4  -6   -0.02    0.03
 -10  -4  -6    0.02    0.04
  10   4   6    0.00    0.04
  10   4   6   -0.01    0.04
 -10   4  -6    0.02    0.04
  12  -4   6    2.24    0.16
 -12  -4  -6    2.35    0.15
 -12  -4  -6    2.23    0.15
  12  -4   6    2.30    0.15
  12   4   6    2.30    0.15
  12   4   6    2.42    0.16
 -12   4  -6    2.30    0.16
 -14  -4  -6   -0.01    0.04
  14  -4   6    0.05    0.05
 -14  -4  -6    0.04    0.05
  14  -4   6   -0.02    0.06
 -14   4  -6    0.02    0.06
  14   4   6   -0.01    0.04
  14   4   6    0.05    0.05
  16  -4   6    0.37    0.09
  16  -4   6    0.35    0.10
 -16  -4  -6    0.18    0.07
 -16  -4  -6    0.55    0.10
 -16   4  -6    0.44    0.11
  16   4   6    0.37    0.08
  16   4   6    0.41    0.08
  18  -4   6    1.34    0.16
 -18  -4  -6    1.46    0.17
  18  -4   6    1.43    0.17
  18   4   6    1.29    0.15
 -18   4  -6    1.26    0.17
  18   4   6    1.29    0.16
  18   4   6    1.20    0.14
  20  -4   6    0.33    0.11
 -20  -4  -6    0.50    0.13
  20  -4   6    0.29    0.10
  20   4   6    0.44    0.10
  20   4   6    0.37    0.11
 -20   4  -6    0.38    0.12
 -23  -5   6    1.42    0.19
  23  -5  -6    1.76    0.22
  21  -5  -6    9.49    0.41
 -21  -5   6    9.89    0.42
 -19  -5   6    1.04    0.15
  19  -5  -6    1.11    0.15
  17  -5  -6   15.43    0.51
 -17  -5   6   15.69    0.52
  15  -5  -6    1.96    0.16
  15  -5  -6    2.09    0.13
 -15  -5   6    1.97    0.16
 -13  -5   6    8.72    0.34
  13  -5  -6    9.12    0.34
  13  -5  -6    9.54    0.30
  11  -5  -6   35.30    0.80
 -11  -5   6   34.47    0.88
 -11  -5   6   36.27    0.76
  11  -5  -6   35.08    0.86
  -9  -5   6    0.63    0.10
   9  -5  -6    0.59    0.09
  -9  -5   6    0.60    0.07
   9  -5  -6    0.55    0.08
  -7  -5   6   47.04    1.10
  -7  -5   6   47.85    0.99
   7  -5  -6   46.23    1.02
   7  -5  -6   47.32    1.05
  -5  -5   6   27.94    0.64
   5  -5  -6   28.49    0.68
  -5  -5   6   27.79    0.71
   5  -5  -6   29.56    0.67
   3  -5  -6   30.96    0.71
   3  -5  -6   30.44    0.71
  -3  -5   6   31.40    0.70
  -3  -5   6   29.47    0.75
   1  -5  -6   17.29    0.45
  -1  -5   6   17.13    0.44
  -1  -5   6   16.74    0.47
   1  -5  -6   16.99    0.44
   1  -5   6    3.03    0.15
  -1  -5  -6    3.07    0.15
  -1  -5  -6    3.23    0.15
   1  -5   6    3.30    0.17
   1  -5   6    3.47    0.11
  -1   5  -6    3.33    0.11
   3  -5   6   39.71    0.82
   3  -5   6   37.36    0.88
  -3  -5  -6   39.58    0.87
  -3  -5  -6   37.37    0.87
  -3   5  -6   39.90    0.83
   5  -5   6    1.18    0.08
   5  -5   6    0.93    0.11
  -5  -5  -6    1.13    0.11
  -5  -5  -6    1.23    0.10
  -5   5  -6    1.26    0.09
   7  -5   6   30.44    0.70
  -7  -5  -6   28.70    0.71
   7  -5   6   30.15    0.74
  -7  -5  -6   30.07    0.72
  -7   5  -6   29.75    0.70
  -9  -5  -6   25.43    0.63
   9  -5   6   25.14    0.62
   9  -5   6   25.04    0.66
  -9  -5  -6   24.30    0.63
  -9   5  -6   25.50    0.63
   9   5   6   23.91    0.63
 -11  -5  -6    5.95    0.25
  11  -5   6    6.06    0.27
  11  -5   6    6.15    0.25
 -11  -5  -6    5.70    0.25
  11   5   6    6.33    0.27
  11   5   6    6.07    0.25
 -11   5  -6    5.92    0.25
  13  -5   6    7.69    0.32
  13  -5   6    7.46    0.30
 -13  -5  -6    8.73    0.32
 -13  -5  -6    8.08    0.31
  13   5   6    7.62    0.31
  13   5   6    7.52    0.30
 -13   5  -6    7.48    0.31
  15  -5   6    0.64    0.12
 -15  -5  -6    0.51    0.10
  15  -5   6    0.64    0.12
 -15  -5  -6    0.54    0.10
  15   5   6    0.51    0.10
 -15   5  -6    0.60    0.11
  15   5   6    0.61    0.11
 -17  -5  -6    4.05    0.23
  17  -5   6    4.46    0.26
  17  -5   6    4.50    0.26
 -17  -5  -6    4.45    0.24
  17   5   6    4.57    0.24
  17   5   6    4.19    0.24
  17   5   6    4.45    0.24
 -17   5  -6    4.34    0.25
  19  -5   6    0.19    0.10
  19  -5   6    0.19    0.09
 -19  -5  -6    0.11    0.08
  19   5   6    0.31    0.10
  19   5   6    0.20    0.10
 -22  -6   6    1.91    0.22
  22  -6  -6    1.73    0.21
  20  -6  -6    0.55    0.12
 -20  -6   6    0.36    0.11
  18  -6  -6    0.37    0.11
 -18  -6   6    0.43    0.11
  16  -6  -6    6.48    0.26
 -16  -6   6    6.09    0.30
  16  -6  -6    5.57    0.29
 -14  -6   6   -0.02    0.05
  14  -6  -6    0.12    0.07
  14  -6  -6    0.06    0.05
  12  -6  -6   24.57    0.67
 -12  -6   6   24.72    0.69
  12  -6  -6   24.92    0.63
  10  -6  -6    4.86    0.22
  10  -6  -6    4.66    0.21
 -10  -6   6    4.56    0.23
 -10  -6   6    4.80    0.18
  -8  -6   6   17.81    0.45
   8  -6  -6   17.86    0.50
   8  -6  -6   17.15    0.48
  -8  -6   6   17.83    0.52
  -6  -6   6   15.57    0.41
  -6  -6   6   15.57    0.46
   6  -6  -6   15.67    0.44
   6  -6  -6   15.56    0.44
  -4  -6   6    0.01    0.04
   4  -6  -6   -0.01    0.03
   4  -6  -6    0.03    0.04
  -4  -6   6    0.09    0.04
  -2  -6   6   22.51    0.57
   2  -6  -6   22.24    0.58
  -2  -6   6   23.65    0.61
   2  -6  -6   22.46    0.56
   0  -6  -6    2.69    0.14
   0  -6   6    2.97    0.16
   0  -6  -6    2.65    0.15
   0  -6   6    2.89    0.16
   2  -6   6   24.50    0.63
  -2  -6  -6   24.85    0.61
   2  -6   6   25.43    0.67
  -2  -6  -6   25.05    0.63
  -4  -6  -6    8.20    0.29
   4  -6   6    8.44    0.31
  -4  -6  -6    8.53    0.28
   6  -6   6   23.28    0.62
  -6  -6  -6   23.81    0.61
  -6  -6  -6   22.50    0.58
  -6   6  -6   22.46    0.56
   8  -6   6    8.10    0.27
  -8  -6  -6    7.84    0.28
   8  -6   6    7.78    0.31
  -8  -6  -6    7.80    0.30
  -8   6  -6    7.56    0.27
  10  -6   6    0.00    0.05
  10  -6   6    0.27    0.07
 -10  -6  -6    0.03    0.06
 -10  -6  -6    0.04    0.05
  10   6   6    0.00    0.05
 -10   6  -6    0.44    0.09
  12  -6   6    4.69    0.25
  12  -6   6    5.03    0.23
 -12  -6  -6    4.72    0.24
 -12  -6  -6    4.85    0.23
  12   6   6    4.56    0.24
  12   6   6    4.85    0.24
  14  -6   6    0.16    0.07
 -14  -6  -6    0.34    0.09
 -14  -6  -6    0.34    0.09
  14  -6   6    0.17    0.07
  14   6   6    0.40    0.09
  14   6   6    0.16    0.07
  16  -6   6    1.31    0.16
  16  -6   6    1.49    0.17
 -16  -6  -6    1.73    0.18
 -16  -6  -6    1.48    0.16
  16   6   6    1.51    0.17
  16   6   6    1.51    0.18
  18  -6   6    1.00    0.16
 -18  -6  -6    0.82    0.14
 -18  -6  -6    0.96    0.15
  18  -6   6    0.91    0.14
  18   6   6    1.06    0.15
  18   6   6    0.77    0.13
  18   6   6    0.78    0.13
  21  -7  -6    0.33    0.11
 -21  -7   6    0.65    0.14
 -19  -7   6    5.17    0.30
  19  -7  -6    5.06    0.30
  17  -7  -6    0.13    0.09
 -17  -7   6    0.00    0.07
  15  -7  -6    3.41    0.22
  15  -7  -6    3.45    0.20
 -15  -7   6    3.36    0.22
 -13  -7   6    0.88    0.13
  13  -7  -6    1.12    0.13
  13  -7  -6    0.82    0.13
  11  -7  -6    2.17    0.16
 -11  -7   6    2.02    0.16
  11  -7  -6    2.12    0.15
   9  -7  -6    0.06    0.06
   9  -7  -6    0.10    0.06
  -9  -7   6    0.04    0.04
  -9  -7   6    0.01    0.05
   7  -7  -6    0.12    0.06
  -7  -7   6    0.07    0.05
   7  -7  -6    0.12    0.06
  -7  -7   6    0.15    0.05
  -5  -7   6    0.46    0.09
  -5  -7   6    0.43    0.07
   5  -7  -6    0.45    0.09
   5  -7  -6    0.45    0.08
   3  -7  -6    0.41    0.08
   3  -7  -6    0.41    0.07
  -3  -7   6    0.34    0.07
  -3  -7   6    0.40    0.08
   1  -7  -6    0.15    0.06
  -1  -7   6    0.25    0.06
  -1  -7   6    0.11    0.05
   1  -7  -6    0.15    0.05
   1  -7   6    2.08    0.15
  -1  -7  -6    2.36    0.16
   1  -7   6    2.03    0.15
  -1  -7  -6    2.42    0.14
  -3  -7  -6    3.57    0.19
   3  -7   6    3.52    0.20
  -3  -7  -6    3.52    0.17
   3  -7   6    3.58    0.20
  -5  -7  -6    3.72    0.20
  -5  -7  -6    3.57    0.17
   5  -7   6    3.50    0.21
  -7  -7  -6    4.39    0.22
  -7  -7  -6    4.49    0.21
   7  -7   6    4.37    0.24
  -9  -7  -6    0.36    0.08
  -9  -7  -6    0.19    0.06
   9  -7   6    0.27    0.08
 -11  -7  -6    5.12    0.24
 -11  -7  -6    4.61    0.24
  11  -7   6    5.32    0.27
  11   7   6    5.12    0.25
 -13  -7  -6    3.04    0.19
  13  -7   6    2.76    0.20
 -13  -7  -6    2.94    0.20
  13   7   6    3.17    0.21
  13   7   6    2.75    0.19
 -15  -7  -6    1.70    0.18
  15  -7   6    1.73    0.19
  15   7   6    1.75    0.19
  15   7   6    1.36    0.16
  17  -7   6    5.33    0.30
 -17  -7  -6    5.26    0.28
  17  -7   6    5.04    0.29
  17   7   6    5.06    0.28
  17   7   6    5.03    0.28
 -18  -8   6    0.19    0.11
  18  -8  -6    0.37    0.12
  16  -8  -6    2.23    0.22
  16  -8  -6    2.25    0.18
 -16  -8   6    1.84    0.20
  14  -8  -6    0.67    0.12
  14  -8  -6    0.75    0.13
 -14  -8   6    0.48    0.12
 -12  -8   6    3.86    0.23
  12  -8  -6    4.05    0.23
  12  -8  -6    3.63    0.22
  10  -8  -6    0.89    0.12
  10  -8  -6    1.23    0.14
 -10  -8   6    1.07    0.14
   8  -8  -6    6.61    0.28
  -8  -8   6    5.86    0.28
   8  -8  -6    6.56    0.27
  -8  -8   6    6.20    0.25
   6  -8  -6   17.66    0.51
  -6  -8   6   18.72    0.56
   6  -8  -6   19.12    0.55
  -6  -8   6   17.53    0.50
  -4  -8   6    9.25    0.33
   4  -8  -6    9.75    0.32
  -4  -8   6    9.58    0.36
   4  -8  -6    9.29    0.35
   2  -8  -6   20.21    0.53
   2  -8  -6   20.35    0.58
  -2  -8   6   19.60    0.56
  -2  -8   6   20.30    0.59
   0  -8   6    4.04    0.21
   0  -8   6    3.93    0.22
   0  -8  -6    4.28    0.19
   0  -8  -6    3.83    0.21
   2  -8   6   27.49    0.75
  -2  -8  -6   27.06    0.72
   2  -8   6   27.71    0.72
  -2  -8  -6   27.00    0.69
   4  -8   6    0.61    0.11
  -4  -8  -6    0.93    0.13
   4  -8   6    0.68    0.11
   6  -8   6    9.55    0.38
  -6  -8  -6    9.83    0.37
   8  -8   6   24.08    0.69
  -8  -8  -6   24.14    0.67
 -10  -8  -6    1.80    0.18
  10  -8   6    1.59    0.18
  12  -8   6   15.89    0.54
 -12  -8  -6   16.19    0.52
  12   8   6   15.66    0.52
 -14  -8  -6    0.11    0.07
  14  -8   6    0.06    0.07
  14   8   6    0.03    0.06
  14   8   6   -0.02    0.06
  15  -9  -6    4.06    0.26
  15  -9  -6    3.81    0.24
 -15  -9   6    4.48    0.27
  13  -9  -6   16.76    0.54
  13  -9  -6   15.15    0.51
 -13  -9   6   15.41    0.55
 -11  -9   6    0.16    0.09
  11  -9  -6    0.03    0.07
  11  -9  -6    0.08    0.08
  -9  -9   6    9.36    0.34
   9  -9  -6   10.42    0.39
   9  -9  -6    9.55    0.36
  -9  -9   6   10.37    0.40
  -7  -9   6    6.72    0.28
  -7  -9   6    7.00    0.32
   7  -9  -6    6.99    0.31
  -5  -9   6    0.02    0.05
   5  -9  -6    0.00    0.07
  -5  -9   6   -0.05    0.04
  -3  -9   6    4.64    0.23
  -3  -9   6    4.67    0.25
   3  -9  -6    4.50    0.25
   1  -9  -6    0.35    0.09
  -1  -9   6    0.37    0.09
  -1  -9   6    0.16    0.07
   1  -9   6    1.67    0.18
   1  -9   6    1.76    0.17
  -1  -9  -6    1.53    0.17
   3  -9   6    0.97    0.14
  -3  -9  -6    0.97    0.14
   3  -9   6    1.18    0.15
   5  -9   6    0.14    0.07
   5  -9   6    0.11    0.07
  -5  -9  -6    0.26    0.09
  -7  -9  -6    0.51    0.11
   7  -9   6    0.85    0.14
  -9  -9  -6    3.54    0.23
   9  -9   6    3.37    0.23
  11  -9   6    0.89    0.15
 -11  -9  -6    1.08    0.15
  13  -9   6    1.00    0.17
 -13  -9  -6    0.81    0.15
  13   9   6    0.76    0.14
  12 -10  -6    3.95    0.26
 -12 -10   6    3.36    0.24
  10 -10  -6    9.03    0.38
 -10 -10   6    8.53    0.38
  -8 -10   6    0.87    0.14
   8 -10  -6    0.71    0.13
  -8 -10   6    0.91    0.13
  -6 -10   6    9.20    0.38
   6 -10  -6    8.25    0.37
  -6 -10   6    7.94    0.34
   4 -10  -6    0.20    0.08
  -4 -10   6    0.15    0.07
  -4 -10   6    0.22    0.08
   2 -10  -6    9.54    0.39
  -2 -10   6    9.95    0.40
  -2 -10   6    9.22    0.38
   0 -10   6   10.92    0.42
   0 -10   6   11.08    0.43
   0 -10  -6   11.17    0.43
   2 -10   6    4.08    0.25
   2 -10   6    4.11    0.25
  -2 -10  -6    4.88    0.27
   4 -10   6    7.49    0.35
   4 -10   6    7.30    0.35
  -4 -10  -6    7.94    0.36
   6 -10   6    0.33    0.10
  -6 -10  -6    0.14    0.09
   6 -10   6    0.26    0.09
  -8 -10  -6    0.60    0.13
   8 -10   6    0.94    0.15
   8 -10   6    0.69    0.14
   7 -11  -6    8.28    0.39
  -7 -11   6    7.86    0.36
  -7 -11   6    7.48    0.34
  -5 -11   6    0.41    0.12
   5 -11  -6    0.68    0.14
  -5 -11   6    0.71    0.14
  -3 -11   6    4.90    0.28
  -3 -11   6    5.33    0.29
   3 -11  -6    5.01    0.30
   1 -11  -6   10.46    0.44
  -1 -11   6   10.33    0.43
  -1 -11   6   10.98    0.44
   1 -11   6    0.10    0.08
   1 -11   6    0.11    0.09
  -1 -11  -6    0.24    0.11
   3 -11   6   15.91    0.56
   3 -11   6   15.52    0.56
  -3 -11  -6   15.95    0.56
 -26   0   7    0.06    0.08
  26   0  -7    0.06    0.08
 -24   0   7   -0.04    0.08
  24   0  -7    0.11    0.08
 -22   0   7    0.02    0.06
  22   0  -7    0.00    0.05
  20   0  -7   -0.03    0.05
 -20   0   7    0.03    0.06
  18   0  -7   -0.02    0.04
 -18   0   7   -0.10    0.04
  16   0  -7    0.04    0.05
 -16   0   7    0.06    0.06
  14   0  -7    0.00    0.04
 -14   0   7   -0.10    0.03
 -12   0   7    0.05    0.04
  12   0  -7   -0.01    0.03
  10   0  -7    0.01    0.03
 -10   0   7   -0.05    0.02
  -8   0   7   -0.02    0.01
  -8   0   7   -0.04    0.02
  -8   0   7    0.04    0.02
   8   0  -7   -0.05    0.02
   6   0  -7    0.00    0.02
  -6   0   7    0.01    0.02
  -6   0   7   -0.01    0.02
  -6   0   7   -0.02    0.01
   6   0  -7   -0.03    0.01
   4   0  -7   -0.05    0.02
   4   0  -7   -0.07    0.02
  -4   0   7   -0.05    0.02
  -4   0   7   -0.06    0.02
  -4   0   7   -0.04    0.02
  -2   0   7   -0.05    0.02
   2   0  -7   -0.03    0.02
  -2   0   7   -0.02    0.02
  -2   0   7   -0.05    0.02
   2   0  -7   -0.04    0.02
   0   0   7    0.03    0.02
   0   0  -7    0.12    0.03
   0   0   7    0.05    0.03
   2   0   7   -0.02    0.02
  -2   0  -7    0.04    0.03
   2   0   7    0.00    0.02
   4   0   7   -0.03    0.02
  -4   0  -7    0.00    0.02
   4   0   7    0.01    0.02
   6   0   7   -0.04    0.02
   6   0   7   -0.02    0.03
  -6   0  -7    0.02    0.03
  -8   0  -7    0.00    0.03
   8   0   7    0.03    0.03
   8   0   7    0.02    0.04
 -10   0  -7    0.00    0.03
  10   0   7   -0.01    0.03
  10   0   7   -0.02    0.03
  12   0   7    0.04    0.04
 -12   0  -7    0.08    0.05
  12   0   7   -0.01    0.04
 -14   0  -7    0.00    0.06
  14   0   7    0.03    0.04
  14   0   7   -0.03    0.04
 -16   0  -7    0.05    0.06
  16   0   7   -0.07    0.05
  16   0   7    0.13    0.06
  16   0   7    0.08    0.07
  18   0   7    0.04    0.06
  18   0   7    0.05    0.06
 -18   0  -7    0.02    0.05
  18   0   7    0.10    0.06
  20   0   7    0.06    0.08
  20   0   7    0.01    0.06
 -20   0  -7    0.09    0.08
 -22   0  -7    0.01    0.07
  22   0   7    0.00    0.08
  22   0   7   -0.03    0.06
 -25  -1   7    0.00    0.07
  25  -1  -7    0.05    0.08
 -25   1   7   -0.01    0.07
  25   1  -7   -0.07    0.08
  23  -1  -7    8.20    0.37
 -23  -1   7    7.03    0.35
 -23   1   7    8.43    0.37
  23   1  -7    8.24    0.36
 -21  -1   7    3.42    0.22
  21  -1  -7    3.68    0.23
 -21   1   7    3.37    0.22
  21   1  -7    3.63    0.22
  19  -1  -7    4.11    0.23
 -19  -1   7    4.32    0.24
 -19   1   7    4.39    0.24
  19   1  -7    4.56    0.23
  17  -1  -7    4.29    0.22
 -17  -1   7    4.15    0.22
 -17   1   7    4.59    0.22
  17   1  -7    4.52    0.22
  15  -1  -7    0.43    0.08
 -15  -1   7    0.25    0.07
 -15   1   7    0.38    0.07
  15   1  -7    0.30    0.07
 -13  -1   7    7.44    0.27
  13  -1  -7    6.97    0.26
  13   1  -7    7.57    0.26
 -13   1   7    6.85    0.25
  11  -1  -7    1.47    0.06
 -11  -1   7    1.34    0.10
  11  -1  -7    1.43    0.11
 -11   1   7    1.36    0.09
  11   1  -7    1.27    0.09
   9  -1  -7    6.37    0.22
  -9  -1   7    6.14    0.22
   9  -1  -7    6.34    0.16
  -9   1   7    6.16    0.21
   9   1  -7    6.31    0.21
  -9   1   7    6.28    0.16
   7  -1  -7   11.43    0.32
   7  -1  -7   11.65    0.26
  -7  -1   7   11.69    0.25
  -7  -1   7   10.95    0.32
  -7   1   7   11.47    0.27
   7   1  -7   11.47    0.30
  -7   1   7   11.19    0.30
  -5  -1   7    3.25    0.10
   5  -1  -7    3.14    0.13
   5  -1  -7    3.17    0.11
  -5  -1   7    3.07    0.13
   5   1  -7    3.20    0.12
  -5   1   7    3.10    0.11
  -5   1   7    3.08    0.11
  -5   1   7    3.12    0.11
   3  -1  -7  112.59    2.17
  -3  -1   7  111.87    2.31
  -3  -1   7  111.34    2.22
  -3  -1   7  109.11    2.16
   3  -1  -7  112.88    2.25
  -3   1   7  111.39    2.22
   3   1  -7  111.81    2.22
  -3   1   7  112.23    2.27
  -3   1   7  112.90    2.17
   1  -1  -7    3.41    0.14
  -1  -1   7    3.30    0.14
  -1  -1   7    3.49    0.14
   1  -1  -7    3.63    0.13
  -1  -1   7    3.47    0.13
  -1   1   7    3.62    0.14
  -1   1   7    3.55    0.12
  -1   1   7    3.55    0.13
   1   1  -7    3.32    0.13
  -1  -1  -7   53.09    1.13
   1  -1   7   54.90    1.11
   1  -1   7   53.88    1.13
  -1  -1  -7   53.13    1.10
   1   1   7   52.92    1.13
  -1   1  -7   54.13    1.12
   1   1   7   54.17    1.10
  -3  -1  -7   28.25    0.64
   3  -1   7   27.74    0.66
  -3  -1  -7   28.06    0.65
   3  -1   7   29.66    0.65
   3   1   7   29.32    0.66
   3   1   7   28.86    0.64
  -3   1  -7   28.26    0.64
  -5  -1  -7   16.21    0.41
   5  -1   7   16.20    0.41
  -5  -1  -7   15.65    0.41
   5  -1   7   15.51    0.42
   5   1   7   16.30    0.42
   5   1   7   15.89    0.41
  -5   1  -7   15.21    0.40
  -7  -1  -7   55.13    1.16
   7  -1   7   54.84    1.17
  -7  -1  -7   53.98    1.18
   7  -1   7   55.14    1.18
  -7   1  -7   55.29    1.18
   7   1   7   54.01    1.16
   7   1   7   53.44    1.18
   9  -1   7    0.87    0.10
   9  -1   7    1.00    0.11
  -9  -1  -7    0.98    0.10
   9   1   7    0.90    0.10
   9   1   7    0.78    0.09
  -9   1  -7    0.91    0.09
  11  -1   7   51.07    1.14
  11  -1   7   49.67    1.13
 -11  -1  -7   50.97    1.16
  11   1   7   50.69    1.14
  11   1   7   52.04    1.13
 -11   1  -7   52.80    1.16
 -13  -1  -7    5.29    0.24
  13  -1   7    5.11    0.24
  13  -1   7    5.71    0.25
  13  -1   7    5.69    0.24
  13   1   7    5.26    0.23
  13   1   7    5.15    0.23
 -13   1  -7    5.10    0.24
 -15  -1  -7   21.69    0.62
  15  -1   7   21.80    0.62
  15  -1   7   20.59    0.60
  15  -1   7   22.84    0.60
  15   1   7   21.16    0.59
  15   1   7   21.19    0.59
 -15   1  -7   21.70    0.62
  17  -1   7    5.27    0.26
 -17  -1  -7    5.28    0.27
  17  -1   7    6.43    0.27
  17  -1   7    5.77    0.29
  17   1   7    5.07    0.27
  17   1   7    5.71    0.27
  17   1   7    5.67    0.26
 -17   1  -7    6.08    0.29
  19  -1   7    3.15    0.22
 -19  -1  -7    3.12    0.22
  19  -1   7    3.23    0.22
  19   1   7    2.64    0.21
 -19   1  -7    2.54    0.20
  19   1   7    3.14    0.20
  21  -1   7    9.11    0.38
  21  -1   7    7.64    0.38
 -21  -1  -7    8.74    0.40
  21   1   7    9.10    0.41
  21   1   7    8.68    0.37
 -21   1  -7    9.01    0.40
 -26  -2   7   -0.02    0.07
 -26   2   7    0.02    0.07
  24  -2  -7    2.05    0.22
 -24  -2   7    1.66    0.20
  24   2  -7    2.20    0.21
 -24   2   7    1.70    0.20
  22  -2  -7   -0.03    0.07
 -22  -2   7    0.05    0.07
  22   2  -7   -0.01    0.05
 -22   2   7   -0.06    0.04
 -20  -2   7    2.21    0.18
  20  -2  -7    2.09    0.20
 -20   2   7    2.46    0.18
  20   2  -7    1.97    0.16
 -18  -2   7    1.60    0.17
  18  -2  -7    1.47    0.16
 -18   2   7    1.77    0.14
  18   2  -7    1.65    0.13
  16  -2  -7    0.47    0.09
 -16  -2   7    0.40    0.08
  16   2  -7    0.36    0.07
 -16   2   7    0.39    0.08
  14  -2  -7   15.36    0.46
 -14  -2   7   15.95    0.47
  14   2  -7   15.96    0.43
 -14   2   7   16.15    0.45
 -12  -2   7    1.08    0.11
  12  -2  -7    0.78    0.10
  12  -2  -7    0.92    0.06
  12   2  -7    0.80    0.08
 -12   2   7    0.73    0.08
 -10  -2   7    0.13    0.04
  10  -2  -7    0.18    0.03
  10  -2  -7    0.14    0.05
 -10   2   7    0.20    0.03
  10   2  -7    0.14    0.04
 -10   2   7    0.16    0.04
   8  -2  -7    0.17    0.04
   8  -2  -7    0.11    0.03
  -8  -2   7    0.16    0.02
  -8  -2   7    0.08    0.04
  -8   2   7    0.16    0.03
  -8   2   7    0.14    0.03
   8   2  -7    0.13    0.03
   6  -2  -7    1.13    0.09
  -6  -2   7    1.22    0.09
   6  -2  -7    1.35    0.07
  -6  -2   7    1.18    0.06
   6   2  -7    1.27    0.07
  -6   2   7    1.24    0.06
  -6   2   7    1.24    0.07
  -4  -2   7   29.63    0.64
   4  -2  -7   30.61    0.65
  -4  -2   7   31.13    0.71
   4  -2  -7   30.34    0.69
  -4   2   7   30.42    0.65
   4   2  -7   31.19    0.66
  -4   2   7   30.98    0.67
  -2  -2   7   13.15    0.32
   2  -2  -7   12.76    0.32
  -2  -2   7   12.76    0.35
   2   2  -7   12.70    0.31
  -2   2   7   12.91    0.29
  -2   2   7   12.40    0.33
   0  -2   7    0.22    0.04
   0  -2  -7    0.26    0.05
   0  -2  -7    0.23    0.05
   0   2   7    0.22    0.03
   0   2  -7    0.36    0.05
   0   2   7    0.24    0.04
   0   2   7    0.28    0.05
   2  -2   7    1.23    0.08
   2  -2   7    1.07    0.08
  -2  -2  -7    1.20    0.08
  -2  -2  -7    1.04    0.08
   2   2   7    1.20    0.08
  -2   2  -7    1.08    0.07
   2   2   7    1.15    0.08
  -4  -2  -7   23.94    0.57
   4  -2   7   23.61    0.57
  -4  -2  -7   23.72    0.56
   4  -2   7   23.56    0.56
   4   2   7   23.17    0.57
   4   2   7   23.54    0.56
  -4   2  -7   22.98    0.55
   6  -2   7    8.53    0.28
   6  -2   7    7.82    0.27
  -6  -2  -7    8.02    0.27
  -6  -2  -7    8.70    0.27
   6   2   7    8.17    0.27
   6   2   7    8.61    0.28
  -6   2  -7    8.45    0.26
   8  -2   7    0.43    0.07
   8  -2   7    0.64    0.09
  -8  -2  -7    0.37    0.07
  -8  -2  -7    0.29    0.06
   8   2   7    0.44    0.07
  -8   2  -7    0.38    0.07
   8   2   7    0.43    0.07
  10  -2   7   42.26    0.97
 -10  -2  -7   41.49    0.97
 -10  -2  -7   42.12    0.96
  10  -2   7   42.88    0.97
  10   2   7   42.23    0.96
  10   2   7   43.35    0.97
 -10   2  -7   41.20    0.97
 -12  -2  -7    1.19    0.13
  12  -2   7    1.18    0.12
  12  -2   7    1.30    0.14
 -12   2  -7    1.15    0.12
  12   2   7    1.50    0.12
  12   2   7    1.26    0.12
  14  -2   7    0.08    0.05
 -14  -2  -7    0.04    0.06
  14  -2   7    0.02    0.05
  14   2   7   -0.01    0.04
  14   2   7    0.05    0.06
 -14   2  -7    0.05    0.05
  16  -2   7    4.49    0.25
 -16  -2  -7    4.42    0.24
  16  -2   7    4.33    0.24
  16   2   7    4.48    0.23
 -16   2  -7    4.42    0.25
  16   2   7    4.82    0.23
  18  -2   7    0.34    0.10
  18  -2   7    0.25    0.08
 -18  -2  -7    0.14    0.08
  18   2   7    0.14    0.07
  18   2   7    0.52    0.10
 -18   2  -7    0.35    0.10
  18   2   7    0.09    0.07
  20  -2   7   -0.03    0.06
 -20  -2  -7    0.02    0.08
  20  -2   7    0.05    0.07
 -20   2  -7    0.10    0.08
  20   2   7    0.06    0.07
  20   2   7    0.02    0.08
  25  -3  -7    0.28    0.12
 -25  -3   7    0.40    0.11
  25   3  -7    0.22    0.09
 -25   3   7    0.38    0.11
 -23  -3   7    1.09    0.17
  23  -3  -7    1.14    0.17
  23   3  -7    0.87    0.13
 -23   3   7    1.08    0.16
  21  -3  -7    2.28    0.19
 -21  -3   7    2.70    0.21
 -21   3   7    2.88    0.20
  21   3  -7    2.37    0.17
 -19  -3   7    1.36    0.16
  19  -3  -7    1.52    0.17
 -19   3   7    1.44    0.15
  19   3  -7    1.26    0.14
  17  -3  -7    3.66    0.22
 -17  -3   7    3.41    0.21
 -17   3   7    3.80    0.20
  17   3  -7    3.46    0.18
  15  -3  -7    0.14    0.06
 -15  -3   7    0.23    0.06
  15   3  -7    0.15    0.05
 -15   3   7    0.24    0.06
 -13  -3   7    0.05    0.04
  13  -3  -7    0.04    0.03
  13  -3  -7   -0.05    0.04
  13   3  -7    0.03    0.03
 -13   3   7    0.03    0.03
 -11  -3   7    1.26    0.11
  11  -3  -7    1.13    0.12
  11  -3  -7    1.17    0.08
  11   3  -7    1.17    0.08
 -11   3   7    1.30    0.09
  -9  -3   7    0.08    0.02
  -9  -3   7    0.04    0.04
   9  -3  -7    0.06    0.04
   9  -3  -7    0.07    0.03
   9   3  -7    0.06    0.03
  -9   3   7    0.08    0.03
   7  -3  -7    2.85    0.14
  -7  -3   7    2.73    0.14
   7  -3  -7    2.64    0.11
  -7  -3   7    2.76    0.10
  -7   3   7    2.53    0.10
   7   3  -7    2.71    0.10
   5  -3  -7    0.36    0.05
  -5  -3   7    0.34    0.06
  -5  -3   7    0.23    0.04
   5  -3  -7    0.29    0.05
   5   3  -7    0.30    0.04
  -5   3   7    0.34    0.03
  -3  -3   7    5.33    0.20
   3  -3  -7    5.27    0.18
   3  -3  -7    5.20    0.19
  -3  -3   7    5.31    0.18
   3   3  -7    5.26    0.15
  -1  -3   7    0.88    0.07
   1  -3  -7    1.06    0.08
  -1  -3   7    0.85    0.09
   1  -3  -7    0.93    0.07
   1   3  -7    0.91    0.06
   1  -3   7    5.35    0.20
  -1  -3  -7    5.26    0.19
  -1  -3  -7    5.57    0.20
  -1   3  -7    5.37    0.17
   1   3   7    5.43    0.20
  -3  -3  -7   24.80    0.59
  -3  -3  -7   23.51    0.58
   3  -3   7   25.01    0.59
  -3   3  -7   24.18    0.56
   3   3   7   25.18    0.59
   3   3   7   24.30    0.59
  -5  -3  -7    7.88    0.26
  -5  -3  -7    8.24    0.27
   5  -3   7    7.76    0.27
   5   3   7    8.27    0.27
   5   3   7    7.54    0.26
  -5   3  -7    8.21    0.25
   7  -3   7   13.60    0.39
  -7  -3  -7   11.88    0.37
  -7  -3  -7   13.55    0.38
   7   3   7   13.10    0.38
   7   3   7   13.18    0.38
  -7   3  -7   12.85    0.37
  -9  -3  -7    0.32    0.07
  -9  -3  -7    0.20    0.06
   9  -3   7    0.16    0.05
   9  -3   7    0.09    0.05
   9   3   7    0.22    0.06
  -9   3  -7    0.14    0.05
   9   3   7    0.26    0.06
  11  -3   7    4.45    0.22
 -11  -3  -7    4.41    0.20
 -11  -3  -7    4.47    0.21
  11  -3   7    4.38    0.21
 -11   3  -7    4.20    0.20
  11   3   7    4.26    0.20
  11   3   7    4.49    0.21
  13  -3   7    2.55    0.17
  13  -3   7    2.13    0.15
 -13  -3  -7    2.16    0.15
 -13  -3  -7    2.18    0.15
  13   3   7    2.54    0.16
 -13   3  -7    2.48    0.16
  13   3   7    2.35    0.16
  15  -3   7    2.62    0.19
 -15  -3  -7    2.85    0.19
  15  -3   7    3.10    0.20
 -15   3  -7    2.63    0.19
  15   3   7    3.07    0.19
  15   3   7    2.72    0.18
 -17  -3  -7   17.01    0.55
  17  -3   7   17.24    0.54
  17  -3   7   16.84    0.55
  17   3   7   17.03    0.52
 -17   3  -7   17.65    0.56
  17   3   7   16.53    0.52
  17   3   7   17.74    0.56
  19  -3   7    0.16    0.09
 -19  -3  -7    0.13    0.08
  19  -3   7    0.15    0.09
  19   3   7    0.26    0.10
  19   3   7    0.06    0.08
  19   3   7    0.13    0.07
 -19   3  -7   -0.06    0.07
  21  -3   7    7.85    0.37
 -21  -3  -7    7.63    0.37
  21  -3   7    8.01    0.40
  21   3   7    8.03    0.38
  21   3   7    8.05    0.35
 -21   3  -7    7.48    0.38
 -24  -4   7    1.25    0.18
  24  -4  -7    0.89    0.16
 -22  -4   7    3.67    0.25
  22  -4  -7    4.10    0.27
  20  -4  -7    1.38    0.18
 -20  -4   7    1.17    0.16
 -18  -4   7    2.33    0.18
  18  -4  -7    1.78    0.18
 -18   4   7    2.13    0.16
  16  -4  -7    0.06    0.05
 -16  -4   7   -0.02    0.04
 -16   4   7    0.00    0.04
  14  -4  -7    0.39    0.08
  14  -4  -7    0.38    0.06
 -14  -4   7    0.18    0.06
  14   4  -7    0.37    0.06
 -14   4   7    0.50    0.08
  12  -4  -7    1.82    0.13
  12  -4  -7    1.80    0.11
 -12  -4   7    1.68    0.13
 -12   4   7    1.76    0.11
  12   4  -7    1.76    0.10
  10  -4  -7    1.49    0.10
  10  -4  -7    1.07    0.11
 -10  -4   7    1.48    0.12
 -10  -4   7    1.49    0.08
  10   4  -7    1.36    0.08
 -10   4   7    1.39    0.09
   8  -4  -7    8.78    0.26
   8  -4  -7    9.10    0.30
  -8  -4   7    8.94    0.24
  -8  -4   7    8.17    0.30
   8   4  -7    9.27    0.23
   6  -4  -7    3.11    0.15
  -6  -4   7    2.89    0.16
  -6  -4   7    2.95    0.12
   6  -4  -7    2.89    0.13
   6   4  -7    3.13    0.10
  -4  -4   7    1.07    0.08
   4  -4  -7    1.15    0.09
   4  -4  -7    1.03    0.08
  -4  -4   7    1.07    0.09
   4   4  -7    1.06    0.05
  -2  -4   7    0.51    0.07
  -2  -4   7    0.55    0.07
   2  -4  -7    0.43    0.06
   2  -4  -7    0.48    0.07
   2   4  -7    0.49    0.04
   0  -4   7   13.94    0.38
   0  -4   7   13.94    0.41
   0  -4  -7   14.55    0.39
   0  -4  -7   13.39    0.37
   0   4  -7   14.38    0.33
  -2  -4  -7    4.90    0.19
  -2  -4  -7    5.20    0.20
   2  -4   7    5.48    0.21
  -2   4  -7    5.05    0.16
  -4  -4  -7    3.60    0.17
  -4  -4  -7    3.65    0.16
   4  -4   7    3.16    0.16
  -4   4  -7    3.71    0.15
   6  -4   7    5.30    0.19
  -6  -4  -7    5.30    0.21
  -6  -4  -7    5.21    0.21
   6  -4   7    5.35    0.23
   6   4   7    5.21    0.21
  -6   4  -7    5.44    0.20
   6   4   7    5.27    0.22
   8  -4   7    3.19    0.18
   8  -4   7    3.15    0.16
  -8  -4  -7    3.12    0.16
  -8  -4  -7    3.10    0.16
   8   4   7    3.26    0.17
  -8   4  -7    3.31    0.16
   8   4   7    3.12    0.17
 -10  -4  -7    0.04    0.04
 -10  -4  -7   -0.02    0.03
  10  -4   7    0.04    0.04
  10  -4   7   -0.01    0.04
  10   4   7    0.01    0.04
  10   4   7    0.00    0.04
 -10   4  -7    0.01    0.05
  12  -4   7    8.87    0.33
 -12  -4  -7    8.51    0.32
 -12  -4  -7    9.53    0.33
  12  -4   7    9.26    0.35
  12   4   7    9.50    0.34
 -12   4  -7    8.64    0.33
  12   4   7    8.70    0.33
 -14  -4  -7    0.00    0.05
 -14  -4  -7    0.09    0.06
  14  -4   7   -0.03    0.06
  14  -4   7    0.01    0.06
  14   4   7   -0.01    0.05
  14   4   7    0.06    0.05
 -14   4  -7   -0.01    0.05
 -16  -4  -7    6.60    0.30
  16  -4   7    6.11    0.30
  16  -4   7    6.33    0.30
 -16  -4  -7    6.29    0.29
  16   4   7    6.71    0.30
  16   4   7    6.27    0.28
 -16   4  -7    6.59    0.30
 -18  -4  -7    0.47    0.12
  18  -4   7    0.45    0.11
  18  -4   7    0.34    0.11
  18   4   7    0.56    0.12
 -18   4  -7    0.34    0.10
  18   4   7    0.51    0.11
  18   4   7    0.24    0.08
 -20  -4  -7    1.06    0.17
  20  -4   7    1.12    0.18
  20  -4   7    0.91    0.16
 -20   4  -7    1.28    0.18
  20   4   7    1.15    0.16
  20   4   7    1.28    0.17
  23  -5  -7    0.08    0.08
 -23  -5   7   -0.03    0.07
 -21  -5   7    9.30    0.41
  21  -5  -7    9.51    0.41
 -19  -5   7    1.69    0.19
  19  -5  -7    1.27    0.16
 -17  -5   7    3.43    0.22
  17  -5  -7    3.62    0.23
  15  -5  -7    2.17    0.13
 -15  -5   7    1.90    0.16
  15  -5  -7    1.99    0.16
 -13  -5   7    5.85    0.27
  13  -5  -7    5.65    0.22
  13  -5  -7    6.21    0.27
  11  -5  -7    3.30    0.16
  11  -5  -7    3.62    0.19
 -11  -5   7    3.62    0.20
  -9  -5   7    3.17    0.13
   9  -5  -7    3.39    0.18
   9  -5  -7    3.27    0.16
  -9  -5   7    2.96    0.17
   7  -5  -7   21.29    0.56
  -7  -5   7   21.58    0.50
   7  -5  -7   21.31    0.53
  -7  -5   7   21.45    0.58
  -5  -5   7    0.15    0.04
  -5  -5   7    0.16    0.05
   5  -5  -7    0.11    0.04
   5  -5  -7    0.06    0.04
   3  -5  -7    8.39    0.28
  -3  -5   7    8.37    0.29
   3  -5  -7    8.34    0.27
  -3  -5   7    8.28    0.26
  -1  -5   7    0.02    0.03
   1  -5  -7    0.04    0.03
   1  -5  -7    0.05    0.03
  -1  -5   7    0.10    0.04
   1  -5   7    5.06    0.22
   1  -5   7    5.22    0.16
  -1  -5  -7    5.05    0.20
   1  -5   7    5.07    0.21
  -1  -5  -7    4.90    0.20
  -1   5  -7    5.16    0.16
  -3  -5  -7    0.49    0.07
   3  -5   7    0.49    0.08
  -3  -5  -7    0.60    0.08
   3  -5   7    0.61    0.06
  -3   5  -7    0.57    0.06
   5  -5   7    1.72    0.10
  -5  -5  -7    1.75    0.12
  -5  -5  -7    1.55    0.11
   5  -5   7    1.55    0.13
  -5   5  -7    1.51    0.10
   7  -5   7    2.92    0.17
  -7  -5  -7    2.76    0.16
   7  -5   7    2.75    0.14
  -7  -5  -7    2.99    0.16
   7   5   7    2.53    0.15
   7   5   7    2.88    0.17
  -7   5  -7    2.60    0.14
   9  -5   7    5.46    0.26
  -9  -5  -7    6.30    0.26
  -9  -5  -7    6.18    0.25
   9  -5   7    6.12    0.24
  -9   5  -7    5.92    0.24
   9   5   7    5.63    0.25
   9   5   7    5.80    0.25
  11  -5   7    0.09    0.07
  11  -5   7    0.09    0.06
 -11  -5  -7    0.04    0.06
 -11  -5  -7    0.07    0.06
  11   5   7    0.02    0.05
  11   5   7    0.03    0.06
 -11   5  -7   -0.05    0.05
  13  -5   7    0.69    0.12
 -13  -5  -7    0.61    0.11
  13  -5   7    0.60    0.10
 -13  -5  -7    0.61    0.11
  13   5   7    0.73    0.11
  13   5   7    0.58    0.10
 -13   5  -7    0.74    0.12
  15  -5   7    3.27    0.21
 -15  -5  -7    3.36    0.21
 -15  -5  -7    3.44    0.21
  15  -5   7    3.59    0.23
  15   5   7    3.65    0.22
 -15   5  -7    3.58    0.23
  15   5   7    3.38    0.21
  17  -5   7    0.64    0.12
  17  -5   7    0.52    0.11
 -17  -5  -7    0.80    0.13
 -17  -5  -7    0.71    0.12
  17   5   7    0.90    0.13
 -17   5  -7    0.77    0.14
  17   5   7    0.71    0.12
  19  -5   7    2.10    0.22
 -19  -5  -7    2.42    0.23
  19  -5   7    2.39    0.24
 -19   5  -7    2.22    0.23
  19   5   7    2.50    0.23
  19   5   7    2.50    0.20
  19   5   7    2.45    0.23
  22  -6  -7    1.01    0.16
 -22  -6   7    1.02    0.17
  20  -6  -7    1.59    0.19
 -20  -6   7    1.44    0.18
  18  -6  -7    2.40    0.20
 -18  -6   7    2.54    0.21
  16  -6  -7    0.04    0.06
 -16  -6   7    0.03    0.07
  14  -6  -7    0.03    0.06
 -14  -6   7   -0.03    0.05
  14  -6  -7    0.08    0.05
  12  -6  -7    1.38    0.13
  12  -6  -7    1.44    0.15
 -12  -6   7    1.09    0.13
  10  -6  -7    3.31    0.17
 -10  -6   7    3.89    0.16
  10  -6  -7    3.59    0.20
 -10  -6   7    3.28    0.20
  -8  -6   7    7.42    0.24
   8  -6  -7    7.22    0.28
  -8  -6   7    7.13    0.29
   8  -6  -7    7.13    0.27
  -6  -6   7    2.16    0.12
   6  -6  -7    1.92    0.13
   6  -6  -7    2.18    0.14
  -6  -6   7    2.09    0.14
   4  -6  -7    8.51    0.29
  -4  -6   7    8.08    0.27
  -4  -6   7    8.07    0.30
   4  -6  -7    8.23    0.29
   2  -6  -7    3.22    0.16
  -2  -6   7    3.63    0.19
   2  -6  -7    3.25    0.17
  -2  -6   7    3.20    0.17
   0  -6   7    8.91    0.31
   0  -6   7    8.63    0.32
   0  -6  -7    9.54    0.30
  -2  -6  -7   11.21    0.36
   2  -6   7   11.44    0.39
   2  -6   7   12.00    0.38
  -2  -6  -7   11.89    0.35
  -4  -6  -7    0.27    0.06
   4  -6   7    0.15    0.06
  -4  -6  -7    0.20    0.07
  -6  -6  -7   17.63    0.48
   6  -6   7   17.02    0.50
  -6  -6  -7   16.30    0.48
   8  -6   7    3.46    0.20
   8  -6   7    3.44    0.17
  -8  -6  -7    3.33    0.18
  -8  -6  -7    3.27    0.19
  -8   6  -7    3.49    0.17
 -10  -6  -7   10.75    0.37
  10  -6   7   10.21    0.39
 -10  -6  -7    9.90    0.35
  10  -6   7   10.59    0.35
  10   6   7   10.74    0.37
 -10   6  -7   11.12    0.36
  10   6   7    9.93    0.38
  12  -6   7    3.41    0.22
 -12  -6  -7    3.55    0.21
 -12  -6  -7    3.64    0.21
  12  -6   7    3.80    0.21
  12   6   7    3.55    0.21
  12   6   7    3.77    0.21
 -12   6  -7    4.00    0.21
  14  -6   7    2.50    0.19
 -14  -6  -7    2.83    0.19
  14  -6   7    2.53    0.19
 -14  -6  -7    2.64    0.19
  14   6   7    2.74    0.19
  14   6   7    2.47    0.18
 -14   6  -7    2.45    0.18
  16  -6   7    4.76    0.28
  16  -6   7    5.18    0.28
 -16  -6  -7    4.89    0.27
 -16  -6  -7    4.92    0.27
  16   6   7    4.81    0.27
  16   6   7    5.30    0.28
  18  -6   7    1.65    0.20
 -18  -6  -7    1.67    0.19
  18  -6   7    1.64    0.20
 -18  -6  -7    1.72    0.19
  18   6   7    1.62    0.18
  18   6   7    1.55    0.18
  18   6   7    1.73    0.19
 -21  -7   7    0.46    0.12
  21  -7  -7    0.69    0.15
 -19  -7   7    0.03    0.07
  19  -7  -7    0.07    0.09
  17  -7  -7    5.25    0.29
 -17  -7   7    4.67    0.28
  15  -7  -7    0.27    0.08
 -15  -7   7    0.52    0.12
  15  -7  -7    0.18    0.09
  13  -7  -7    0.01    0.05
 -13  -7   7   -0.07    0.04
  13  -7  -7   -0.02    0.05
  11  -7  -7    0.01    0.04
  11  -7  -7   -0.04    0.03
 -11  -7   7    0.03    0.05
  -9  -7   7    0.62    0.08
  -9  -7   7    0.43    0.09
   9  -7  -7    0.46    0.08
   9  -7  -7    0.49    0.09
  -7  -7   7    3.59    0.17
   7  -7  -7    3.22    0.18
  -7  -7   7    3.30    0.19
   7  -7  -7    3.14    0.18
   5  -7  -7    3.79    0.20
   5  -7  -7    3.89    0.19
  -5  -7   7    3.72    0.20
  -5  -7   7    3.79    0.18
   3  -7  -7    2.04    0.14
  -3  -7   7    2.13    0.15
  -3  -7   7    1.88    0.13
   3  -7  -7    2.22    0.14
  -1  -7   7    2.68    0.17
   1  -7  -7    2.72    0.15
   1  -7  -7    2.56    0.16
  -1  -7   7    2.54    0.17
  -1  -7  -7   18.43    0.52
   1  -7   7   18.42    0.55
  -1  -7  -7   17.74    0.49
   1  -7   7   17.74    0.52
  -3  -7  -7    2.65    0.15
   3  -7   7    2.47    0.17
   3  -7   7    2.42    0.17
  -3  -7  -7    2.48    0.16
  -5  -7  -7    4.74    0.24
  -5  -7  -7    5.27    0.22
   5  -7   7    4.81    0.24
  -7  -7  -7   12.50    0.39
   7  -7   7   12.33    0.43
  -7  -7  -7   11.55    0.40
  -9  -7  -7    0.91    0.12
  -9  -7  -7    1.05    0.14
   9  -7   7    0.93    0.13
 -11  -7  -7    5.54    0.27
  11  -7   7    5.80    0.30
 -11  -7  -7    5.90    0.26
  11   7   7    5.42    0.28
  11   7   7    5.68    0.27
  13  -7   7    1.63    0.18
 -13  -7  -7    1.52    0.16
 -13  -7  -7    1.77    0.18
  13   7   7    1.35    0.16
  13   7   7    1.46    0.17
 -15  -7  -7    6.96    0.32
  15  -7   7    7.03    0.35
 -15  -7  -7    6.86    0.32
  15   7   7    5.99    0.31
  15   7   7    6.86    0.32
 -18  -8   7    0.11    0.08
  18  -8  -7    0.09    0.09
  16  -8  -7    0.73    0.14
 -16  -8   7    0.90    0.15
  16  -8  -7    0.95    0.13
  14  -8  -7   -0.05    0.06
  14  -8  -7    0.07    0.06
 -14  -8   7    0.15    0.08
  12  -8  -7    0.57    0.10
 -12  -8   7    0.38    0.10
  12  -8  -7    0.35    0.10
  10  -8  -7    0.08    0.06
  10  -8  -7   -0.01    0.06
 -10  -8   7   -0.03    0.06
   8  -8  -7    5.62    0.25
  -8  -8   7    5.06    0.26
  -8  -8   7    5.74    0.24
   8  -8  -7    5.19    0.25
   6  -8  -7    0.33    0.08
  -6  -8   7    0.28    0.08
  -6  -8   7    0.28    0.07
   6  -8  -7    0.36    0.08
   4  -8  -7    0.17    0.06
  -4  -8   7    0.04    0.05
  -4  -8   7    0.10    0.06
   4  -8  -7    0.08    0.06
  -2  -8   7   19.37    0.56
   2  -8  -7   20.57    0.55
   2  -8  -7   19.26    0.57
  -2  -8   7   20.85    0.61
   0  -8   7    3.14    0.20
   0  -8  -7    3.19    0.17
   0  -8   7    3.05    0.19
   0  -8  -7    3.01    0.19
  -2  -8  -7    7.30    0.31
   2  -8   7    7.39    0.31
   2  -8   7    7.69    0.33
  -2  -8  -7    7.26    0.27
  -4  -8  -7   15.16    0.48
  -4  -8  -7   15.15    0.45
   4  -8   7   15.20    0.49
   4  -8   7   14.97    0.51
  -6  -8  -7    4.58    0.24
   6  -8   7    4.65    0.26
   8  -8   7    4.92    0.27
  -8  -8  -7    5.08    0.26
  10  -8   7    2.70    0.20
 -10  -8  -7    2.58    0.19
 -12  -8  -7    8.11    0.36
  12  -8   7    8.31    0.37
  12   8   7    7.57    0.36
  12   8   7    8.28    0.35
 -14  -8  -7    4.37    0.27
  14  -8   7    4.78    0.29
  14   8   7    4.32    0.27
  14   8   7    3.91    0.25
 -15  -9   7    0.34    0.11
  15  -9  -7    0.47    0.11
  15  -9  -7    0.31    0.11
  13  -9  -7    0.77    0.14
  13  -9  -7    0.54    0.12
 -13  -9   7    0.52    0.12
  11  -9  -7   -0.03    0.06
 -11  -9   7    0.06    0.07
  11  -9  -7    0.12    0.07
   9  -9  -7    0.48    0.09
  -9  -9   7    0.51    0.12
   9  -9  -7    0.35    0.10
   7  -9  -7    0.03    0.05
   7  -9  -7   -0.02    0.06
  -7  -9   7    0.03    0.05
  -7  -9   7   -0.04    0.06
  -5  -9   7    1.32    0.16
   5  -9  -7    1.50    0.17
  -5  -9   7    1.21    0.14
   5  -9  -7    1.25    0.15
  -3  -9   7    1.97    0.17
   3  -9  -7    1.75    0.18
  -3  -9   7    1.68    0.16
  -1  -9   7    0.87    0.13
   1  -9  -7    1.15    0.15
  -1  -9   7    0.93    0.14
  -1  -9  -7    1.66    0.17
   1  -9   7    1.51    0.17
   1  -9   7    1.74    0.18
  -3  -9  -7    0.59    0.12
   3  -9   7    0.55    0.11
   3  -9   7    0.61    0.12
   5  -9   7    2.56    0.19
  -5  -9  -7    2.64    0.20
   5  -9   7    2.82    0.21
  -7  -9  -7    2.30    0.19
   7  -9   7    2.37    0.19
   7  -9   7    2.08    0.21
  -9  -9  -7    0.02    0.07
   9  -9   7    0.20    0.10
 -11  -9  -7   12.41    0.46
  11  -9   7   11.58    0.47
  11   9   7   11.22    0.44
 -12 -10   7    0.83    0.15
  12 -10  -7    0.81    0.15
 -10 -10   7    0.10    0.09
  10 -10  -7   -0.04    0.07
  -8 -10   7    1.14    0.16
   8 -10  -7    1.56    0.19
  -6 -10   7    7.74    0.35
   6 -10  -7    8.37    0.37
  -6 -10   7    7.48    0.33
  -4 -10   7    1.68    0.18
   4 -10  -7    1.80    0.20
  -4 -10   7    1.59    0.19
  -2 -10   7    8.39    0.35
   2 -10  -7    8.66    0.38
  -2 -10   7    8.43    0.37
   0 -10   7    1.20    0.16
   0 -10  -7    1.03    0.16
   0 -10   7    1.20    0.16
   2 -10   7    3.43    0.23
  -2 -10  -7    3.19    0.23
   2 -10   7    3.04    0.22
   4 -10   7    1.52    0.19
   4 -10   7    1.44    0.19
  -4 -10  -7    1.58    0.19
   6 -10   7    0.03    0.07
   6 -10   7    0.16    0.09
  -6 -10  -7    0.04    0.08
   8 -10   7    4.86    0.30
   8 -10   7    5.45    0.31
  -8 -10  -7    4.82    0.30
  -5 -11   7    0.01    0.08
  -5 -11   7    0.04    0.08
   5 -11  -7   -0.11    0.06
   3 -11  -7    2.27    0.23
  -3 -11   7    2.14    0.21
  -3 -11   7    2.10    0.21
  -1 -11   7    3.84    0.25
  -1 -11   7    3.81    0.26
   1 -11  -7    3.73    0.26
   1 -11   7    1.01    0.16
   1 -11   7    1.15    0.17
  -1 -11  -7    1.05    0.17
 -26   0   8   -0.01    0.08
  26   0  -8    0.02    0.08
 -24   0   8    3.35    0.25
  24   0  -8    3.21    0.24
  22   0  -8    4.37    0.25
 -22   0   8    4.11    0.25
 -20   0   8   14.47    0.49
  20   0  -8   13.71    0.47
  18   0  -8   12.47    0.42
 -18   0   8   12.42    0.42
  16   0  -8   46.00    1.07
 -16   0   8   45.96    1.10
 -14   0   8   26.37    0.68
  14   0  -8   26.29    0.67
 -12   0   8    5.09    0.21
  12   0  -8    5.39    0.21
 -10   0   8  133.62    2.51
  10   0  -8  134.38    2.68
 -10   0   8  130.73    2.76
  -8   0   8   12.10    0.30
   8   0  -8   12.39    0.34
  -8   0   8   12.57    0.34
  -8   0   8   12.43    0.27
  -6   0   8  151.29    2.83
   6   0  -8  145.97    2.94
  -6   0   8  145.01    3.02
  -6   0   8  149.63    2.91
  -4   0   8  148.11    2.95
  -4   0   8  147.12    3.05
   4   0  -8  154.33    2.98
  -4   0   8  149.60    2.88
  -2   0   8  206.08    3.98
   2   0  -8  215.25    4.10
  -2   0   8  203.27    4.08
  -2   0   8  208.27    4.20
   0   0  -8  149.84    2.95
   0   0   8  147.15    2.88
   0   0   8  149.16    2.96
  -2   0  -8    0.13    0.03
   2   0   8    0.19    0.04
   2   0   8    0.07    0.03
  -4   0  -8  118.83    2.37
   4   0   8  116.13    2.33
   4   0   8  117.14    2.38
   6   0   8    1.34    0.10
  -6   0  -8    1.32    0.10
   6   0   8    1.28    0.10
   8   0   8   13.52    0.40
   8   0   8   14.24    0.40
  -8   0  -8   13.53    0.40
 -10   0  -8    6.22    0.25
  10   0   8    6.28    0.25
  10   0   8    5.81    0.24
  12   0   8   22.47    0.60
  12   0   8   21.74    0.59
  14   0   8    2.51    0.17
 -14   0  -8    2.43    0.18
  14   0   8    2.64    0.17
 -16   0  -8    1.35    0.16
  16   0   8    1.42    0.16
  16   0   8    1.08    0.14
  16   0   8    1.16    0.14
  18   0   8    2.92    0.20
 -18   0  -8    2.72    0.20
  18   0   8    3.08    0.21
  18   0   8    3.18    0.22
  20   0   8    2.09    0.21
  20   0   8    1.80    0.20
 -20   0  -8    1.74    0.20
  25  -1  -8    1.99    0.23
 -25  -1   8    2.56    0.22
 -25   1   8    2.32    0.23
  25   1  -8    2.22    0.23
 -23  -1   8    0.23    0.08
  23  -1  -8    0.31    0.11
  23   1  -8   -0.01    0.08
 -23   1   8    0.28    0.10
  21  -1  -8    0.89    0.13
 -21  -1   8    1.00    0.14
 -21   1   8    0.90    0.13
  21   1  -8    0.87    0.12
 -19  -1   8    6.36    0.29
  19  -1  -8    6.73    0.30
 -19   1   8    6.68    0.29
  19   1  -8    6.52    0.28
  17  -1  -8    5.16    0.24
 -17  -1   8    4.78    0.24
 -17   1   8    5.16    0.24
  17   1  -8    4.74    0.22
 -15  -1   8   15.95    0.48
  15  -1  -8   16.68    0.49
 -15   1   8   16.64    0.48
  15   1  -8   16.76    0.47
  13  -1  -8   15.61    0.45
 -13  -1   8   15.25    0.45
 -13   1   8   14.73    0.43
  13   1  -8   15.34    0.43
 -11  -1   8    8.99    0.30
  11  -1  -8    9.57    0.21
  11  -1  -8    9.07    0.30
  11   1  -8    8.32    0.28
 -11   1   8    8.99    0.23
 -11   1   8    8.96    0.28
 -11   1   8    9.56    0.21
   9  -1  -8    5.69    0.15
  -9  -1   8    5.19    0.20
  -9  -1   8    5.37    0.12
   9  -1  -8    4.99    0.20
   9   1  -8    5.35    0.19
  -9   1   8    5.50    0.14
  -9   1   8    5.45    0.16
  -9   1   8    5.24    0.19
   7  -1  -8    4.95    0.14
  -7  -1   8    4.61    0.13
  -7  -1   8    4.59    0.18
   7  -1  -8    4.61    0.18
  -7   1   8    4.83    0.15
  -7   1   8    4.81    0.16
  -7   1   8    4.77    0.14
   7   1  -8    4.51    0.17
  -5  -1   8    0.09    0.03
   5  -1  -8    0.15    0.03
  -5  -1   8    0.19    0.03
   5  -1  -8    0.15    0.04
  -5  -1   8    0.11    0.03
   5   1  -8    0.14    0.04
  -5   1   8    0.15    0.03
  -5   1   8    0.15    0.03
  -5   1   8    0.12    0.03
   3  -1  -8    8.13    0.23
  -3  -1   8    8.10    0.24
  -3  -1   8    8.50    0.25
   3  -1  -8    7.82    0.25
  -3  -1   8    8.11    0.22
  -3   1   8    7.92    0.24
  -3   1   8    8.24    0.23
   3   1  -8    8.45    0.24
  -3   1   8    8.00    0.22
   1  -1  -8    3.95    0.14
  -1  -1   8    3.64    0.15
  -1  -1   8    3.89    0.14
   1  -1  -8    3.92    0.16
   1   1  -8    3.91    0.14
  -1   1   8    3.67    0.15
  -1   1   8    3.81    0.14
  -1   1   8    3.92    0.13
  -1  -1  -8    0.87    0.08
  -1  -1  -8    1.13    0.08
   1  -1   8    1.00    0.08
   1  -1   8    0.98    0.07
   1   1   8    0.94    0.07
  -1   1  -8    0.99    0.07
   1   1   8    1.13    0.08
  -3  -1  -8    5.40    0.20
   3  -1   8    5.54    0.20
   3  -1   8    5.65    0.20
  -3  -1  -8    5.75    0.20
   3   1   8    5.53    0.20
  -3   1  -8    5.47    0.19
   3   1   8    5.44    0.20
  -5  -1  -8    1.05    0.09
  -5  -1  -8    1.13    0.09
   5  -1   8    1.30    0.10
   5  -1   8    1.15    0.09
   5   1   8    1.13    0.09
   5   1   8    1.18    0.09
  -5   1  -8    1.08    0.08
  -7  -1  -8   25.78    0.63
   7  -1   8   25.37    0.63
  -7   1  -8   24.97    0.62
   7   1   8   25.32    0.62
   7   1   8   25.28    0.63
   9  -1   8    0.47    0.08
   9  -1   8    0.50    0.08
  -9  -1  -8    0.47    0.08
   9   1   8    0.56    0.09
  -9   1  -8    0.69    0.09
   9   1   8    0.42    0.07
  11  -1   8    1.54    0.13
  11  -1   8    1.75    0.13
 -11  -1  -8    2.14    0.15
  11   1   8    2.00    0.14
 -11   1  -8    1.86    0.14
  11   1   8    1.94    0.14
 -13  -1  -8    1.32    0.14
  13  -1   8    1.63    0.14
  13  -1   8    1.42    0.15
 -13   1  -8    1.20    0.14
  13   1   8    1.34    0.14
  13   1   8    1.38    0.14
  15  -1   8    3.44    0.21
 -15  -1  -8    3.20    0.20
  15  -1   8    3.65    0.22
  15  -1   8    3.20    0.19
  15   1   8    3.45    0.20
 -15   1  -8    3.49    0.21
  15   1   8    3.40    0.20
  17  -1   8    0.08    0.06
 -17  -1  -8    0.12    0.07
  17  -1   8    0.25    0.08
  17  -1   8    0.13    0.08
  17   1   8    0.11    0.07
 -17   1  -8    0.10    0.07
  17   1   8    0.12    0.07
  17   1   8    0.07    0.07
  19  -1   8    0.38    0.10
 -19  -1  -8    0.59    0.12
  19  -1   8    0.68    0.13
 -19   1  -8    0.69    0.13
  19   1   8    0.50    0.12
  19   1   8    0.62    0.12
  21  -1   8    0.08    0.09
 -21  -1  -8    0.02    0.08
  21  -1   8   -0.04    0.07
 -21   1  -8   -0.01    0.08
  21   1   8    0.08    0.07
  21   1   8    0.01    0.07
 -24  -2   8    0.16    0.09
  24  -2  -8   -0.04    0.06
  24   2  -8    0.06    0.07
 -24   2   8    0.10    0.08
  22  -2  -8    0.54    0.12
 -22  -2   8    0.60    0.12
  22   2  -8    0.46    0.10
 -22   2   8    0.36    0.09
 -20  -2   8    4.16    0.24
  20  -2  -8    4.14    0.24
 -20   2   8    4.05    0.23
  20   2  -8    4.45    0.23
 -18  -2   8    4.19    0.23
  18  -2  -8    4.34    0.24
  18   2  -8    4.43    0.22
 -18   2   8    4.52    0.22
  16  -2  -8   11.82    0.40
 -16  -2   8   10.76    0.39
 -16   2   8   12.31    0.39
  16   2  -8   11.35    0.36
  14  -2  -8    2.02    0.14
 -14  -2   8    2.28    0.15
  14   2  -8    2.31    0.13
 -14   2   8    2.17    0.14
  12  -2  -8   23.98    0.63
 -12  -2   8   23.68    0.63
  12  -2  -8   25.65    0.52
  12   2  -8   25.04    0.59
 -12   2   8   23.64    0.60
 -10  -2   8   16.92    0.32
  10  -2  -8   16.17    0.36
  10  -2  -8   14.99    0.44
 -10  -2   8   14.84    0.44
  10   2  -8   15.81    0.41
 -10   2   8   15.72    0.36
 -10   2   8   16.09    0.41
  -8  -2   8    0.41    0.04
   8  -2  -8    0.43    0.07
  -8  -2   8    0.38    0.06
   8  -2  -8    0.37    0.04
   8   2  -8    0.36    0.05
  -8   2   8    0.37    0.05
  -8   2   8    0.37    0.05
   6  -2  -8   60.85    1.30
  -6  -2   8   59.26    1.33
  -6  -2   8   60.00    1.21
   6  -2  -8   63.25    1.23
  -6   2   8   61.28    1.28
  -6   2   8   60.86    1.26
   6   2  -8   62.96    1.26
  -4  -2   8    0.07    0.03
   4  -2  -8    0.01    0.03
   4  -2  -8    0.04    0.03
  -4  -2   8    0.12    0.04
  -4   2   8    0.07    0.03
   4   2  -8    0.07    0.03
  -4   2   8    0.06    0.02
  -2  -2   8   18.93    0.49
   2  -2  -8   18.79    0.46
  -2  -2   8   19.65    0.46
   2  -2  -8   20.89    0.50
  -2   2   8   18.92    0.47
   2   2  -8   19.55    0.45
  -2   2   8   19.84    0.46
  -2   2   8   19.91    0.43
   0  -2   8   18.75    0.45
   0  -2  -8   18.22    0.45
   0  -2  -8   19.14    0.47
   0   2   8   18.50    0.41
   0   2   8   18.45    0.46
   0   2  -8   17.94    0.43
   0   2   8   17.75    0.44
  -2  -2  -8   19.38    0.48
  -2  -2  -8   19.99    0.49
   2  -2   8   19.00    0.48
   2  -2   8   19.21    0.50
   2   2   8   19.14    0.49
   2   2   8   19.52    0.48
  -2   2  -8   19.46    0.47
   4  -2   8   33.80    0.77
  -4  -2  -8   32.57    0.76
   4  -2   8   33.28    0.78
  -4  -2  -8   35.15    0.78
  -4   2  -8   33.38    0.76
   4   2   8   34.25    0.76
   4   2   8   33.97    0.78
   6  -2   8    0.82    0.10
  -6  -2  -8    0.83    0.09
   6  -2   8    0.98    0.11
  -6  -2  -8    0.75    0.09
   6   2   8    1.15    0.11
   6   2   8    0.92    0.10
  -6   2  -8    0.88    0.09
   8  -2   8   37.89    0.88
  -8  -2  -8   38.36    0.88
  -8  -2  -8   38.36    0.87
   8  -2   8   37.58    0.89
   8   2   8   36.86    0.88
  -8   2  -8   36.85    0.87
   8   2   8   37.88    0.87
  10  -2   8    9.42    0.33
 -10  -2  -8    9.28    0.33
 -10  -2  -8    9.20    0.32
  10  -2   8    9.52    0.33
 -10   2  -8    9.17    0.32
  10   2   8    9.53    0.32
  10   2   8   10.33    0.34
 -12  -2  -8    5.17    0.24
  12  -2   8    5.91    0.26
  12  -2   8    5.48    0.25
  12  -2   8    5.80    0.25
 -12   2  -8    5.34    0.24
  12   2   8    5.79    0.25
  12   2   8    5.22    0.24
  14  -2   8   14.85    0.48
 -14  -2  -8   14.96    0.49
  14  -2   8   15.79    0.49
  14   2   8   15.87    0.48
  14   2   8   15.86    0.48
 -14   2  -8   15.83    0.50
  16  -2   8    0.47    0.11
  16  -2   8    0.45    0.10
 -16  -2  -8    0.45    0.10
  16   2   8    0.44    0.10
  16   2   8    0.61    0.11
 -16   2  -8    0.51    0.10
  18  -2   8    4.96    0.27
 -18  -2  -8    5.38    0.28
  18  -2   8    5.40    0.30
 -18   2  -8    5.17    0.29
  18   2   8    5.03    0.28
  18   2   8    5.04    0.27
  18   2   8    5.13    0.27
 -20  -2  -8    6.36    0.33
  20  -2   8    6.13    0.32
  20  -2   8    6.55    0.34
 -20   2  -8    6.46    0.34
  20   2   8    5.90    0.32
  20   2   8    5.73    0.30
  25  -3  -8    2.26    0.25
 -25  -3   8    2.16    0.23
 -25   3   8    2.05    0.23
  23  -3  -8    2.26    0.23
 -23  -3   8    2.35    0.23
  23   3  -8    2.37    0.19
 -23   3   8    2.47    0.20
  21  -3  -8   10.60    0.43
 -21  -3   8   10.34    0.43
  21   3  -8   10.97    0.39
 -21   3   8   11.25    0.42
 -19  -3   8    5.45    0.29
  19  -3  -8    5.77    0.29
  19   3  -8    6.05    0.26
 -19   3   8    5.94    0.27
 -17  -3   8    4.50    0.24
  17  -3  -8    4.56    0.24
  17   3  -8    4.42    0.20
 -17   3   8    4.69    0.22
  15  -3  -8   12.71    0.43
 -15  -3   8   13.58    0.44
  15   3  -8   13.42    0.38
 -15   3   8   13.79    0.41
  13  -3  -8    4.29    0.15
 -13  -3   8    4.30    0.21
  13  -3  -8    4.21    0.21
  13   3  -8    4.44    0.18
 -13   3   8    4.41    0.18
  11  -3  -8   12.39    0.31
 -11  -3   8   11.96    0.39
  11  -3  -8   12.45    0.39
  11   3  -8   12.96    0.34
 -11   3   8   12.16    0.35
 -11   3   8   12.65    0.31
   9  -3  -8    0.26    0.04
  -9  -3   8    0.19    0.03
   9  -3  -8    0.16    0.05
  -9  -3   8    0.11    0.05
  -9   3   8    0.25    0.04
  -9   3   8    0.14    0.04
   9   3  -8    0.20    0.04
   7  -3  -8   45.89    1.03
  -7  -3   8   46.08    0.94
  -7  -3   8   45.01    1.06
   7  -3  -8   45.98    0.97
   7   3  -8   47.38    0.97
  -7   3   8   47.62    0.98
  -7   3   8   46.18    0.98
   5  -3  -8   30.79    0.72
  -5  -3   8   29.31    0.74
   5  -3  -8   30.36    0.68
  -5  -3   8   31.41    0.67
  -5   3   8   30.96    0.69
   5   3  -8   31.60    0.66
  -5   3   8   30.96    0.65
   3  -3  -8   19.08    0.47
  -3  -3   8   19.04    0.51
  -3  -3   8   19.50    0.46
   3  -3  -8   19.82    0.50
  -3   3   8   20.12    0.40
   3   3  -8   19.40    0.44
  -3   3   8   18.69    0.47
  -1  -3   8   49.31    1.05
   1  -3  -8   50.11    1.06
   1  -3  -8   50.74    1.09
  -1  -3   8   49.16    1.12
   1   3  -8   49.09    1.03
  -1   3   8   50.83    1.08
  -1  -3  -8   10.26    0.30
   1  -3   8    9.73    0.30
  -1  -3  -8    9.94    0.30
  -1   3  -8    9.92    0.27
   1   3   8    9.85    0.30
  -3  -3  -8   15.84    0.42
   3  -3   8   15.12    0.42
  -3  -3  -8   15.89    0.43
   3   3   8   15.82    0.43
   3   3   8   15.01    0.41
  -3   3  -8   15.79    0.40
   5  -3   8   22.42    0.60
  -5  -3  -8   24.09    0.60
  -5  -3  -8   25.37    0.61
   5   3   8   26.06    0.61
   5   3   8   24.82    0.62
  -5   3  -8   24.53    0.59
  -7  -3  -8   10.02    0.33
  -7  -3  -8   10.39    0.33
   7  -3   8   10.51    0.34
   7   3   8   10.08    0.33
  -7   3  -8   10.27    0.32
   7   3   8   10.06    0.33
  -9  -3  -8   21.68    0.57
   9  -3   8   21.04    0.58
  -9  -3  -8   21.41    0.57
   9   3   8   21.67    0.57
   9   3   8   20.99    0.58
  -9   3  -8   21.91    0.57
  11  -3   8   12.49    0.40
  11  -3   8   12.32    0.41
 -11  -3  -8   12.69    0.40
 -11  -3  -8   12.41    0.40
  11   3   8   12.84    0.41
  11   3   8   12.22    0.40
 -11   3  -8   12.60    0.40
  13  -3   8    1.57    0.16
 -13  -3  -8    1.25    0.14
  13  -3   8    1.32    0.15
 -13  -3  -8    1.56    0.16
  13   3   8    1.28    0.14
 -13   3  -8    1.52    0.16
  13   3   8    1.39    0.15
  15  -3   8   11.34    0.42
 -15  -3  -8   11.66    0.42
  15  -3   8   12.27    0.43
  15   3   8   12.14    0.42
 -15   3  -8   12.40    0.44
  15   3   8   11.68    0.41
  17  -3   8    6.00    0.30
  17  -3   8    6.40    0.31
 -17  -3  -8    5.71    0.30
  17   3   8    5.56    0.28
  17   3   8    6.22    0.29
 -17   3  -8    6.26    0.31
 -19  -3  -8    0.46    0.11
  19  -3   8    0.63    0.13
  19  -3   8    0.63    0.12
  19   3   8    0.34    0.10
  19   3   8    0.37    0.11
 -19   3  -8    0.66    0.14
  19   3   8    0.46    0.11
 -24  -4   8    1.66    0.20
  24  -4  -8    2.13    0.24
  22  -4  -8    1.14    0.17
 -22  -4   8    1.20    0.17
 -20  -4   8    0.18    0.09
  20  -4  -8    0.14    0.08
 -20   4   8    0.26    0.08
  18  -4  -8    0.67    0.12
 -18  -4   8    0.69    0.12
 -18   4   8    0.75    0.11
 -16  -4   8    1.05    0.13
  16  -4  -8    0.89    0.13
 -16   4   8    1.05    0.12
 -14  -4   8    0.02    0.04
  14  -4  -8    0.08    0.04
  14  -4  -8    0.07    0.05
 -14   4   8    0.02    0.03
 -12  -4   8    0.19    0.07
  12  -4  -8    0.14    0.04
  12  -4  -8    0.20    0.07
 -12   4   8    0.18    0.05
 -10  -4   8    0.10    0.03
 -10  -4   8    0.02    0.04
  10  -4  -8    0.11    0.04
  10  -4  -8    0.07    0.04
 -10   4   8    0.11    0.04
  -8  -4   8    0.46    0.08
   8  -4  -8    0.43    0.07
   8  -4  -8    0.49    0.07
  -8  -4   8    0.51    0.05
  -8   4   8    0.51    0.05
   8   4  -8    0.53    0.05
   6  -4  -8    0.62    0.08
  -6  -4   8    0.79    0.07
   6  -4  -8    0.73    0.08
  -6  -4   8    0.82    0.10
   6   4  -8    0.83    0.05
  -4  -4   8    8.16    0.29
  -4  -4   8    8.13    0.25
   4  -4  -8    8.19    0.26
   4  -4  -8    7.85    0.27
   4   4  -8    8.22    0.20
   2  -4  -8    0.75    0.08
  -2  -4   8    0.65    0.09
   2  -4  -8    0.62    0.08
  -2  -4   8    0.71    0.08
   2   4  -8    0.71    0.05
   0  -4   8    0.54    0.07
   0  -4  -8    0.48    0.07
   0  -4   8    0.55    0.08
   0  -4  -8    0.51    0.07
   0   4  -8    0.56    0.06
  -2  -4  -8   13.56    0.40
  -2  -4  -8   14.55    0.41
   2  -4   8   14.84    0.41
  -2   4  -8   14.58    0.36
   2   4   8   14.68    0.41
  -4  -4  -8    1.90    0.12
   4  -4   8    1.76    0.13
  -4  -4  -8    2.01    0.13
  -4   4  -8    1.85    0.11
   4   4   8    1.61    0.12
   4   4   8    1.99    0.13
  -6  -4  -8    1.99    0.13
   6  -4   8    2.05    0.14
  -6  -4  -8    1.87    0.13
  -6   4  -8    1.85    0.12
   6   4   8    2.02    0.13
   6   4   8    1.65    0.13
  -8  -4  -8    0.43    0.08
   8  -4   8    0.55    0.08
  -8  -4  -8    0.47    0.08
   8  -4   8    0.45    0.09
   8   4   8    0.55    0.09
   8   4   8    0.52    0.08
  -8   4  -8    0.64    0.09
 -10  -4  -8    2.27    0.15
  10  -4   8    1.90    0.15
 -10  -4  -8    2.26    0.16
  10  -4   8    2.12    0.14
  10   4   8    2.26    0.16
  10   4   8    2.00    0.15
 -10   4  -8    1.97    0.14
  12  -4   8    0.09    0.06
 -12  -4  -8    0.13    0.06
  12  -4   8    0.06    0.05
 -12  -4  -8    0.11    0.07
 -12   4  -8   -0.02    0.04
  12   4   8    0.11    0.07
  12   4   8   -0.03    0.04
  14  -4   8    1.86    0.18
  14  -4   8    1.70    0.18
 -14  -4  -8    1.81    0.18
 -14  -4  -8    1.52    0.16
  14   4   8    1.60    0.17
 -14   4  -8    1.69    0.17
  14   4   8    1.72    0.17
  16  -4   8    2.97    0.22
  16  -4   8    2.73    0.21
 -16  -4  -8    3.12    0.21
 -16   4  -8    3.03    0.22
  16   4   8    2.77    0.20
  16   4   8    3.21    0.21
  18  -4   8   -0.01    0.08
  18  -4   8    0.01    0.07
 -18  -4  -8   -0.05    0.06
 -18   4  -8   -0.01    0.07
  18   4   8    0.09    0.07
  18   4   8    0.03    0.07
  18   4   8    0.00    0.06
 -23  -5   8    4.48    0.29
  23  -5  -8    4.29    0.29
  21  -5  -8    2.08    0.22
 -21  -5   8    2.22    0.23
 -19  -5   8    7.20    0.35
  19  -5  -8    7.53    0.35
 -17  -5   8    4.41    0.25
  17  -5  -8    4.19    0.25
  15  -5  -8   14.62    0.48
 -15  -5   8   14.17    0.49
  13  -5  -8    0.08    0.05
 -13  -5   8    0.00    0.04
  13  -5  -8    0.02    0.05
  11  -5  -8   24.13    0.59
 -11  -5   8   24.59    0.67
  11  -5  -8   23.88    0.65
  -9  -5   8   14.89    0.36
   9  -5  -8   14.11    0.44
  -9  -5   8   14.67    0.46
   9  -5  -8   13.88    0.39
  -7  -5   8    6.50    0.21
  -7  -5   8    6.60    0.27
   7  -5  -8    6.31    0.25
   7  -5  -8    6.62    0.23
  -5  -5   8   16.02    0.47
  -5  -5   8   15.70    0.41
   5  -5  -8   15.03    0.44
   5  -5  -8   15.49    0.42
  -3  -5   8    3.24    0.15
  -3  -5   8    3.62    0.18
   3  -5  -8    3.52    0.17
  -1  -5   8   11.09    0.37
  -1  -5   8   11.62    0.34
   1  -5  -8   10.83    0.34
   1  -5   8    3.80    0.19
  -1  -5  -8    3.48    0.17
   1  -5   8    3.54    0.19
  -1   5  -8    3.85    0.15
   3  -5   8    8.83    0.25
   3  -5   8    8.78    0.31
  -3  -5  -8    8.36    0.30
  -3  -5  -8    8.38    0.29
  -3   5  -8    8.24    0.25
   5  -5   8    4.88    0.23
  -5  -5  -8    4.95    0.21
  -5  -5  -8    4.78    0.22
   5  -5   8    5.00    0.19
   5   5   8    4.93    0.22
  -5   5  -8    4.80    0.19
  -7  -5  -8    1.66    0.13
  -7  -5  -8    1.84    0.13
   7  -5   8    1.50    0.11
   7  -5   8    1.29    0.14
   7   5   8    1.66    0.13
  -7   5  -8    1.58    0.12
   7   5   8    1.71    0.14
  -9  -5  -8    2.60    0.17
   9  -5   8    3.00    0.17
  -9  -5  -8    2.73    0.17
   9  -5   8    2.45    0.17
  -9   5  -8    2.50    0.16
   9   5   8    2.62    0.17
   9   5   8    2.65    0.17
  11  -5   8    0.32    0.08
 -11  -5  -8    0.35    0.08
 -11  -5  -8    0.19    0.07
  11  -5   8    0.21    0.08
 -11   5  -8    0.30    0.08
  11   5   8    0.27    0.07
  11   5   8    0.27    0.08
  13  -5   8    1.23    0.16
  13  -5   8    1.43    0.15
 -13  -5  -8    1.25    0.14
 -13  -5  -8    1.39    0.15
 -13   5  -8    1.39    0.16
  13   5   8    1.33    0.15
  13   5   8    1.18    0.14
  15  -5   8    0.17    0.09
 -15  -5  -8    0.14    0.08
 -15  -5  -8    0.12    0.07
  15  -5   8    0.30    0.10
 -15   5  -8    0.17    0.08
  15   5   8    0.24    0.09
  15   5   8    0.25    0.09
  17  -5   8    0.04    0.08
 -17  -5  -8   -0.02    0.07
  17  -5   8    0.07    0.06
 -17  -5  -8    0.06    0.07
 -17   5  -8    0.02    0.07
  17   5   8    0.03    0.06
  17   5   8    0.01    0.06
 -22  -6   8    1.41    0.20
  22  -6  -8    1.45    0.20
 -20  -6   8    2.17    0.22
  20  -6  -8    2.25    0.23
 -18  -6   8    0.85    0.15
  18  -6  -8    0.76    0.13
  16  -6  -8    9.26    0.39
 -16  -6   8    9.67    0.40
 -14  -6   8    9.70    0.38
  14  -6  -8    9.18    0.32
  14  -6  -8    9.60    0.38
 -12  -6   8    1.00    0.13
  12  -6  -8    0.98    0.11
  12  -6  -8    1.09    0.14
  10  -6  -8   36.19    0.83
 -10  -6   8   35.59    0.91
  10  -6  -8   34.36    0.87
  -8  -6   8    1.78    0.14
   8  -6  -8    1.84    0.12
   8  -6  -8    1.68    0.13
  -8  -6   8    1.84    0.11
  -6  -6   8    6.27    0.27
   6  -6  -8    6.54    0.25
  -6  -6   8    6.38    0.23
   6  -6  -8    6.48    0.26
   4  -6  -8   17.80    0.50
  -4  -6   8   18.36    0.48
  -4  -6   8   18.35    0.54
   4  -6  -8   18.67    0.50
  -2  -6   8    0.63    0.09
  -2  -6   8    0.59    0.10
   2  -6  -8    0.50    0.08
   2  -6  -8    0.45    0.07
   0  -6   8   13.56    0.43
   0  -6   8   12.91    0.40
   0  -6  -8   13.65    0.40
   0  -6  -8   13.13    0.40
   2  -6   8    1.06    0.13
  -2  -6  -8    1.05    0.12
  -2  -6  -8    0.95    0.12
   2  -6   8    1.09    0.12
  -4  -6  -8   20.44    0.56
  -4  -6  -8   20.80    0.57
   4  -6   8   21.43    0.59
  -6  -6  -8    2.08    0.16
  -6  -6  -8    2.39    0.15
   6  -6   8    2.22    0.16
   8  -6   8    0.86    0.13
  -8  -6  -8    0.67    0.10
  -8  -6  -8    0.66    0.11
   8   6   8    0.60    0.10
   8   6   8    0.74    0.12
  -8   6  -8    0.72    0.10
 -10  -6  -8    3.13    0.19
  10  -6   8    3.39    0.18
  10  -6   8    2.58    0.19
 -10  -6  -8    3.03    0.18
  10   6   8    3.10    0.20
  10   6   8    2.92    0.19
 -10   6  -8    3.28    0.18
  12  -6   8    0.00    0.05
  12  -6   8    0.01    0.07
 -12  -6  -8   -0.05    0.06
 -12  -6  -8    0.05    0.06
  12   6   8    0.06    0.07
 -12   6  -8   -0.04    0.05
  12   6   8    0.01    0.06
  14  -6   8    0.33    0.10
 -14  -6  -8    0.28    0.09
 -14  -6  -8    0.19    0.08
  14  -6   8    0.27    0.09
 -14   6  -8    0.35    0.09
  14   6   8    0.14    0.08
  14   6   8    0.36    0.10
  16  -6   8    0.09    0.08
 -16  -6  -8    0.03    0.08
  16  -6   8    0.03    0.07
 -16  -6  -8    0.05    0.08
 -16   6  -8    0.02    0.07
  16   6   8    0.02    0.08
  16   6   8    0.00    0.08
  19  -7  -8   -0.03    0.06
 -19  -7   8   -0.01    0.07
  17  -7  -8    0.04    0.07
 -17  -7   8   -0.06    0.05
  15  -7  -8    1.09    0.13
 -15  -7   8    1.14    0.16
  15  -7  -8    1.00    0.15
  13  -7  -8    0.08    0.07
 -13  -7   8    0.04    0.06
  13  -7  -8    0.16    0.07
 -11  -7   8   12.05    0.45
  11  -7  -8   12.57    0.41
  11  -7  -8   13.47    0.45
   9  -7  -8    1.17    0.13
  -9  -7   8    0.94    0.13
   9  -7  -8    1.26    0.14
  -7  -7   8   11.93    0.41
  -7  -7   8   11.43    0.35
   7  -7  -8   10.89    0.37
   7  -7  -8   11.04    0.37
   5  -7  -8    0.20    0.06
   5  -7  -8    0.33    0.07
  -5  -7   8    0.13    0.06
  -5  -7   8    0.18    0.06
   3  -7  -8    4.80    0.21
   3  -7  -8    4.63    0.23
  -3  -7   8    4.38    0.23
  -3  -7   8    4.71    0.21
  -1  -7   8    9.33    0.33
   1  -7  -8    9.79    0.34
   1  -7  -8    9.23    0.32
  -1  -7   8    9.35    0.36
   1  -7   8    0.22    0.07
  -1  -7  -8    0.15    0.06
  -1  -7  -8    0.19    0.06
   1  -7   8    0.08    0.06
   3  -7   8   17.50    0.52
  -3  -7  -8   17.29    0.52
   3  -7   8   16.90    0.54
  -3  -7  -8   17.66    0.50
  -5  -7  -8    0.30    0.08
  -5  -7  -8    0.39    0.08
   5  -7   8    0.35    0.09
   7  -7   8   12.02    0.43
  -7  -7  -8   12.81    0.43
  -7  -7  -8   13.19    0.41
  -9  -7  -8    0.17    0.07
  -9  -7  -8    0.23    0.08
   9  -7   8    0.10    0.07
   9   7   8    0.32    0.08
   9   7   8    0.05    0.06
 -11  -7  -8    0.62    0.11
 -11  -7  -8    0.72    0.12
  11  -7   8    0.62    0.13
  11   7   8    0.54    0.11
  11   7   8    0.53    0.11
  13  -7   8    1.05    0.16
 -13  -7  -8    1.27    0.15
 -13  -7  -8    1.26    0.16
  13   7   8    1.10    0.15
  13   7   8    1.27    0.16
 -15  -7  -8    0.25    0.10
 -15  -7  -8    0.33    0.10
  15  -7   8    0.11    0.09
  15   7   8    0.48    0.12
  15   7   8    0.51    0.13
  18  -8  -8   -0.04    0.08
 -18  -8   8    0.13    0.10
 -16  -8   8    8.02    0.38
  16  -8  -8    7.63    0.37
 -14  -8   8    7.35    0.35
  14  -8  -8    6.92    0.34
  14  -8  -8    6.98    0.31
  12  -8  -8   10.12    0.38
  12  -8  -8   10.66    0.41
 -12  -8   8   10.39    0.42
  10  -8  -8   25.47    0.71
 -10  -8   8   25.40    0.74
  10  -8  -8   25.54    0.69
  -8  -8   8    0.51    0.09
  -8  -8   8    0.44    0.10
   8  -8  -8    0.45    0.09
   8  -8  -8    0.29    0.08
   6  -8  -8   34.04    0.86
  -6  -8   8   34.12    0.83
  -6  -8   8   34.31    0.91
   6  -8  -8   35.14    0.87
   4  -8  -8    8.81    0.33
  -4  -8   8    8.87    0.33
   4  -8  -8    9.14    0.35
  -4  -8   8    9.62    0.37
  -2  -8   8   16.20    0.50
   2  -8  -8   16.48    0.48
  -2  -8   8   16.43    0.54
   2  -8  -8   17.33    0.52
   0  -8   8   29.81    0.77
   0  -8   8   28.84    0.81
   0  -8  -8   28.93    0.74
   0  -8  -8   29.61    0.77
   2  -8   8    4.49    0.25
  -2  -8  -8    4.04    0.23
   2  -8   8    3.99    0.23
  -2  -8  -8    4.34    0.21
   4  -8   8   22.56    0.68
  -4  -8  -8   23.20    0.65
   4  -8   8   22.27    0.65
  -4  -8  -8   22.81    0.61
  -6  -8  -8    3.16    0.21
   6  -8   8    3.50    0.22
  -6  -8  -8    3.45    0.19
  -8  -8  -8    8.67    0.36
   8  -8   8    8.74    0.37
  10  -8   8    4.53    0.27
 -10  -8  -8    4.55    0.27
  10   8   8    4.55    0.26
  10   8   8    4.67    0.27
  12  -8   8    0.29    0.10
 -12  -8  -8    0.36    0.10
  12   8   8    0.55    0.13
  12   8   8    0.58    0.12
 -15  -9   8    2.24    0.23
  15  -9  -8    1.63    0.20
  15  -9  -8    1.94    0.20
  13  -9  -8    1.12    0.16
  13  -9  -8    1.37    0.18
 -13  -9   8    1.06    0.16
  11  -9  -8    5.20    0.27
 -11  -9   8    4.82    0.28
  11  -9  -8    5.20    0.27
   9  -9  -8    2.49    0.19
   9  -9  -8    2.09    0.17
  -9  -9   8    2.20    0.18
   7  -9  -8   -0.05    0.05
   7  -9  -8    0.03    0.05
  -7  -9   8    0.02    0.06
  -7  -9   8    0.01    0.05
   5  -9  -8    0.65    0.12
   5  -9  -8    0.81    0.12
  -5  -9   8    0.83    0.13
  -5  -9   8    0.72    0.11
   3  -9  -8    1.99    0.15
  -3  -9   8    2.04    0.19
   3  -9  -8    1.71    0.18
  -3  -9   8    1.80    0.18
  -1  -9   8    1.23    0.16
   1  -9  -8    1.32    0.16
  -1  -9   8    0.83    0.13
   1  -9   8    3.90    0.25
  -1  -9  -8    3.68    0.23
   1  -9   8    3.60    0.23
  -3  -9  -8    2.03    0.20
   3  -9   8    2.56    0.20
   3  -9   8    2.65    0.20
  -5  -9  -8    6.89    0.32
   5  -9   8    6.76    0.33
   5  -9   8    7.38    0.34
  -7  -9  -8    0.70    0.13
   7  -9   8    0.81    0.14
   7  -9   8    0.78    0.15
   9  -9   8    0.31    0.11
  -9  -9  -8    0.09    0.08
  10 -10  -8    0.13    0.09
 -10 -10   8    0.08    0.09
   8 -10  -8    0.07    0.07
  -8 -10   8    0.06    0.07
   6 -10  -8    2.53    0.20
  -6 -10   8    2.05    0.21
  -6 -10   8    2.14    0.20
  -4 -10   8    0.50    0.11
   4 -10  -8    0.68    0.13
  -4 -10   8    0.71    0.13
  -2 -10   8    1.93    0.19
  -2 -10   8    2.04    0.21
   2 -10  -8    1.85    0.20
   0 -10   8    0.05    0.07
   0 -10   8    0.07    0.07
   0 -10  -8    0.09    0.07
   2 -10   8    1.40    0.18
   2 -10   8    1.51    0.19
  -2 -10  -8    1.51    0.18
   4 -10   8   -0.05    0.06
   4 -10   8    0.00    0.06
  -4 -10  -8   -0.04    0.06
   6 -10   8    0.06    0.09
   6 -10   8   -0.01    0.06
  -6 -10  -8    0.08    0.09
 -24   0   9   -0.02    0.07
  24   0  -9    0.11    0.08
 -22   0   9   -0.10    0.05
  22   0  -9   -0.08    0.06
 -20   0   9    0.00    0.05
  20   0  -9    0.00    0.06
  18   0  -9   -0.04    0.04
 -18   0   9   -0.01    0.04
 -16   0   9   -0.01    0.04
  16   0  -9   -0.05    0.04
 -14   0   9   -0.01    0.03
  14   0  -9    0.06    0.04
  12   0  -9   -0.02    0.03
 -12   0   9    0.00    0.03
 -10   0   9    0.00    0.01
  10   0  -9    0.01    0.03
 -10   0   9   -0.01    0.03
  -8   0   9   -0.01    0.02
  -8   0   9   -0.02    0.02
   8   0  -9   -0.01    0.03
  -8   0   9   -0.01    0.01
   6   0  -9    0.07    0.03
  -6   0   9    0.04    0.03
  -6   0   9    0.01    0.02
  -6   0   9   -0.02    0.02
   4   0  -9    0.01    0.02
  -4   0   9    0.01    0.02
  -4   0   9    0.01    0.02
  -4   0   9    0.02    0.02
  -2   0   9    0.00    0.03
   2   0  -9    0.01    0.02
  -2   0   9    0.01    0.02
  -2   0   9    0.02    0.02
   0   0  -9   -0.04    0.02
   0   0   9    0.00    0.03
   0   0   9   -0.03    0.02
   2   0   9   -0.03    0.03
  -2   0  -9    0.00    0.03
   2   0   9    0.00    0.03
   4   0   9    0.01    0.03
   4   0   9   -0.01    0.02
  -4   0  -9   -0.03    0.02
  -6   0  -9    0.08    0.04
   6   0   9   -0.01    0.04
   6   0   9   -0.03    0.03
   8   0   9   -0.05    0.02
   8   0   9   -0.06    0.02
  -8   0  -9   -0.02    0.04
  10   0   9   -0.03    0.04
  10   0   9    0.03    0.04
 -10   0  -9    0.03    0.04
  12   0   9    0.04    0.05
 -12   0  -9    0.02    0.06
  12   0   9   -0.01    0.05
  14   0   9   -0.05    0.04
  14   0   9   -0.05    0.05
 -14   0  -9   -0.02    0.05
 -16   0  -9   -0.09    0.04
  16   0   9    0.01    0.05
  16   0   9   -0.04    0.05
  16   0   9   -0.04    0.06
  18   0   9   -0.12    0.05
  18   0   9    0.03    0.07
 -18   0  -9    0.05    0.07
  18   0   9    0.05    0.07
  20   0   9   -0.01    0.08
  20   0   9   -0.05    0.08
 -20   0  -9    0.13    0.09
  25  -1  -9    0.15    0.08
 -25  -1   9    0.01    0.09
  25   1  -9   -0.07    0.06
 -25   1   9   -0.04    0.07
  23  -1  -9    1.36    0.17
 -23  -1   9    1.18    0.17
  23   1  -9    1.24    0.16
 -23   1   9    1.42    0.18
  21  -1  -9    0.26    0.08
 -21  -1   9    0.13    0.07
  21   1  -9    0.24    0.08
 -21   1   9    0.23    0.09
 -19  -1   9    0.01    0.05
  19  -1  -9   -0.09    0.06
 -19   1   9   -0.01    0.05
  19   1  -9    0.01    0.04
  17  -1  -9    1.48    0.15
 -17  -1   9    1.48    0.15
  17   1  -9    1.62    0.14
 -17   1   9    1.66    0.14
  15  -1  -9    1.30    0.14
 -15  -1   9    1.24    0.13
  15   1  -9    1.55    0.12
 -15   1   9    1.47    0.12
 -13  -1   9   11.89    0.37
  13  -1  -9   11.31    0.37
  13   1  -9   11.22    0.35
 -13   1   9   11.24    0.35
  11  -1  -9    0.01    0.03
  11  -1  -9    0.02    0.02
 -11  -1   9   -0.02    0.03
 -11   1   9   -0.01    0.03
  11   1  -9   -0.01    0.03
 -11   1   9    0.04    0.02
   9  -1  -9   20.97    0.54
  -9  -1   9   20.71    0.54
   9  -1  -9   21.71    0.46
  -9  -1   9   21.08    0.44
  -9   1   9   21.02    0.48
  -9   1   9   21.41    0.45
  -9   1   9   21.28    0.52
   9   1  -9   21.00    0.52
  -7  -1   9   10.30    0.25
  -7  -1   9   10.06    0.31
   7  -1  -9   10.64    0.26
   7  -1  -9   10.36    0.31
  -7   1   9   10.51    0.29
  -7   1   9   10.28    0.26
  -7   1   9   10.21    0.28
   7   1  -9   10.65    0.30
  -5  -1   9    0.63    0.07
  -5  -1   9    0.63    0.07
   5  -1  -9    0.74    0.06
  -5  -1   9    0.70    0.05
   5  -1  -9    0.55    0.07
  -5   1   9    0.62    0.05
  -5   1   9    0.53    0.06
   5   1  -9    0.60    0.06
  -5   1   9    0.69    0.06
   3  -1  -9   30.44    0.67
  -3  -1   9   30.94    0.67
  -3  -1   9   31.57    0.72
  -3  -1   9   30.45    0.70
   3  -1  -9   29.41    0.71
  -3   1   9   31.57    0.67
  -3   1   9   30.82    0.68
   3   1  -9   30.08    0.69
  -3   1   9   30.71    0.69
  -1  -1   9    6.12    0.21
   1  -1  -9    6.42    0.21
  -1  -1   9    6.49    0.21
  -1  -1   9    6.17    0.22
  -1   1   9    6.70    0.21
   1   1  -9    6.47    0.21
  -1   1   9    6.32    0.19
  -1   1   9    6.21    0.22
   1  -1   9   47.57    1.01
   1  -1   9   47.37    1.04
  -1  -1  -9   48.33    1.04
  -1  -1  -9   46.55    1.01
  -1   1  -9   46.25    1.02
   1   1   9   48.56    1.04
   1   1   9   46.95    1.01
  -3  -1  -9   24.38    0.59
  -3  -1  -9   24.57    0.60
   3  -1   9   25.81    0.62
   3  -1   9   24.48    0.59
   3   1   9   24.54    0.61
  -3   1  -9   25.30    0.59
   3   1   9   24.58    0.59
  -5  -1  -9   13.20    0.37
  -5  -1  -9   12.89    0.37
   5  -1   9   12.50    0.38
   5  -1   9   11.93    0.36
  -5   1  -9   12.66    0.36
   5   1   9   12.69    0.38
   5   1   9   12.39    0.37
  -7  -1  -9   46.54    1.07
   7  -1   9   47.21    1.07
   7  -1   9   48.89    1.06
  -7   1  -9   49.22    1.07
   7   1   9   47.57    1.05
   7   1   9   45.09    1.07
  -9  -1  -9    2.42    0.16
   9  -1   9    2.26    0.15
   9  -1   9    2.31    0.15
   9   1   9    2.51    0.15
  -9   1  -9    2.27    0.15
   9   1   9    2.30    0.15
  11  -1   9   13.86    0.44
  11  -1   9   14.58    0.45
 -11  -1  -9   14.64    0.45
  11   1   9   14.49    0.44
  11   1   9   14.64    0.45
 -11   1  -9   14.18    0.44
  13  -1   9   17.18    0.52
  13  -1   9   16.30    0.50
 -13  -1  -9   16.25    0.51
  13   1   9   16.92    0.51
 -13   1  -9   16.63    0.51
  13   1   9   16.98    0.51
  15  -1   9    4.07    0.23
  15  -1   9    3.98    0.23
  15  -1   9    3.87    0.23
 -15  -1  -9    3.87    0.23
 -15   1  -9    4.05    0.23
  15   1   9    4.37    0.24
  15   1   9    4.01    0.22
 -17  -1  -9    4.83    0.27
  17  -1   9    5.35    0.29
  17  -1   9    5.63    0.29
  17  -1   9    5.40    0.27
  17   1   9    5.60    0.28
 -17   1  -9    5.26    0.28
  17   1   9    5.29    0.27
  17   1   9    5.05    0.28
  19  -1   9    0.19    0.09
  19  -1   9    0.30    0.11
 -19  -1  -9    0.26    0.11
  19   1   9    0.26    0.10
  19   1   9    0.28    0.10
  19   1   9    0.18    0.09
 -19   1  -9    0.18    0.09
 -24  -2   9    4.66    0.29
  24  -2  -9    4.95    0.30
 -24   2   9    4.21    0.27
  24   2  -9    4.24    0.26
  22  -2  -9    0.50    0.12
 -22  -2   9    0.30    0.09
  22   2  -9    0.22    0.09
 -22   2   9    0.50    0.12
  20  -2  -9    0.11    0.08
 -20  -2   9    0.14    0.07
 -20   2   9    0.24    0.08
  20   2  -9    0.10    0.07
  18  -2  -9    5.67    0.28
 -18  -2   9    5.32    0.27
 -18   2   9    5.78    0.26
  18   2  -9    5.73    0.25
  16  -2  -9    1.58    0.16
 -16  -2   9    1.60    0.14
  16   2  -9    1.59    0.12
 -16   2   9    1.48    0.13
 -14  -2   9    8.17    0.31
  14  -2  -9    8.12    0.31
  14   2  -9    8.69    0.29
 -14   2   9    8.41    0.29
  12  -2  -9   25.66    0.54
 -12  -2   9   25.01    0.66
  12  -2  -9   24.04    0.65
  12   2  -9   25.30    0.61
 -12   2   9   25.00    0.62
 -10  -2   9   14.13    0.42
  10  -2  -9   13.64    0.41
  10  -2  -9   14.39    0.34
  10   2  -9   14.26    0.38
 -10   2   9   13.84    0.34
 -10   2   9   14.18    0.38
  -8  -2   9   44.38    0.88
  -8  -2   9   45.61    1.02
   8  -2  -9   42.03    0.99
   8  -2  -9   44.53    0.91
   8   2  -9   44.57    0.95
  -8   2   9   44.01    0.93
  -8   2   9   43.43    0.96
  -6  -2   9   10.21    0.26
   6  -2  -9   10.52    0.28
  -6  -2   9   10.26    0.32
   6  -2  -9    9.98    0.32
  -6   2   9   10.51    0.29
   6   2  -9   10.92    0.29
  -6   2   9   10.47    0.27
   4  -2  -9   39.69    0.83
   4  -2  -9   37.35    0.88
  -4  -2   9   38.44    0.82
  -4  -2   9   37.97    0.89
  -4   2   9   38.92    0.85
  -4   2   9   39.68    0.83
  -4   2   9   39.39    0.83
   4   2  -9   39.05    0.84
  -2  -2   9    8.80    0.26
   2  -2  -9    8.80    0.26
   2  -2  -9    8.93    0.28
  -2   2   9    8.68    0.26
  -2   2   9    8.80    0.22
  -2   2   9    8.93    0.27
   2   2  -9    9.01    0.25
   0  -2  -9    4.73    0.18
   0  -2   9    5.04    0.19
   0  -2   9    4.83    0.19
   0  -2  -9    5.11    0.20
   0  -2   9    5.16    0.20
   0   2   9    4.93    0.15
   0   2  -9    4.72    0.17
   0   2   9    5.13    0.19
   0   2   9    4.64    0.18
   2  -2   9   40.16    0.93
   2  -2   9   42.05    0.91
  -2  -2  -9   42.65    0.91
  -2  -2  -9   42.47    0.93
   2   2   9   41.01    0.91
   2   2   9   40.12    0.93
  -2   2  -9   40.20    0.90
   4  -2   9    2.62    0.14
   4  -2   9    2.93    0.15
  -4  -2  -9    2.56    0.14
  -4  -2  -9    2.58    0.14
   4   2   9    2.72    0.15
  -4   2  -9    2.50    0.13
   4   2   9    2.51    0.14
   6  -2   9   43.59    1.03
   6  -2   9   45.58    1.02
  -6  -2  -9   45.89    1.03
  -6  -2  -9   44.36    1.00
   6   2   9   45.88    1.03
   6   2   9   46.04    1.01
  -6   2  -9   44.34    1.01
   8  -2   9    5.39    0.23
   8  -2   9    5.57    0.24
  -8  -2  -9    5.50    0.23
  -8  -2  -9    5.82    0.24
   8   2   9    5.09    0.23
   8   2   9    5.11    0.23
  -8   2  -9    5.57    0.23
  10  -2   9   18.51    0.52
 -10  -2  -9   17.74    0.52
  10  -2   9   18.25    0.52
  10   2   9   17.38    0.51
  10   2   9   18.49    0.52
 -10   2  -9   17.77    0.51
 -12  -2  -9    5.35    0.25
  12  -2   9    5.61    0.26
  12  -2   9    5.80    0.26
 -12   2  -9    5.40    0.25
  12   2   9    5.78    0.26
  12   2   9    5.68    0.25
 -14  -2  -9    3.59    0.21
  14  -2   9    3.25    0.21
  14  -2   9    2.79    0.20
  14   2   9    3.47    0.20
 -14   2  -9    3.20    0.21
  14   2   9    2.98    0.20
  16  -2   9    7.05    0.32
  16  -2   9    7.26    0.33
 -16  -2  -9    6.74    0.32
  16   2   9    7.10    0.32
 -16   2  -9    6.78    0.32
  16   2   9    6.52    0.30
  18  -2   9    0.18    0.09
  18  -2   9    0.18    0.09
 -18  -2  -9    0.20    0.09
  18   2   9    0.24    0.09
 -18   2  -9    0.14    0.07
  18   2   9    0.17    0.09
  18   2   9    0.22    0.08
  25  -3  -9    0.78    0.15
 -25  -3   9    0.61    0.15
 -25   3   9    0.76    0.14
  23  -3  -9    0.15    0.08
 -23  -3   9    0.14    0.09
 -23   3   9    0.17    0.09
  21  -3  -9    1.04    0.16
 -21  -3   9    1.36    0.17
  21   3  -9    1.23    0.14
 -21   3   9    1.28    0.15
  19  -3  -9    2.61    0.20
 -19  -3   9    2.94    0.20
  19   3  -9    3.01    0.18
 -19   3   9    3.03    0.19
  17  -3  -9    1.69    0.17
 -17  -3   9    1.87    0.16
 -17   3   9    2.11    0.15
  17   3  -9    2.06    0.14
 -15  -3   9    0.47    0.09
  15  -3  -9    0.46    0.10
  15   3  -9    0.39    0.07
 -15   3   9    0.53    0.08
  13  -3  -9    0.78    0.11
 -13  -3   9    1.05    0.12
  13  -3  -9    0.97    0.08
 -13   3   9    1.03    0.10
  13   3  -9    1.11    0.09
  11  -3  -9    8.40    0.24
 -11  -3   9    8.57    0.31
  11  -3  -9    9.04    0.32
  11   3  -9    8.30    0.26
 -11   3   9    8.70    0.27
   9  -3  -9    1.20    0.08
  -9  -3   9    1.43    0.07
   9  -3  -9    1.39    0.13
  -9  -3   9    1.28    0.11
  -9   3   9    1.53    0.09
  -9   3   9    1.33    0.08
   9   3  -9    1.39    0.09
   7  -3  -9   27.37    0.68
   7  -3  -9   27.16    0.62
  -7  -3   9   27.51    0.60
  -7  -3   9   27.39    0.70
  -7   3   9   27.75    0.63
  -7   3   9   27.72    0.61
   7   3  -9   28.39    0.62
   5  -3  -9   11.20    0.34
  -5  -3   9   10.63    0.34
   5  -3  -9   11.41    0.31
  -5  -3   9   11.21    0.30
  -5   3   9   10.81    0.31
   5   3  -9   10.94    0.29
  -5   3   9   11.35    0.26
   3  -3  -9   38.11    0.88
   3  -3  -9   38.31    0.85
  -3  -3   9   39.02    0.91
  -3  -3   9   38.69    0.84
  -3   3   9   38.62    0.86
   3   3  -9   38.30    0.82
  -3   3   9   39.95    0.80
  -1  -3   9    0.15    0.05
   1  -3  -9    0.19    0.04
  -1  -3   9    0.15    0.04
   1  -3  -9    0.20    0.05
   1   3  -9    0.17    0.04
  -1   3   9    0.19    0.05
  -1   3   9    0.19    0.02
   1  -3   9    6.72    0.24
  -1  -3  -9    6.36    0.24
  -1  -3  -9    6.61    0.23
   1   3   9    6.80    0.24
  -1   3  -9    6.58    0.21
   1   3   9    6.61    0.17
  -3  -3  -9   16.29    0.44
  -3  -3  -9   15.96    0.45
   3  -3   9   16.89    0.45
   3   3   9   14.94    0.43
   3   3   9   15.62    0.45
  -3   3  -9   16.72    0.42
  -5  -3  -9    1.06    0.11
   5  -3   9    1.09    0.11
  -5  -3  -9    1.29    0.11
   5   3   9    0.99    0.11
  -5   3  -9    1.21    0.09
   5   3   9    1.18    0.11
  -7  -3  -9    7.57    0.28
  -7  -3  -9    7.51    0.28
   7  -3   9    7.65    0.29
  -7   3  -9    7.03    0.26
   7   3   9    7.45    0.28
   7   3   9    7.69    0.29
  -9  -3  -9    0.69    0.10
   9  -3   9    0.48    0.09
  -9  -3  -9    0.59    0.09
  -9   3  -9    0.60    0.09
   9   3   9    0.55    0.09
   9   3   9    0.58    0.09
  11  -3   9    5.79    0.27
  11  -3   9    6.10    0.26
 -11  -3  -9    5.93    0.26
 -11  -3  -9    5.70    0.26
 -11   3  -9    6.13    0.26
  11   3   9    5.34    0.25
  11   3   9    5.66    0.26
 -13  -3  -9    1.58    0.16
  13  -3   9    1.93    0.19
  13  -3   9    1.54    0.15
 -13   3  -9    1.45    0.15
  13   3   9    1.65    0.17
  13   3   9    1.54    0.16
 -15  -3  -9    1.17    0.15
  15  -3   9    1.07    0.14
  15  -3   9    1.15    0.16
  15   3   9    1.27    0.15
  15   3   9    1.19    0.15
 -15   3  -9    1.20    0.16
  17  -3   9    0.03    0.07
 -17  -3  -9    0.09    0.08
  17  -3   9    0.06    0.07
  17   3   9    0.00    0.07
 -17   3  -9   -0.04    0.07
  17   3   9   -0.02    0.07
 -19  -3  -9    0.03    0.07
  19  -3   9    0.03    0.07
  19  -3   9    0.13    0.09
  19   3   9    0.03    0.08
  19   3   9   -0.03    0.06
 -19   3  -9   -0.01    0.07
  19   3   9    0.03    0.08
 -24  -4   9   -0.09    0.07
  24  -4  -9    0.01    0.08
  22  -4  -9    1.44    0.19
 -22  -4   9    1.71    0.21
 -22   4   9    1.55    0.18
 -20  -4   9    0.17    0.09
  20  -4  -9    0.12    0.08
 -20   4   9    0.06    0.05
 -18  -4   9   13.48    0.48
  18  -4  -9   12.71    0.46
 -18   4   9   12.29    0.42
 -16  -4   9    9.54    0.38
  16  -4  -9    9.77    0.38
 -16   4   9    9.84    0.34
  14  -4  -9    9.85    0.37
 -14  -4   9   10.09    0.38
 -14   4   9   10.67    0.33
  12  -4  -9   28.28    0.72
  12  -4  -9   27.53    0.62
 -12  -4   9   26.38    0.73
 -12   4   9   26.19    0.65
  10  -4  -9    0.37    0.06
 -10  -4   9    0.35    0.08
  10  -4  -9    0.36    0.08
 -10   4   9    0.41    0.06
 -10   4   9    0.60    0.07
   8  -4  -9   45.38    1.00
  -8  -4   9   47.31    0.97
   8  -4  -9   45.79    1.07
  -8  -4   9   46.12    1.10
  -8   4   9   48.81    1.01
   6  -4  -9    4.77    0.21
  -6  -4   9    5.02    0.18
  -6  -4   9    5.06    0.22
   6  -4  -9    4.92    0.19
   6   4  -9    5.17    0.16
  -6   4   9    5.10    0.19
  -4  -4   9   81.58    1.80
  -4  -4   9   81.67    1.66
   4  -4  -9   81.98    1.67
   4  -4  -9   81.79    1.73
  -4   4   9   82.07    1.70
   4   4  -9   82.29    1.64
  -2  -4   9   27.21    0.70
   2  -4  -9   26.17    0.64
  -2  -4   9   27.00    0.64
   2  -4  -9   27.19    0.67
   2   4  -9   27.26    0.59
  -2   4   9   27.44    0.66
   0  -4   9   61.38    1.42
   0  -4  -9   64.15    1.37
   0  -4  -9   61.75    1.33
   0  -4   9   64.06    1.34
   0   4   9   64.20    1.37
   0   4  -9   63.18    1.30
  -2  -4  -9   71.27    1.49
  -2  -4  -9   70.07    1.52
   2  -4   9   71.04    1.50
   2   4   9   70.24    1.49
  -2   4  -9   71.08    1.46
   2   4   9   70.73    1.52
   4  -4   9   22.91    0.59
  -4  -4  -9   21.61    0.57
  -4  -4  -9   22.08    0.58
   4   4   9   22.32    0.58
  -4   4  -9   22.58    0.55
  -6  -4  -9   67.55    1.47
  -6  -4  -9   66.88    1.45
   6  -4   9   68.64    1.46
  -6   4  -9   68.77    1.44
   6   4   9   65.77    1.47
   6   4   9   65.53    1.44
  -8  -4  -9    0.73    0.11
  -8  -4  -9    0.82    0.11
   8  -4   9    0.66    0.09
   8  -4   9    0.96    0.12
  -8   4  -9    0.86    0.10
   8   4   9    0.87    0.11
   8   4   9    0.64    0.10
  10  -4   9   70.59    1.52
  10  -4   9   68.42    1.53
 -10  -4  -9   67.34    1.51
 -10  -4  -9   69.72    1.54
  10   4   9   69.17    1.55
 -10   4  -9   71.03    1.52
  10   4   9   67.98    1.51
 -12  -4  -9   20.02    0.58
 -12  -4  -9   19.41    0.59
  12  -4   9   20.92    0.61
  12  -4   9   19.57    0.57
 -12   4  -9   20.48    0.58
  12   4   9   20.77    0.60
  12   4   9   20.10    0.59
  14  -4   9   12.60    0.44
  14  -4   9   12.38    0.46
 -14  -4  -9   12.58    0.45
 -14  -4  -9   13.04    0.45
  14   4   9   13.36    0.46
 -14   4  -9   12.97    0.45
  14   4   9   13.16    0.45
 -16  -4  -9   27.94    0.80
  16  -4   9   28.25    0.80
  16  -4   9   29.07    0.81
 -16   4  -9   30.06    0.82
  16   4   9   28.61    0.79
  16   4   9   28.51    0.79
 -18  -4  -9    0.30    0.11
  18  -4   9    0.25    0.10
  18  -4   9    0.10    0.08
  18   4   9    0.10    0.08
  18   4   9    0.33    0.11
 -18   4  -9    0.29    0.11
  23  -5  -9    0.00    0.10
 -23  -5   9   -0.01    0.08
 -21  -5   9    0.52    0.13
  21  -5  -9    0.52    0.13
 -19  -5   9    1.09    0.16
  19  -5  -9    1.40    0.18
 -17  -5   9    0.45    0.10
  17  -5  -9    0.27    0.09
 -15  -5   9    3.66    0.22
  15  -5  -9    3.18    0.22
  13  -5  -9    0.63    0.11
 -13  -5   9    0.59    0.10
  13  -5  -9    0.62    0.08
 -11  -5   9    1.59    0.16
  11  -5  -9    1.52    0.11
  11  -5  -9    1.74    0.17
  -9  -5   9    6.15    0.27
   9  -5  -9    6.36    0.27
  -9  -5   9    6.82    0.22
   9  -5  -9    6.38    0.24
  -7  -5   9   12.96    0.35
  -7  -5   9   13.24    0.43
   7  -5  -9   12.74    0.37
   7  -5  -9   13.39    0.41
   5  -5  -9   19.79    0.52
  -5  -5   9   20.11    0.58
  -5  -5   9   20.85    0.51
   5  -5  -9   21.13    0.56
   3  -5  -9   11.07    0.34
  -3  -5   9   11.40    0.38
   3  -5  -9   11.78    0.36
  -3  -5   9   11.11    0.34
   1  -5  -9    0.31    0.07
  -1  -5   9    0.24    0.06
  -1  -5   9    0.30    0.07
   1  -5  -9    0.29    0.06
   1  -5   9   10.85    0.38
  -1  -5  -9   11.06    0.36
  -1  -5  -9   12.04    0.37
   1  -5   9   11.54    0.36
  -3  -5  -9    1.78    0.13
   3  -5   9    1.80    0.13
   3  -5   9    1.49    0.10
  -3  -5  -9    1.34    0.11
   3   5   9    1.57    0.15
  -3   5  -9    1.56    0.10
   5  -5   9    1.95    0.17
  -5  -5  -9    1.99    0.14
  -5  -5  -9    1.81    0.14
   5  -5   9    1.85    0.12
   5   5   9    1.81    0.15
   5   5   9    1.79    0.14
  -5   5  -9    1.93    0.12
   7  -5   9   11.80    0.36
   7  -5   9   12.18    0.41
  -7  -5  -9   12.09    0.40
  -7  -5  -9   12.06    0.39
   7   5   9   11.72    0.39
  -7   5  -9   11.77    0.36
  -9  -5  -9    0.02    0.05
   9  -5   9    0.00    0.06
  -9  -5  -9   -0.03    0.05
   9  -5   9    0.10    0.06
  -9   5  -9   -0.02    0.05
   9   5   9    0.02    0.05
   9   5   9   -0.04    0.04
  11  -5   9   -0.04    0.06
  11  -5   9    0.06    0.05
 -11  -5  -9    0.03    0.06
 -11  -5  -9    0.01    0.06
  11   5   9    0.07    0.06
 -11   5  -9    0.04    0.05
  11   5   9    0.01    0.06
  13  -5   9    0.10    0.07
 -13  -5  -9    0.06    0.07
 -13  -5  -9   -0.03    0.06
  13  -5   9    0.19    0.09
  13   5   9    0.14    0.08
  13   5   9   -0.03    0.06
 -13   5  -9    0.15    0.07
 -15  -5  -9    0.00    0.06
  15  -5   9    0.04    0.07
  15  -5   9   -0.02    0.07
 -15  -5  -9   -0.05    0.06
  15   5   9    0.04    0.07
  15   5   9    0.06    0.08
 -15   5  -9   -0.03    0.06
  17  -5   9    2.98    0.24
  17  -5   9    3.14    0.24
 -17  -5  -9    2.75    0.22
 -17   5  -9    3.13    0.23
  17   5   9    3.19    0.23
  17   5   9    3.06    0.23
  20  -6  -9    0.64    0.13
 -20  -6   9    0.72    0.15
 -18  -6   9    0.55    0.12
  18  -6  -9    0.50    0.13
  16  -6  -9    1.70    0.19
 -16  -6   9    1.87    0.20
  14  -6  -9    1.15    0.12
 -14  -6   9    1.55    0.18
  14  -6  -9    1.36    0.16
  12  -6  -9    5.59    0.23
 -12  -6   9    6.07    0.29
  12  -6  -9    5.69    0.28
  10  -6  -9    0.38    0.08
  10  -6  -9    0.42    0.09
 -10  -6   9    0.42    0.09
  -8  -6   9   13.13    0.36
   8  -6  -9   12.08    0.38
  -8  -6   9   12.53    0.43
   8  -6  -9   12.74    0.41
   6  -6  -9    0.02    0.05
  -6  -6   9    0.00    0.04
  -6  -6   9   -0.02    0.03
   6  -6  -9   -0.01    0.04
  -4  -6   9   11.15    0.35
   4  -6  -9   11.58    0.37
   4  -6  -9   10.97    0.37
  -4  -6   9   11.51    0.39
   2  -6  -9   30.59    0.75
  -2  -6   9   31.71    0.81
  -2  -6   9   29.83    0.75
   2  -6  -9   32.01    0.77
   0  -6   9    1.40    0.15
   0  -6   9    1.24    0.13
   0  -6  -9    1.52    0.12
   0  -6  -9    1.55    0.13
   2  -6   9   29.20    0.74
  -2  -6  -9   27.87    0.72
   2  -6   9   28.36    0.77
  -2  -6  -9   29.66    0.73
  -4  -6  -9    8.13    0.30
  -4  -6  -9    7.42    0.30
   4  -6   9    7.90    0.31
   6  -6   9   11.07    0.39
  -6  -6  -9   11.05    0.38
  -6  -6  -9   10.96    0.37
   6   6   9   10.71    0.38
   6   6   9   11.23    0.39
  -8  -6  -9    2.01    0.17
  -8  -6  -9    1.77    0.17
   8  -6   9    2.18    0.17
   8   6   9    2.08    0.18
   8   6   9    2.14    0.16
 -10  -6  -9    1.08    0.14
 -10  -6  -9    0.95    0.13
  10  -6   9    0.84    0.13
  10   6   9    1.08    0.14
  10   6   9    0.84    0.12
 -10   6  -9    1.06    0.13
  12  -6   9    4.17    0.26
 -12  -6  -9    4.27    0.24
  12  -6   9    4.47    0.23
 -12  -6  -9    4.38    0.24
  12   6   9    4.78    0.25
 -12   6  -9    4.40    0.24
  12   6   9    4.67    0.26
  14  -6   9    1.00    0.14
 -14  -6  -9    1.46    0.17
  14  -6   9    1.32    0.18
 -14  -6  -9    1.15    0.16
  14   6   9    1.29    0.16
 -14   6  -9    1.17    0.16
  14   6   9    1.08    0.16
 -16  -6  -9    2.80    0.22
 -16  -6  -9    3.18    0.24
  16  -6   9    2.88    0.22
  16  -6   9    3.02    0.24
  16   6   9    3.03    0.23
 -16   6  -9    2.62    0.22
  16   6   9    2.77    0.22
 -19  -7   9    2.33    0.24
  19  -7  -9    2.34    0.24
 -17  -7   9    2.01    0.22
  17  -7  -9    1.83    0.20
 -15  -7   9    0.09    0.08
  15  -7  -9    0.09    0.08
  13  -7  -9    1.75    0.18
  13  -7  -9    1.82    0.15
 -13  -7   9    1.54    0.18
  11  -7  -9    0.27    0.08
  11  -7  -9    0.22    0.07
 -11  -7   9    0.39    0.10
  -9  -7   9    2.43    0.19
   9  -7  -9    2.11    0.17
   9  -7  -9    2.49    0.17
  -7  -7   9    0.71    0.11
   7  -7  -9    0.66    0.10
  -7  -7   9    0.58    0.09
   7  -7  -9    0.47    0.09
   5  -7  -9    0.89    0.11
   5  -7  -9    0.84    0.11
  -5  -7   9    0.92    0.12
  -5  -7   9    1.06    0.12
  -3  -7   9    5.51    0.24
  -3  -7   9    5.20    0.26
   3  -7  -9    4.80    0.22
   3  -7  -9    5.29    0.24
   1  -7  -9    0.19    0.07
  -1  -7   9    0.18    0.06
  -1  -7   9    0.22    0.07
   1  -7  -9    0.17    0.06
  -1  -7  -9    4.24    0.21
   1  -7   9    4.08    0.23
  -1  -7  -9    4.15    0.22
   1  -7   9    4.12    0.22
   3  -7   9    9.25    0.37
  -3  -7  -9    9.23    0.33
   3  -7   9    9.01    0.35
  -5  -7  -9    3.74    0.20
   5  -7   9    3.74    0.22
  -5  -7  -9    3.77    0.22
  -7  -7  -9    3.46    0.20
   7  -7   9    3.60    0.22
  -7  -7  -9    3.86    0.22
   7   7   9    3.60    0.21
   7   7   9    3.67    0.22
  -9  -7  -9    0.02    0.06
  -9  -7  -9    0.02    0.06
   9  -7   9   -0.01    0.05
   9   7   9    0.06    0.06
   9   7   9    0.01    0.06
 -11  -7  -9    9.11    0.38
  11  -7   9    8.59    0.38
 -11  -7  -9    9.10    0.36
  11   7   9    9.78    0.38
  11   7   9    8.75    0.38
 -13  -7  -9    4.73    0.27
 -13  -7  -9    4.90    0.26
  13  -7   9    5.09    0.29
  13   7   9    4.93    0.28
  13   7   9    4.18    0.26
 -18  -8   9    1.16    0.18
  18  -8  -9    1.20    0.18
  16  -8  -9    0.72    0.14
 -16  -8   9    0.65    0.13
 -14  -8   9    1.24    0.17
  14  -8  -9    0.84    0.14
  14  -8  -9    0.89    0.13
 -12  -8   9    0.07    0.08
  12  -8  -9    0.00    0.06
  12  -8  -9   -0.03    0.05
  10  -8  -9    5.20    0.27
  10  -8  -9    5.16    0.25
 -10  -8   9    5.04    0.28
  -8  -8   9    1.12    0.14
   8  -8  -9    0.87    0.13
   8  -8  -9    1.03    0.14
   6  -8  -9    2.45    0.18
   6  -8  -9    2.41    0.17
  -6  -8   9    2.57    0.16
  -6  -8   9    2.49    0.19
  -4  -8   9    0.24    0.08
   4  -8  -9    0.22    0.07
   4  -8  -9    0.21    0.08
  -4  -8   9    0.21    0.08
  -2  -8   9    0.06    0.04
   2  -8  -9   -0.04    0.04
   2  -8  -9   -0.05    0.03
  -2  -8   9    0.03    0.06
   0  -8   9    0.09    0.06
   0  -8   9    0.13    0.06
   0  -8  -9    0.19    0.06
   0  -8  -9    0.17    0.08
   2  -8   9    0.35    0.09
  -2  -8  -9    0.40    0.09
   2  -8   9    0.30    0.08
  -2  -8  -9    0.29    0.08
  -4  -8  -9    0.03    0.06
   4  -8   9    0.03    0.07
  -4  -8  -9   -0.02    0.05
   4  -8   9   -0.02    0.05
  -6  -8  -9    2.22    0.16
  -6  -8  -9    2.15    0.18
   6  -8   9    1.97    0.21
   6  -8   9    2.33    0.22
  -8  -8  -9    1.07    0.15
  -8  -8  -9    1.46    0.16
   8  -8   9    1.20    0.16
   8   8   9    1.08    0.14
   8   8   9    1.07    0.16
  10  -8   9    0.71    0.14
 -10  -8  -9    0.52    0.12
  10   8   9    0.65    0.13
  10   8   9    0.54    0.12
 -12  -8  -9    0.07    0.08
  12  -8   9    0.27    0.10
  12   8   9    0.20    0.09
  12   8   9    0.06    0.09
 -15  -9   9    0.03    0.08
  15  -9  -9    0.04    0.08
  13  -9  -9    4.56    0.27
 -13  -9   9    4.82    0.30
  13  -9  -9    4.74    0.26
 -11  -9   9   -0.01    0.07
  11  -9  -9    0.01    0.06
  11  -9  -9   -0.03    0.07
  -9  -9   9    3.02    0.22
   9  -9  -9    2.99    0.21
   9  -9  -9    2.75    0.20
   7  -9  -9    7.00    0.32
   7  -9  -9    6.86    0.30
  -7  -9   9    6.14    0.32
  -5  -9   9    0.53    0.10
   5  -9  -9    0.50    0.11
   5  -9  -9    0.49    0.10
  -5  -9   9    0.26    0.09
   3  -9  -9   12.17    0.42
  -3  -9   9   13.47    0.48
   3  -9  -9   12.34    0.45
  -3  -9   9   12.54    0.43
   1  -9  -9    1.48    0.18
  -1  -9   9    1.51    0.18
  -1  -9   9    1.50    0.17
   1  -9  -9    1.78    0.15
  -1  -9  -9   10.58    0.41
   1  -9   9    9.77    0.39
   1  -9   9   10.10    0.42
   3  -9   9    3.66    0.24
  -3  -9  -9    3.97    0.24
   3  -9   9    3.40    0.23
   5  -9   9    2.25    0.23
   5  -9   9    1.80    0.20
  -5  -9  -9    2.38    0.23
  -7  -9  -9    4.01    0.26
   7  -9   9    4.40    0.28
   7  -9   9    4.01    0.26
  -9  -9  -9    0.01    0.09
   9  -9   9    0.03    0.09
   9   9   9    0.13    0.08
   9   9   9    0.07    0.09
  10 -10  -9    0.20    0.10
 -10 -10   9    0.21    0.10
   8 -10  -9    5.88    0.31
  -8 -10   9    5.65    0.32
   6 -10  -9    0.87    0.15
  -6 -10   9    0.86    0.15
  -4 -10   9    8.62    0.39
   4 -10  -9    9.06    0.39
  -4 -10   9    8.50    0.36
   2 -10  -9    0.07    0.09
  -2 -10   9   -0.03    0.07
  -2 -10   9   -0.05    0.06
   0 -10   9    8.49    0.38
   0 -10  -9    8.94    0.39
   0 -10   9    8.83    0.40
  -2 -10  -9    1.54    0.19
   2 -10   9    1.53    0.19
   2 -10   9    1.68    0.19
  -4 -10  -9    3.35    0.24
   4 -10   9    3.19    0.23
   4 -10   9    3.10    0.25
 -24   0  10    0.65    0.13
  24   0 -10    0.89    0.15
 -22   0  10    0.57    0.11
  22   0 -10    0.25    0.09
 -20   0  10    0.17    0.07
  20   0 -10    0.28    0.08
 -18   0  10    0.09    0.06
  18   0 -10    0.05    0.06
  16   0 -10    0.00    0.04
 -16   0  10    0.02    0.05
  14   0 -10   18.98    0.53
 -14   0  10   18.94    0.53
  12   0 -10    0.83    0.10
 -12   0  10    0.83    0.10
 -10   0  10   17.68    0.38
  10   0 -10   18.05    0.48
 -10   0  10   17.59    0.48
  -8   0  10    1.94    0.08
  -8   0  10    1.87    0.10
   8   0 -10    1.89    0.12
  -8   0  10    1.96    0.11
  -6   0  10    3.98    0.16
  -6   0  10    4.33    0.14
  -6   0  10    4.35    0.16
   6   0 -10    4.25    0.18
  -4   0  10    8.47    0.26
  -4   0  10    8.58    0.26
   4   0 -10    8.41    0.27
  -4   0  10    8.66    0.24
  -2   0  10    0.51    0.07
  -2   0  10    0.31    0.06
   2   0 -10    0.35    0.06
  -2   0  10    0.54    0.07
   0   0  10   20.09    0.49
   0   0  10   19.51    0.49
   0   0 -10   19.50    0.50
   0   0  10   19.55    0.51
   2   0  10   13.53    0.38
   2   0  10   13.61    0.39
  -2   0 -10   13.29    0.38
   4   0  10    8.33    0.29
  -4   0 -10    8.61    0.29
   4   0  10    9.00    0.30
  -6   0 -10    0.47    0.08
   6   0  10    0.34    0.07
   6   0  10    0.40    0.08
   8   0  10    1.76    0.14
   8   0  10    1.94    0.14
  -8   0 -10    1.90    0.13
  10   0  10    2.02    0.15
  10   0  10    2.10    0.15
 -10   0 -10    2.26    0.15
  12   0  10    0.28    0.07
 -12   0 -10    0.37    0.09
  12   0  10    0.42    0.09
 -14   0 -10    0.67    0.11
  14   0  10    0.77    0.13
  14   0  10    0.70    0.11
 -16   0 -10    0.34    0.09
  16   0  10    0.40    0.09
  16   0  10    0.15    0.09
  16   0  10    0.29    0.09
  18   0  10    2.50    0.20
 -18   0 -10    2.10    0.21
  18   0  10    1.93    0.21
  18   0  10    2.21    0.21
  25  -1 -10    0.01    0.07
 -25  -1  10    0.19    0.10
 -25   1  10    0.06    0.08
  25   1 -10    0.05    0.08
 -23  -1  10    0.74    0.14
  23  -1 -10    0.94    0.15
 -23   1  10    0.73    0.14
  23   1 -10    0.77    0.13
 -21  -1  10    1.26    0.16
  21  -1 -10    1.43    0.18
  21   1 -10    1.01    0.14
 -21   1  10    1.35    0.16
  19  -1 -10    0.97    0.14
 -19  -1  10    0.85    0.13
  19   1 -10    0.90    0.13
 -19   1  10    0.90    0.12
  17  -1 -10    0.22    0.08
 -17  -1  10    0.37    0.08
  17   1 -10    0.29    0.07
 -17   1  10    0.47    0.09
  15  -1 -10    3.97    0.21
 -15  -1  10    3.46    0.20
  15   1 -10    3.54    0.19
 -15   1  10    3.63    0.18
  13  -1 -10    7.90    0.30
 -13  -1  10    8.41    0.30
  13   1 -10    8.73    0.30
 -13   1  10    8.14    0.29
 -11  -1  10    0.15    0.05
  11  -1 -10    0.22    0.06
  11   1 -10    0.19    0.05
 -11   1  10    0.26    0.05
   9  -1 -10    0.12    0.05
  -9  -1  10    0.16    0.03
  -9  -1  10    0.11    0.04
   9  -1 -10    0.17    0.03
  -9   1  10    0.14    0.04
  -9   1  10    0.15    0.03
  -9   1  10    0.52    0.06
   9   1 -10    0.19    0.05
  -7  -1  10    8.02    0.27
   7  -1 -10    8.16    0.28
   7  -1 -10    8.31    0.23
  -7  -1  10    8.43    0.22
  -7   1  10    8.18    0.23
   7   1 -10    8.77    0.27
  -7   1  10    8.54    0.25
  -7   1  10    8.34    0.25
  -5  -1  10    1.37    0.08
  -5  -1  10    1.35    0.10
   5  -1 -10    1.21    0.08
  -5  -1  10    1.12    0.09
   5  -1 -10    1.19    0.10
   5   1 -10    1.34    0.09
  -5   1  10    1.15    0.08
  -5   1  10    1.22    0.08
  -5   1  10    1.18    0.09
  -3  -1  10    5.24    0.20
   3  -1 -10    5.63    0.21
  -3  -1  10    5.33    0.18
   3  -1 -10    5.39    0.19
  -3  -1  10    5.30    0.20
  -3   1  10    5.10    0.18
   3   1 -10    5.50    0.20
  -3   1  10    4.91    0.19
  -3   1  10    5.32    0.17
  -1  -1  10    4.88    0.20
   1  -1 -10    4.93    0.19
   1  -1 -10    4.73    0.18
  -1  -1  10    4.35    0.18
  -1  -1  10    4.41    0.17
  -1   1  10    4.99    0.19
  -1   1  10    4.87    0.18
   1   1 -10    4.02    0.17
  -1   1  10    4.82    0.16
   1  -1  10    0.69    0.08
  -1  -1 -10    0.86    0.09
  -1  -1 -10    0.77    0.09
   1  -1  10    0.84    0.10
  -1   1 -10    0.84    0.09
   1   1  10    0.78    0.09
   1   1  10    0.72    0.08
   3  -1  10    1.04    0.11
  -3  -1 -10    1.24    0.10
   3  -1  10    1.39    0.10
  -3  -1 -10    1.34    0.10
   3   1  10    1.23    0.12
   3   1  10    1.15    0.09
  -3   1 -10    1.24    0.09
  -5  -1 -10    1.31    0.11
   5  -1  10    1.32    0.12
   5  -1  10    1.18    0.12
   5   1  10    1.14    0.12
  -5   1 -10    1.05    0.10
   7  -1  10    0.09    0.05
  -7  -1 -10    0.10    0.05
   7  -1  10    0.00    0.04
  -7   1 -10   -0.01    0.04
   7   1  10   -0.04    0.04
   7   1  10    0.04    0.04
   9  -1  10    1.27    0.14
  -9  -1 -10    0.94    0.11
   9  -1  10    1.25    0.13
  -9   1 -10    1.01    0.12
   9   1  10    1.39    0.14
   9   1  10    1.17    0.13
 -11  -1 -10    1.99    0.16
  11  -1  10    1.82    0.17
  11  -1  10    1.77    0.17
  11   1  10    1.92    0.15
  11   1  10    1.87    0.18
 -11   1 -10    1.94    0.15
 -13  -1 -10    0.96    0.13
  13  -1  10    0.92    0.13
  13  -1  10    1.22    0.14
  13   1  10    1.06    0.14
 -13   1 -10    0.89    0.13
  13   1  10    1.05    0.13
  15  -1  10    0.63    0.12
  15  -1  10    0.34    0.10
 -15  -1 -10    0.24    0.08
  15  -1  10    0.33    0.10
  15   1  10    0.38    0.09
  15   1  10    0.56    0.12
 -15   1 -10    0.32    0.10
  17  -1  10    0.16    0.08
 -17  -1 -10    0.23    0.09
  17  -1  10    0.03    0.07
  17  -1  10    0.16    0.09
  17   1  10    0.11    0.08
 -17   1 -10    0.08    0.07
  17   1  10    0.24    0.09
  17   1  10    0.24    0.09
  19  -1  10    0.32    0.10
  19  -1  10    0.43    0.12
 -19  -1 -10    0.34    0.11
  19   1  10    0.38    0.11
  19   1  10    0.35    0.11
  19   1  10    0.32    0.11
 -19   1 -10    0.55    0.12
 -24  -2  10    0.35    0.11
  24  -2 -10    0.67    0.14
 -24   2  10    0.37    0.12
  24   2 -10    0.42    0.12
  22  -2 -10    1.04    0.16
 -22  -2  10    0.90    0.14
 -22   2  10    0.96    0.15
  22   2 -10    1.04    0.15
  20  -2 -10    0.11    0.07
 -20  -2  10    0.10    0.08
 -20   2  10    0.10    0.06
  20   2 -10    0.10    0.07
  18  -2 -10    0.10    0.07
 -18  -2  10   -0.01    0.05
  18   2 -10    0.06    0.05
 -18   2  10    0.06    0.05
  16  -2 -10    2.83    0.19
 -16  -2  10    2.94    0.19
  16   2 -10    3.25    0.18
 -16   2  10    2.81    0.17
 -14  -2  10    0.18    0.06
  14  -2 -10    0.29    0.08
  14   2 -10    0.18    0.05
 -14   2  10    0.14    0.05
 -12  -2  10    5.38    0.24
  12  -2 -10    5.12    0.23
  12   2 -10    5.52    0.21
 -12   2  10    5.16    0.20
 -10  -2  10   16.18    0.47
  10  -2 -10   16.15    0.47
  10  -2 -10   16.79    0.39
 -10   2  10   16.92    0.40
 -10   2  10   16.43    0.43
  10   2 -10   15.78    0.43
  -8  -2  10   13.52    0.32
   8  -2 -10   13.12    0.40
   8  -2 -10   13.57    0.34
  -8  -2  10   13.40    0.40
  -8   2  10   13.59    0.35
  -8   2  10   13.81    0.34
  -8   2  10   13.66    0.35
   8   2 -10   13.72    0.37
   6  -2 -10    7.89    0.24
  -6  -2  10    7.94    0.28
   6  -2 -10    7.61    0.27
  -6  -2  10    8.09    0.23
   6   2 -10    8.27    0.25
  -6   2  10    8.24    0.23
  -6   2  10    8.54    0.25
  -6   2  10    8.28    0.24
   4  -2 -10    1.67    0.10
   4  -2 -10    1.57    0.11
  -4  -2  10    1.26    0.10
  -4  -2  10    1.52    0.09
  -4   2  10    1.41    0.07
   4   2 -10    1.37    0.09
  -4   2  10    1.31    0.09
  -4   2  10    1.40    0.09
   2  -2 -10    5.66    0.20
  -2  -2  10    5.62    0.22
  -2  -2  10    5.73    0.20
   2  -2 -10    5.36    0.22
   2   2 -10    5.82    0.20
  -2   2  10    5.90    0.17
  -2   2  10    6.01    0.21
  -2   2  10    5.58    0.21
   0  -2  10    1.12    0.09
   0  -2  10    0.94    0.10
   0  -2 -10    1.19    0.09
   0  -2  10    0.98    0.10
   0  -2 -10    0.79    0.09
   0   2  10    1.10    0.11
   0   2  10    1.14    0.07
   0   2 -10    1.21    0.09
   0   2  10    0.95    0.09
  -2  -2 -10    2.51    0.14
   2  -2  10    2.34    0.13
   2  -2  10    2.24    0.14
  -2  -2 -10    2.25    0.13
  -2   2 -10    2.28    0.12
   2   2  10    2.04    0.13
   2   2  10    2.02    0.13
   4  -2  10    0.81    0.10
  -4  -2 -10    0.99    0.11
  -4  -2 -10    0.68    0.09
   4  -2  10    0.79    0.10
   4   2  10    0.84    0.10
  -4   2 -10    0.81    0.09
   4   2  10    0.76    0.09
   6  -2  10    4.12    0.20
  -6  -2 -10    3.79    0.19
   6  -2  10    3.75    0.19
  -6  -2 -10    3.86    0.19
   6   2  10    3.96    0.20
   6   2  10    4.35    0.20
  -6   2 -10    3.74    0.18
   8  -2  10    5.48    0.24
  -8  -2 -10    5.67    0.24
  -8  -2 -10    5.81    0.25
   8  -2  10    5.41    0.24
   8   2  10    5.41    0.24
  -8   2 -10    4.95    0.22
   8   2  10    5.40    0.24
 -10  -2 -10   10.20    0.37
  10  -2  10   11.34    0.38
  10  -2  10   10.96    0.38
  10   2  10   10.51    0.38
  10   2  10   10.85    0.37
 -10   2 -10   11.10    0.37
 -12  -2 -10    0.30    0.08
  12  -2  10    0.21    0.08
  12  -2  10    0.21    0.08
  12   2  10    0.12    0.07
 -12   2 -10    0.32    0.09
  12   2  10    0.16    0.07
 -14  -2 -10   11.18    0.42
  14  -2  10   11.43    0.42
  14  -2  10   12.08    0.43
 -14   2 -10   11.86    0.42
  14   2  10   11.69    0.42
  14   2  10   11.85    0.42
  16  -2  10    1.84    0.19
  16  -2  10    1.38    0.17
 -16  -2 -10    1.34    0.17
 -16   2 -10    1.30    0.16
  16   2  10    1.31    0.16
  16   2  10    1.34    0.16
 -18  -2 -10    0.16    0.09
  18  -2  10    0.17    0.09
  18  -2  10    0.08    0.08
  18   2  10    0.06    0.08
  18   2  10    0.11    0.08
 -18   2 -10    0.03    0.07
  18   2  10    0.13    0.08
 -23  -3  10    0.78    0.15
  23  -3 -10    0.67    0.15
 -23   3  10    0.52    0.12
  21  -3 -10    2.46    0.23
 -21  -3  10    2.25    0.19
 -21   3  10    2.42    0.18
 -19  -3  10   12.33    0.45
  19  -3 -10   12.11    0.46
  19   3 -10   12.15    0.40
 -19   3  10   11.81    0.42
 -17  -3  10   -0.06    0.05
  17  -3 -10    0.03    0.05
 -17   3  10   -0.01    0.04
  17   3 -10    0.02    0.06
  15  -3 -10    8.82    0.35
 -15  -3  10    8.29    0.34
 -15   3  10    8.27    0.29
  15   3 -10    8.20    0.28
  13  -3 -10    2.94    0.19
 -13  -3  10    3.01    0.18
 -13   3  10    3.16    0.16
  13   3 -10    3.12    0.15
  11  -3 -10   12.89    0.41
 -11  -3  10   12.64    0.41
  11  -3 -10   12.82    0.33
  11   3 -10   12.61    0.35
 -11   3  10   12.89    0.35
   9  -3 -10    0.03    0.03
  -9  -3  10    0.01    0.02
  -9  -3  10   -0.03    0.03
   9  -3 -10   -0.03    0.04
  -9   3  10   -0.01    0.02
  -9   3  10    0.06    0.04
   9   3 -10    0.03    0.03
   7  -3 -10    2.42    0.14
  -7  -3  10    2.28    0.15
   7  -3 -10    2.41    0.12
  -7  -3  10    2.28    0.11
  -7   3  10    2.40    0.10
   7   3 -10    2.43    0.11
  -7   3  10    2.35    0.12
   5  -3 -10    0.05    0.04
  -5  -3  10    0.01    0.03
  -5  -3  10    0.04    0.03
   5  -3 -10    0.04    0.04
   5   3 -10    0.01    0.02
  -5   3  10    0.02    0.02
  -5   3  10    0.03    0.04
   3  -3 -10   15.53    0.41
   3  -3 -10   15.48    0.44
  -3  -3  10   15.24    0.40
  -3   3  10   15.94    0.41
  -3   3  10   14.97    0.42
   3   3 -10   15.50    0.39
  -1  -3  10    0.29    0.06
   1  -3 -10    0.41    0.07
  -1  -3  10    0.28    0.06
   1  -3 -10    0.36    0.06
   1   3 -10    0.27    0.05
  -1   3  10    0.35    0.06
  -1   3  10    0.22    0.06
  -1  -3 -10   25.71    0.62
   1  -3  10   24.83    0.62
  -1  -3 -10   24.80    0.63
   1   3  10   25.10    0.62
  -1   3 -10   25.56    0.59
   1   3  10   24.91    0.63
  -3  -3 -10   21.92    0.58
  -3  -3 -10   21.73    0.56
   3  -3  10   22.24    0.57
   3   3  10   21.89    0.58
   3   3  10   20.63    0.56
  -3   3 -10   22.19    0.54
  -5  -3 -10   24.15    0.62
   5  -3  10   24.58    0.63
  -5  -3 -10   24.48    0.63
  -5   3 -10   23.99    0.60
   5   3  10   24.46    0.62
   5   3  10   23.71    0.63
  -7  -3 -10   23.92    0.64
   7  -3  10   25.28    0.65
  -7  -3 -10   23.74    0.63
  -7   3 -10   24.10    0.62
   7   3  10   23.14    0.63
   7   3  10   24.87    0.65
  -9  -3 -10    0.59    0.10
  -9  -3 -10    0.50    0.09
   9  -3  10    1.12    0.14
  -9   3 -10    0.59    0.10
   9   3  10    0.68    0.11
   9   3  10    0.76    0.11
  11  -3  10   14.08    0.45
 -11  -3 -10   13.77    0.45
 -11  -3 -10   13.38    0.45
  11  -3  10   14.04    0.47
  11   3  10   13.73    0.45
  11   3  10   13.34    0.45
 -11   3 -10   13.95    0.45
  13  -3  10    0.09    0.07
 -13  -3 -10    0.05    0.06
  13  -3  10    0.09    0.07
 -13   3 -10    0.09    0.08
  13   3  10    0.14    0.08
  13   3  10    0.12    0.07
  15  -3  10    3.34    0.22
 -15  -3 -10    3.66    0.24
  15  -3  10    3.65    0.24
  15   3  10    3.34    0.22
  15   3  10    3.67    0.23
 -15   3 -10    3.68    0.23
  17  -3  10    0.54    0.12
 -17  -3 -10    0.48    0.11
  17  -3  10    0.46    0.12
 -17   3 -10    0.44    0.11
  17   3  10    0.42    0.10
  17   3  10    0.43    0.11
 -22  -4  10    0.00    0.07
  22  -4 -10    0.05    0.09
 -20  -4  10    0.10    0.08
  20  -4 -10    0.18    0.09
  18  -4 -10    5.79    0.30
 -18  -4  10    5.41    0.29
  16  -4 -10    0.04    0.06
 -16  -4  10    0.07    0.06
 -14  -4  10   -0.01    0.05
  14  -4 -10    0.02    0.06
 -12  -4  10    2.04    0.16
  12  -4 -10    1.92    0.12
  12  -4 -10    2.00    0.16
 -10  -4  10    7.96    0.32
  10  -4 -10    8.65    0.32
  10  -4 -10    8.79    0.27
 -10   4  10    8.26    0.26
  -8  -4  10    3.16    0.18
  -8  -4  10    3.34    0.13
   8  -4 -10    3.07    0.17
   8  -4 -10    3.18    0.15
  -8   4  10    3.32    0.15
   6  -4 -10    0.23    0.06
   6  -4 -10    0.28    0.06
  -6  -4  10    0.27    0.07
  -6  -4  10    0.30    0.06
  -6   4  10    0.22    0.06
  -4  -4  10   42.00    1.02
   4  -4 -10   43.99    1.00
   4  -4 -10   42.96    0.95
  -4  -4  10   42.31    0.93
  -4   4  10   42.97    0.96
   4   4 -10   42.92    0.90
   2  -4 -10    9.11    0.30
   2  -4 -10    8.71    0.31
  -2  -4  10    9.08    0.32
  -2  -4  10    8.77    0.29
  -2   4  10    8.88    0.30
   2   4 -10    8.99    0.25
   0  -4  10    0.78    0.10
   0  -4 -10    0.86    0.11
   0  -4 -10    1.01    0.11
   0  -4  10    0.87    0.10
   0   4 -10    0.91    0.08
   0   4  10    0.86    0.10
  -2  -4 -10   28.62    0.72
   2  -4  10   30.37    0.73
  -2  -4 -10   29.67    0.74
  -2   4 -10   30.07    0.68
   2   4  10   29.68    0.72
   2   4  10   28.90    0.73
   4  -4  10    2.43    0.16
  -4  -4 -10    2.89    0.17
  -4  -4 -10    2.94    0.17
   4   4  10    2.96    0.17
  -4   4 -10    2.98    0.15
   4   4  10    2.88    0.17
  -6  -4 -10    3.29    0.19
   6  -4  10    3.83    0.21
  -6  -4 -10    3.32    0.19
   6   4  10    3.44    0.19
   6   4  10    3.55    0.20
  -6   4 -10    3.61    0.18
   8  -4  10   17.56    0.53
  -8  -4 -10   17.28    0.51
  -8  -4 -10   17.86    0.53
   8   4  10   17.41    0.53
   8   4  10   17.35    0.51
  -8   4 -10   17.55    0.50
  10  -4  10   -0.11    0.04
 -10  -4 -10    0.08    0.06
 -10  -4 -10    0.04    0.05
  10  -4  10    0.14    0.06
  10   4  10    0.05    0.06
  10   4  10    0.02    0.06
 -10   4 -10   -0.02    0.05
  12  -4  10    6.91    0.30
 -12  -4 -10    6.89    0.31
 -12  -4 -10    6.85    0.31
  12  -4  10    7.26    0.32
  12   4  10    6.73    0.31
  12   4  10    6.69    0.30
 -12   4 -10    7.46    0.31
 -14  -4 -10    7.30    0.33
  14  -4  10    7.42    0.34
  14  -4  10    7.30    0.33
 -14  -4 -10    7.54    0.34
 -14   4 -10    6.99    0.33
  14   4  10    7.05    0.33
  14   4  10    7.52    0.33
 -16  -4 -10   -0.01    0.07
  16  -4  10    0.07    0.08
  16  -4  10    0.02    0.06
  16   4  10    0.14    0.07
  16   4  10   -0.03    0.06
 -16   4 -10   -0.01    0.07
  21  -5 -10    0.03    0.08
 -21  -5  10    0.12    0.07
 -19  -5  10    0.01    0.06
  19  -5 -10   -0.01    0.07
  17  -5 -10    2.81    0.21
 -17  -5  10    2.82    0.21
 -15  -5  10    2.76    0.21
  15  -5 -10    2.58    0.20
  13  -5 -10    6.68    0.30
 -13  -5  10    6.44    0.30
  13  -5 -10    6.25    0.23
  11  -5 -10    1.59    0.11
 -11  -5  10    1.77    0.18
  11  -5 -10    2.03    0.15
   9  -5 -10    7.32    0.26
   9  -5 -10    7.01    0.29
  -9  -5  10    7.30    0.30
   7  -5 -10   16.48    0.48
   7  -5 -10   15.98    0.44
  -7  -5  10   15.89    0.41
  -7  -5  10   15.90    0.49
   5  -5 -10    1.83    0.14
  -5  -5  10    1.75    0.12
   5  -5 -10    1.81    0.12
  -5  -5  10    1.66    0.14
  -3  -5  10   36.07    0.92
   3  -5 -10   36.40    0.88
  -3  -5  10   37.52    0.85
   3  -5 -10   36.89    0.85
  -3   5  10   37.19    0.87
  -1  -5  10   14.10    0.42
   1  -5 -10   14.57    0.44
  -1  -5  10   14.61    0.46
   1  -5 -10   14.95    0.43
  -1   5  10   14.64    0.44
   1  -5  10   22.44    0.64
  -1  -5 -10   23.08    0.61
   1  -5  10   23.45    0.60
  -1  -5 -10   22.43    0.60
   1   5  10   22.94    0.61
  -3  -5 -10   11.63    0.38
  -3  -5 -10   12.32    0.39
   3  -5  10   11.56    0.39
  -3   5 -10   12.64    0.36
   3   5  10   11.99    0.39
   3   5  10   12.10    0.40
   5  -5  10    5.17    0.25
  -5  -5 -10    5.38    0.25
  -5  -5 -10    5.41    0.24
   5  -5  10    5.27    0.21
   5   5  10    5.70    0.26
  -5   5 -10    5.38    0.21
   5   5  10    5.50    0.25
  -7  -5 -10    9.33    0.35
  -7  -5 -10    9.50    0.35
   7  -5  10    9.49    0.36
   7  -5  10    9.52    0.31
  -7   5 -10    9.07    0.31
   7   5  10    9.07    0.35
   7   5  10    9.04    0.34
  -9  -5 -10    1.62    0.16
   9  -5  10    1.47    0.14
   9  -5  10    1.59    0.17
  -9  -5 -10    1.51    0.16
  -9   5 -10    1.44    0.14
   9   5  10    1.46    0.16
   9   5  10    1.22    0.14
  11  -5  10   12.44    0.41
  11  -5  10   10.96    0.43
 -11  -5 -10   11.76    0.42
 -11  -5 -10   11.73    0.42
  11   5  10   11.97    0.43
  11   5  10   11.81    0.44
 -11   5 -10   12.37    0.41
  13  -5  10    2.49    0.20
  13  -5  10    2.69    0.19
 -13  -5 -10    2.32    0.18
 -13  -5 -10    2.51    0.19
  13   5  10    2.30    0.19
  13   5  10    2.13    0.21
 -13   5 -10    2.48    0.19
 -15  -5 -10    4.43    0.27
  15  -5  10    4.36    0.28
 -15  -5 -10    4.49    0.27
  15  -5  10    4.43    0.26
  15   5  10    4.37    0.26
  15   5  10    4.13    0.26
 -15   5 -10    3.80    0.24
 -20  -6  10    0.29    0.11
  20  -6 -10    0.18    0.10
 -18  -6  10    0.72    0.14
  18  -6 -10    0.48    0.12
 -16  -6  10    1.03    0.15
  16  -6 -10    1.02    0.16
 -14  -6  10    2.03    0.18
  14  -6 -10    2.30    0.19
 -12  -6  10    4.78    0.26
  12  -6 -10    4.61    0.25
  12  -6 -10    4.48    0.21
  10  -6 -10    0.13    0.05
 -10  -6  10    0.05    0.06
  10  -6 -10    0.12    0.07
   8  -6 -10    1.98    0.14
  -8  -6  10    2.29    0.17
   8  -6 -10    2.42    0.16
  -6  -6  10    3.30    0.16
   6  -6 -10    3.57    0.20
   6  -6 -10    3.08    0.17
  -6  -6  10    3.72    0.21
  -4  -6  10   -0.01    0.04
   4  -6 -10    0.09    0.06
   4  -6 -10    0.04    0.05
  -4  -6  10    0.02    0.04
   2  -6 -10    7.67    0.29
   2  -6 -10    6.99    0.28
  -2  -6  10    7.57    0.28
  -2  -6  10    7.39    0.31
   0  -6  10    0.01    0.04
   0  -6 -10    0.04    0.05
   0  -6  10   -0.06    0.04
   0  -6 -10    0.03    0.04
  -2  -6 -10    8.61    0.32
   2  -6  10    9.00    0.35
   2  -6  10    8.24    0.32
  -2  -6 -10    9.56    0.33
   2   6  10    7.54    0.31
  -4  -6 -10    1.12    0.13
  -4  -6 -10    1.34    0.14
   4  -6  10    1.36    0.15
   4   6  10    1.18    0.14
   6  -6  10    0.82    0.12
  -6  -6 -10    0.86    0.12
  -6  -6 -10    1.33    0.15
   6   6  10    0.94    0.13
   6   6  10    0.97    0.13
   8  -6  10    4.17    0.25
  -8  -6 -10    4.58    0.24
  -8  -6 -10    3.88    0.23
   8   6  10    3.73    0.22
   8   6  10    3.66    0.23
  10  -6  10    2.90    0.20
 -10  -6 -10    2.66    0.19
 -10  -6 -10    2.47    0.19
  10   6  10    2.71    0.20
  10   6  10    2.42    0.18
 -12  -6 -10    1.77    0.18
  12  -6  10    1.84    0.20
 -12  -6 -10    1.65    0.19
  12   6  10    1.70    0.19
  12   6  10    1.76    0.19
 -14  -6 -10    1.80    0.20
  14  -6  10    1.58    0.20
 -14  -6 -10    1.35    0.17
  14   6  10    1.87    0.20
 -14   6 -10    1.80    0.19
  14   6  10    1.75    0.20
  19  -7 -10    1.31    0.19
 -19  -7  10    1.63    0.21
  17  -7 -10    5.61    0.32
 -17  -7  10    5.99    0.33
  15  -7 -10   -0.01    0.06
 -15  -7  10    0.05    0.07
  13  -7 -10    5.55    0.25
  13  -7 -10    5.73    0.29
 -13  -7  10    5.92    0.31
 -11  -7  10    4.53    0.26
  11  -7 -10    4.48    0.24
  11  -7 -10    4.16    0.22
  -9  -7  10    0.70    0.13
   9  -7 -10    0.52    0.10
   9  -7 -10    0.69    0.10
   7  -7 -10   16.80    0.52
   7  -7 -10   16.80    0.50
  -7  -7  10   16.97    0.55
  -7  -7  10   16.98    0.47
  -5  -7  10    0.02    0.05
   5  -7 -10    0.18    0.07
  -5  -7  10    0.03    0.05
   5  -7 -10    0.10    0.06
  -3  -7  10    8.29    0.35
  -3  -7  10    7.94    0.31
   3  -7 -10    8.05    0.32
   3  -7 -10    8.86    0.33
  -1  -7  10    1.09    0.13
   1  -7 -10    1.06    0.12
  -1  -7  10    0.93    0.14
   1  -7 -10    0.78    0.12
  -1  -7 -10    4.60    0.23
  -1  -7 -10    4.85    0.24
   1  -7  10    4.32    0.24
   1  -7  10    4.51    0.23
  -3  -7 -10    0.80    0.12
   3  -7  10    0.69    0.11
  -3  -7 -10    0.63    0.11
   3  -7  10    0.67    0.12
  -5  -7 -10   -0.05    0.04
   5  -7  10   -0.06    0.05
  -5  -7 -10   -0.07    0.05
   5   7  10   -0.04    0.05
  -7  -7 -10    7.23    0.33
   7  -7  10    7.21    0.33
  -7  -7 -10    6.77    0.30
   7   7  10    7.33    0.33
   7   7  10    7.46    0.33
  -9  -7 -10    0.14    0.07
   9  -7  10    0.19    0.08
  -9  -7 -10    0.27    0.10
   9   7  10    0.03    0.07
   9   7  10    0.03    0.06
 -11  -7 -10    3.04    0.23
 -11  -7 -10    3.17    0.21
  11  -7  10    3.21    0.23
  11   7  10    3.08    0.22
  11   7  10    2.96    0.22
 -13  -7 -10    0.23    0.10
  13  -7  10    0.18    0.09
 -13  -7 -10    0.14    0.09
  13   7  10    0.36    0.11
  13   7  10    0.37    0.11
  16  -8 -10    0.69    0.14
 -16  -8  10    0.63    0.14
 -14  -8  10   -0.01    0.06
  14  -8 -10    0.02    0.06
  14  -8 -10   -0.06    0.07
 -12  -8  10    0.29    0.09
  12  -8 -10    0.38    0.10
  12  -8 -10    0.27    0.09
  10  -8 -10    2.26    0.21
 -10  -8  10    2.22    0.19
  10  -8 -10    2.04    0.19
   8  -8 -10    2.23    0.18
  -8  -8  10    2.13    0.21
   8  -8 -10    2.63    0.19
  -6  -8  10    1.53    0.18
  -6  -8  10    1.36    0.14
   6  -8 -10    1.73    0.17
   6  -8 -10    1.56    0.17
   4  -8 -10    0.01    0.05
  -4  -8  10    0.06    0.05
  -4  -8  10   -0.04    0.04
   4  -8 -10   -0.01    0.06
  -2  -8  10    0.57    0.11
  -2  -8  10    0.59    0.12
   2  -8 -10    0.46    0.10
   2  -8 -10    0.47    0.09
   0  -8 -10    0.74    0.12
   0  -8 -10    0.87    0.12
   0  -8  10    0.80    0.13
   0  -8  10    1.05    0.15
  -2  -8 -10    0.55    0.11
   2  -8  10    0.37    0.10
  -2  -8 -10    0.36    0.09
   2  -8  10    0.49    0.11
   4  -8  10    6.79    0.32
   4  -8  10    6.77    0.33
  -4  -8 -10    6.46    0.31
  -4  -8 -10    7.08    0.30
   6  -8  10    0.25    0.10
  -6  -8 -10    0.22    0.08
  -6  -8 -10    0.34    0.10
   6  -8  10    0.31    0.10
   6   8  10    0.24    0.09
   8  -8  10    5.37    0.30
  -8  -8 -10    5.62    0.30
  -8  -8 -10    5.12    0.27
   8   8  10    5.97    0.31
   8   8  10    5.04    0.29
 -10  -8 -10    0.39    0.10
  10  -8  10    0.36    0.11
 -10  -8 -10    0.14    0.09
  10   8  10    0.31    0.11
  10   8  10    0.27    0.10
  13  -9 -10    5.85    0.30
 -13  -9  10    5.79    0.33
  13  -9 -10    6.01    0.32
  11  -9 -10    1.19    0.16
  11  -9 -10    1.43    0.17
 -11  -9  10    1.85    0.21
   9  -9 -10    6.27    0.31
   9  -9 -10    7.22    0.33
  -9  -9  10    6.48    0.33
  -7  -9  10    7.93    0.37
   7  -9 -10    8.05    0.34
   7  -9 -10    8.08    0.35
   5  -9 -10   -0.05    0.06
   5  -9 -10    0.05    0.07
  -5  -9  10    0.04    0.06
  -5  -9  10    0.01    0.07
   3  -9 -10    5.15    0.26
  -3  -9  10    5.39    0.27
   3  -9 -10    5.24    0.28
  -3  -9  10    5.27    0.29
  -1  -9  10    3.94    0.26
  -1  -9  10    4.02    0.24
   1  -9 -10    4.23    0.25
   1  -9 -10    4.03    0.22
  -1  -9 -10    2.58    0.19
  -1  -9 -10    2.75    0.22
   1  -9  10    2.85    0.21
   1  -9  10    3.17    0.24
   3  -9  10   16.15    0.54
   3  -9  10   15.31    0.56
  -3  -9 -10   14.96    0.53
  -5  -9 -10    0.16    0.09
   5  -9  10    0.15    0.09
   5  -9  10    0.10    0.09
   7  -9  10    7.08    0.37
  -7  -9 -10    7.62    0.36
   7  -9  10    8.13    0.38
   7   9  10    7.31    0.36
  -8 -10  10    5.85    0.33
   8 -10 -10    5.95    0.32
   6 -10 -10    2.79    0.22
  -6 -10  10    2.45    0.21
  -4 -10  10    2.02    0.20
   4 -10 -10    2.02    0.21
  -4 -10  10    1.97    0.22
  -2 -10  10    1.99    0.22
   2 -10 -10    2.49    0.24
  -2 -10  10    2.01    0.21
   0 -10 -10    0.59    0.14
   0 -10  10    0.55    0.13
   0 -10  10    0.52    0.12
  -2 -10 -10    8.75    0.39
   2 -10  10    8.55    0.41
   2 -10  10    8.40    0.38
 -24   0  11    0.00    0.07
  24   0 -11    0.05    0.07
 -22   0  11   -0.06    0.05
  22   0 -11    0.05    0.06
 -20   0  11   -0.07    0.05
  20   0 -11   -0.07    0.05
  18   0 -11   -0.03    0.04
 -18   0  11    0.04    0.05
 -16   0  11    0.05    0.04
  16   0 -11    0.03    0.05
 -14   0  11    0.00    0.05
  14   0 -11   -0.03    0.05
  12   0 -11   -0.02    0.04
 -12   0  11   -0.02    0.03
  10   0 -11   -0.01    0.04
 -10   0  11    0.03    0.04
 -10   0  11    0.00    0.03
  -8   0  11    0.00    0.03
   8   0 -11    0.12    0.05
  -8   0  11   -0.04    0.02
  -8   0  11    0.00    0.02
  -6   0  11   -0.03    0.02
  -6   0  11   -0.01    0.02
   6   0 -11    0.02    0.03
  -6   0  11   -0.04    0.02
   4   0 -11   -0.03    0.03
  -4   0  11    0.04    0.03
  -4   0  11    0.01    0.03
  -4   0  11    0.03    0.03
  -2   0  11   -0.02    0.03
  -2   0  11   -0.01    0.03
   2   0 -11    0.01    0.03
  -2   0  11   -0.02    0.02
   0   0  11    0.01    0.03
   0   0  11    0.05    0.03
   0   0  11   -0.02    0.03
   0   0 -11    0.01    0.03
   2   0  11   -0.02    0.03
   2   0  11   -0.02    0.03
  -2   0 -11    0.01    0.03
   4   0  11    0.04    0.04
  -4   0 -11    0.02    0.03
   4   0  11   -0.01    0.03
  -6   0 -11   -0.02    0.03
   6   0  11   -0.01    0.03
   6   0  11   -0.03    0.03
  -8   0 -11    0.04    0.04
   8   0  11    0.00    0.04
   8   0  11   -0.11    0.03
 -10   0 -11    0.01    0.04
  10   0  11   -0.08    0.04
  10   0  11   -0.04    0.04
 -12   0 -11   -0.03    0.05
  12   0  11   -0.03    0.05
  12   0  11    0.07    0.05
  14   0  11    0.06    0.07
 -14   0 -11   -0.04    0.05
  14   0  11   -0.07    0.05
  16   0  11   -0.02    0.07
 -16   0 -11   -0.07    0.05
  16   0  11    0.04    0.07
  18   0  11    0.04    0.07
 -18   0 -11    0.01    0.08
  18   0  11    0.06    0.08
  18   0  11   -0.07    0.08
  25  -1 -11    6.54    0.35
 -25  -1  11    5.90    0.34
  25   1 -11    6.45    0.34
 -25   1  11    5.82    0.33
  23  -1 -11    2.50    0.21
 -23  -1  11    2.28    0.20
 -23   1  11    2.56    0.21
  23   1 -11    2.13    0.21
 -21  -1  11   19.53    0.62
  21  -1 -11   19.29    0.62
  21   1 -11   20.33    0.61
 -21   1  11   19.60    0.62
  19  -1 -11   -0.02    0.07
 -19  -1  11   -0.05    0.05
 -19   1  11    0.01    0.05
  19   1 -11    0.02    0.06
 -17  -1  11   34.29    0.87
  17  -1 -11   32.87    0.86
  17   1 -11   33.36    0.84
 -17   1  11   32.21    0.85
  15  -1 -11   15.35    0.48
 -15  -1  11   15.07    0.48
  15   1 -11   15.60    0.46
 -15   1  11   15.63    0.46
  13  -1 -11   35.91    0.88
 -13  -1  11   35.86    0.89
  13   1 -11   35.25    0.85
 -13   1  11   36.13    0.86
  11  -1 -11   56.07    1.28
 -11  -1  11   57.87    1.30
  11   1 -11   56.62    1.26
 -11   1  11   58.86    1.28
   9  -1 -11    0.57    0.09
   9  -1 -11    0.71    0.06
  -9  -1  11    0.66    0.09
  -9  -1  11    0.56    0.05
   9   1 -11    0.70    0.09
  -9   1  11    0.61    0.07
  -9   1  11    0.68    0.08
  -9   1  11    0.69    0.06
  -7  -1  11   69.66    1.51
   7  -1 -11   70.15    1.40
  -7  -1  11   69.38    1.38
   7  -1 -11   65.95    1.48
   7   1 -11   68.72    1.46
  -7   1  11   70.03    1.48
  -7   1  11   68.65    1.44
  -7   1  11   70.49    1.39
  -5  -1  11    2.47    0.13
  -5  -1  11    2.54    0.14
  -5  -1  11    2.79    0.12
   5  -1 -11    2.66    0.15
   5  -1 -11    2.75    0.13
  -5   1  11    2.62    0.12
  -5   1  11    2.45    0.12
  -5   1  11    2.70    0.14
   5   1 -11    2.61    0.14
  -3  -1  11   23.02    0.57
   3  -1 -11   21.87    0.57
   3  -1 -11   22.67    0.54
  -3  -1  11   22.37    0.57
  -3  -1  11   21.41    0.53
   3   1 -11   21.71    0.55
  -3   1  11   22.47    0.56
  -3   1  11   22.55    0.54
  -3   1  11   23.79    0.54
   1  -1 -11   23.97    0.61
  -1  -1  11   24.49    0.61
  -1  -1  11   23.43    0.58
   1  -1 -11   24.62    0.59
  -1  -1  11   24.23    0.61
   1   1 -11   23.18    0.58
  -1   1  11   24.41    0.61
  -1   1  11   24.80    0.57
  -1   1  11   24.24    0.58
   1  -1  11   11.96    0.37
  -1  -1 -11   11.37    0.35
   1  -1  11   11.97    0.35
  -1  -1 -11   11.97    0.36
   1   1  11   12.13    0.37
   1   1  11   11.73    0.35
  -1   1 -11   11.82    0.35
   3  -1  11   17.98    0.49
   3  -1  11   18.00    0.51
  -3  -1 -11   17.77    0.50
   3   1  11   19.00    0.49
   3   1  11   17.53    0.50
  -3   1 -11   18.81    0.49
   5  -1  11    2.11    0.15
  -5  -1 -11    2.20    0.14
   5  -1  11    2.17    0.14
  -5   1 -11    2.48    0.14
   5   1  11    2.08    0.14
   5   1  11    2.16    0.14
  -7  -1 -11    9.46    0.33
   7  -1  11    9.44    0.34
   7  -1  11    9.31    0.34
   7   1  11    9.15    0.33
  -7   1 -11    9.82    0.33
   7   1  11    8.74    0.33
   9  -1  11    2.23    0.16
  -9  -1 -11    2.69    0.17
   9  -1  11    2.47    0.17
   9   1  11    2.34    0.17
  -9   1 -11    2.43    0.16
   9   1  11    2.40    0.16
 -11  -1 -11    0.95    0.13
  11  -1  11    0.91    0.13
  11  -1  11    0.87    0.13
  11   1  11    1.07    0.14
  11   1  11    1.03    0.13
 -11   1 -11    1.03    0.13
  13  -1  11    1.61    0.17
  13  -1  11    1.28    0.16
 -13  -1 -11    1.25    0.15
  13   1  11    1.29    0.16
  13   1  11    1.48    0.17
 -13   1 -11    1.38    0.16
  15  -1  11    0.22    0.08
 -15  -1 -11    0.17    0.08
  15  -1  11    0.22    0.09
  15  -1  11    0.17    0.08
  15   1  11    0.22    0.09
  15   1  11    0.17    0.08
 -15   1 -11    0.13    0.07
 -17  -1 -11    0.22    0.10
  17  -1  11    0.18    0.10
  17  -1  11    0.18    0.09
  17  -1  11    0.16    0.09
  17   1  11    0.13    0.08
  17   1  11    0.28    0.10
 -17   1 -11    0.37    0.11
  24  -2 -11    4.60    0.29
 -24  -2  11    4.37    0.29
  24   2 -11    4.41    0.26
 -24   2  11    4.17    0.26
 -22  -2  11    3.48    0.25
  22  -2 -11    3.60    0.25
  22   2 -11    3.10    0.21
 -22   2  11    3.54    0.23
 -20  -2  11    9.61    0.40
  20  -2 -11   10.34    0.41
  20   2 -11    9.98    0.37
 -20   2  11   10.21    0.39
 -18  -2  11    5.67    0.28
  18  -2 -11    5.97    0.29
 -18   2  11    5.51    0.26
  18   2 -11    5.76    0.26
 -16  -2  11   15.86    0.52
  16  -2 -11   16.10    0.52
  16   2 -11   17.61    0.49
 -16   2  11   16.85    0.49
  14  -2 -11    0.85    0.12
 -14  -2  11    0.96    0.13
 -14   2  11    1.06    0.11
  14   2 -11    1.15    0.12
  12  -2 -11   40.17    0.96
 -12  -2  11   39.47    0.97
  12   2 -11   40.13    0.91
 -12   2  11   39.76    0.92
 -10  -2  11   49.41    1.17
  10  -2 -11   49.43    1.15
  10  -2 -11   50.19    1.04
 -10   2  11   49.88    1.06
 -10   2  11   49.81    1.11
 -10   2  11   51.50    1.04
  10   2 -11   51.77    1.10
  -8  -2  11    9.48    0.25
  -8  -2  11    9.84    0.33
   8  -2 -11    9.12    0.32
   8  -2 -11    9.12    0.27
  -8   2  11    9.50    0.27
   8   2 -11    9.92    0.29
  -8   2  11    9.42    0.27
  -8   2  11    9.50    0.28
   6  -2 -11   79.58    1.75
  -6  -2  11   82.01    1.79
  -6  -2  11   84.15    1.65
   6  -2 -11   81.53    1.66
   6   2 -11   86.09    1.71
  -6   2  11   83.37    1.72
  -6   2  11   81.29    1.70
  -6   2  11   81.11    1.66
  -4  -2  11    1.74    0.12
  -4  -2  11    1.72    0.10
   4  -2 -11    2.05    0.12
   4  -2 -11    1.62    0.12
  -4   2  11    1.82    0.09
   4   2 -11    1.76    0.11
  -4   2  11    1.75    0.11
  -4   2  11    1.55    0.10
  -2  -2  11   31.66    0.73
   2  -2 -11   31.97    0.77
   2  -2 -11   31.19    0.73
  -2  -2  11   32.42    0.79
  -2   2  11   32.10    0.73
  -2   2  11   33.77    0.77
  -2   2  11   32.57    0.71
   2   2 -11   31.84    0.73
   0  -2 -11    4.07    0.18
   0  -2  11    4.18    0.18
   0  -2  11    4.03    0.19
   0  -2 -11    4.05    0.19
   0  -2  11    4.05    0.19
   0   2 -11    4.42    0.18
   0   2  11    4.02    0.18
   0   2  11    4.11    0.15
   0   2  11    3.96    0.19
   2  -2  11   12.80    0.38
  -2  -2 -11   11.80    0.37
  -2  -2 -11   11.68    0.38
   2  -2  11   12.37    0.39
   2   2  11   12.12    0.38
   2   2  11   12.38    0.37
  -2   2 -11   12.68    0.36
   4  -2  11   31.36    0.77
  -4  -2 -11   32.06    0.77
   4  -2  11   31.35    0.79
  -4  -2 -11   31.32    0.78
   4   2  11   31.60    0.76
  -4   2 -11   31.09    0.75
   4   2  11   32.33    0.79
  -6  -2 -11   -0.01    0.04
   6  -2  11   -0.01    0.04
  -6  -2 -11    0.02    0.04
   6  -2  11   -0.03    0.04
   6   2  11    0.11    0.06
  -6   2 -11   -0.02    0.03
   6   2  11   -0.02    0.04
   8  -2  11   20.52    0.58
  -8  -2 -11   19.32    0.57
   8  -2  11   20.36    0.58
  -8   2 -11   20.64    0.56
   8   2  11   21.40    0.59
   8   2  11   19.54    0.56
  10  -2  11    2.24    0.17
 -10  -2 -11    2.33    0.17
  10  -2  11    2.34    0.18
 -10   2 -11    2.28    0.16
  10   2  11    2.25    0.17
  10   2  11    2.07    0.16
 -12  -2 -11    1.30    0.15
  12  -2  11    1.22    0.15
  12  -2  11    1.41    0.16
 -12   2 -11    1.15    0.14
  12   2  11    1.25    0.15
  12   2  11    1.40    0.16
  14  -2  11   -0.05    0.06
 -14  -2 -11    0.01    0.06
  14  -2  11    0.01    0.07
  14   2  11    0.02    0.06
  14   2  11    0.10    0.08
 -14   2 -11   -0.04    0.05
  16  -2  11    0.10    0.09
  16  -2  11    0.05    0.07
 -16  -2 -11   -0.02    0.06
  16   2  11    0.05    0.07
 -16   2 -11    0.21    0.09
  16   2  11    0.10    0.07
 -23  -3  11    2.70    0.23
  23  -3 -11    2.78    0.23
 -23   3  11    2.41    0.21
 -21  -3  11    4.58    0.28
  21  -3 -11    5.44    0.30
 -21   3  11    5.12    0.27
  19  -3 -11    0.20    0.08
 -19  -3  11    0.22    0.08
 -19   3  11    0.07    0.06
  17  -3 -11    6.67    0.32
 -17  -3  11    6.57    0.31
 -17   3  11    6.63    0.27
  17   3 -11    6.93    0.27
  15  -3 -11    4.36    0.24
 -15  -3  11    4.18    0.23
 -15   3  11    4.07    0.19
  15   3 -11    4.33    0.20
  13  -3 -11    0.11    0.06
 -13  -3  11    0.09    0.06
 -13   3  11    0.07    0.04
  13   3 -11    0.00    0.04
 -11  -3  11    6.17    0.27
  11  -3 -11    5.97    0.20
  11  -3 -11    6.17    0.26
 -11   3  11    5.42    0.20
  11   3 -11    6.16    0.22
  -9  -3  11    0.08    0.05
   9  -3 -11    0.22    0.05
   9  -3 -11    0.24    0.07
   9   3 -11    0.15    0.05
  -9   3  11    0.18    0.05
   7  -3 -11    4.98    0.22
  -7  -3  11    5.19    0.23
   7  -3 -11    5.14    0.19
  -7  -3  11    5.30    0.18
   7   3 -11    5.23    0.19
  -7   3  11    5.28    0.20
   5  -3 -11    6.94    0.27
   5  -3 -11    7.32    0.25
  -5  -3  11    7.15    0.28
  -5  -3  11    7.42    0.24
  -5   3  11    7.58    0.25
   5   3 -11    7.53    0.23
  -5   3  11    7.08    0.25
  -3  -3  11    9.39    0.32
  -3  -3  11    8.35    0.27
   3  -3 -11    8.97    0.29
   3  -3 -11    8.46    0.31
   3   3 -11    8.82    0.26
  -3   3  11    8.79    0.28
  -3   3  11    9.18    0.30
  -1  -3  11    5.11    0.21
   1  -3 -11    5.08    0.21
   1  -3 -11    4.93    0.22
  -1  -3  11    5.18    0.23
  -1   3  11    5.03    0.22
   1   3 -11    5.32    0.19
  -1   3  11    5.22    0.21
  -1  -3 -11    0.88    0.11
  -1  -3 -11    0.84    0.10
   1  -3  11    0.92    0.11
   1  -3  11    0.85    0.11
   1   3  11    0.94    0.11
   1   3  11    0.89    0.10
  -1   3 -11    1.03    0.10
  -3  -3 -11    6.13    0.25
  -3  -3 -11    5.27    0.23
   3  -3  11    5.37    0.23
   3   3  11    5.78    0.24
   3   3  11    5.17    0.24
  -3   3 -11    5.79    0.22
  -5  -3 -11   -0.05    0.04
   5  -3  11   -0.07    0.04
  -5  -3 -11   -0.03    0.04
   5   3  11    0.03    0.05
  -5   3 -11    0.08    0.04
   5   3  11    0.01    0.05
  -7  -3 -11    1.18    0.13
  -7  -3 -11    1.82    0.14
   7  -3  11    1.36    0.14
   7   3  11    1.54    0.15
   7   3  11    1.31    0.14
  -7   3 -11    1.28    0.13
  -9  -3 -11    3.35    0.20
  -9  -3 -11    3.25    0.20
   9  -3  11    3.42    0.20
   9   3  11    3.45    0.20
  -9   3 -11    3.20    0.19
   9   3  11    3.22    0.21
 -11  -3 -11    3.27    0.20
  11  -3  11    3.54    0.22
 -11  -3 -11    3.11    0.21
  11   3  11    3.07    0.20
 -11   3 -11    3.00    0.19
  11   3  11    3.47    0.22
 -13  -3 -11    2.13    0.18
  13  -3  11    2.15    0.21
  13  -3  11    2.17    0.18
  13   3  11    2.24    0.18
 -13   3 -11    2.02    0.19
  13   3  11    1.74    0.18
  15  -3  11    1.18    0.17
  15  -3  11    1.21    0.16
 -15  -3 -11    1.17    0.17
  15   3  11    1.00    0.15
 -15   3 -11    0.86    0.13
  15   3  11    1.49    0.18
  17  -3  11    0.10    0.09
 -17  -3 -11    0.14    0.09
  17  -3  11    0.12    0.10
  17   3  11   -0.01    0.07
 -17   3 -11    0.02    0.07
  17   3  11    0.13    0.09
 -22  -4  11    1.84    0.21
  22  -4 -11    1.93    0.22
 -20  -4  11    6.90    0.35
  20  -4 -11    6.60    0.35
  18  -4 -11    2.00    0.21
 -18  -4  11    1.86    0.19
 -16  -4  11   32.45    0.88
  16  -4 -11   31.86    0.87
  14  -4 -11    1.54    0.16
 -14  -4  11    1.57    0.17
  12  -4 -11   68.89    1.61
  12  -4 -11   74.61    1.49
 -12  -4  11   73.42    1.67
 -10  -4  11   15.13    0.48
  10  -4 -11   14.87    0.47
  10  -4 -11   15.26    0.41
 -10   4  11   15.16    0.41
  -8  -4  11   24.79    0.60
  -8  -4  11   24.27    0.67
   8  -4 -11   24.75    0.60
   8  -4 -11   25.01    0.66
  -8   4  11   24.99    0.61
  -6  -4  11  106.47    2.09
   6  -4 -11  103.49    2.10
   6  -4 -11  105.51    2.20
  -6  -4  11  101.38    2.26
  -6   4  11  104.43    2.15
   4  -4 -11    6.82    0.25
  -4  -4  11    6.95    0.24
  -4  -4  11    6.99    0.29
   4  -4 -11    6.68    0.27
   4   4 -11    7.16    0.24
  -4   4  11    6.88    0.26
   2  -4 -11  119.03    2.46
  -2  -4  11  120.60    2.62
  -2  -4  11  122.91    2.46
   2  -4 -11  124.06    2.54
  -2   4  11  123.70    2.52
  -2   4  11  124.60    2.47
   2   4 -11  121.89    2.45
   0  -4 -11   93.23    1.91
   0  -4 -11   92.85    1.96
   0  -4  11   89.16    2.02
   0  -4  11   89.06    1.90
   0   4  11   93.94    1.91
   0   4 -11   94.84    1.88
   0   4  11   90.92    1.94
  -2  -4 -11   31.30    0.78
   2  -4  11   29.64    0.80
   2  -4  11   30.11    0.75
  -2  -4 -11   30.67    0.76
   2   4  11   30.61    0.77
   2   4  11   32.42    0.77
  -2   4 -11   30.91    0.72
   4  -4  11   60.37    1.32
  -4  -4 -11   60.94    1.32
  -4  -4 -11   58.48    1.33
   4   4  11   60.54    1.31
  -4   4 -11   58.50    1.28
   4   4  11   54.86    1.32
  -6  -4 -11    0.68    0.11
   6  -4  11    0.66    0.11
  -6  -4 -11    0.57    0.10
   6   4  11    0.66    0.10
   6   4  11    0.84    0.11
  -6   4 -11    0.63    0.10
  -8  -4 -11   13.39    0.44
  -8  -4 -11   12.31    0.42
   8  -4  11   12.79    0.44
  -8   4 -11   12.60    0.41
   8   4  11   12.79    0.44
   8   4  11   12.50    0.43
  10  -4  11   10.16    0.40
 -10  -4 -11   10.73    0.40
 -10  -4 -11   11.19    0.41
  10  -4  11   11.34    0.39
 -10   4 -11   10.67    0.38
  10   4  11   11.14    0.41
  10   4  11   10.79    0.40
  12  -4  11    2.01    0.16
 -12  -4 -11    2.48    0.19
 -12  -4 -11    1.93    0.19
  12  -4  11    2.35    0.19
 -12   4 -11    2.15    0.17
  12   4  11    2.10    0.18
  12   4  11    1.81    0.18
  14  -4  11    8.35    0.38
  14  -4  11    7.68    0.34
 -14  -4 -11    8.45    0.37
  14   4  11    8.63    0.37
 -14   4 -11    7.64    0.34
  14   4  11    8.18    0.36
 -16  -4 -11    0.59    0.13
  16  -4  11    0.27    0.10
  16  -4  11    0.35    0.11
  16   4  11    0.42    0.12
 -16   4 -11    0.42    0.11
  16   4  11    0.21    0.08
  21  -5 -11    0.93    0.16
 -21  -5  11    0.94    0.16
  19  -5 -11    0.12    0.08
 -19  -5  11    0.10    0.08
 -17  -5  11    0.17    0.09
  17  -5 -11    0.08    0.07
  15  -5 -11    2.24    0.21
 -15  -5  11    2.55    0.19
 -13  -5  11    0.18    0.07
  13  -5 -11    0.43    0.10
  11  -5 -11    0.09    0.06
 -11  -5  11    0.07    0.06
  11  -5 -11    0.03    0.05
   9  -5 -11    3.19    0.19
   9  -5 -11    3.56    0.17
  -9  -5  11    3.17    0.20
  -9   5  11    3.19    0.16
  -7  -5  11    2.85    0.14
  -7  -5  11    2.57    0.17
   7  -5 -11    2.23    0.16
   7  -5 -11    2.55    0.15
  -7   5  11    2.78    0.15
  -5  -5  11    0.01    0.03
   5  -5 -11    0.00    0.04
  -5  -5  11   -0.08    0.04
   5  -5 -11    0.02    0.04
  -5   5  11    0.03    0.04
  -3  -5  11    2.35    0.16
   3  -5 -11    2.20    0.14
  -3  -5  11    2.24    0.14
   3  -5 -11    2.26    0.16
  -3   5  11    1.95    0.14
  -1  -5  11    0.39    0.08
   1  -5 -11    0.32    0.08
   1  -5 -11    0.39    0.08
  -1  -5  11    0.40    0.09
  -1   5  11    0.40    0.08
   1  -5  11    1.17    0.13
   1  -5  11    1.22    0.14
  -1  -5 -11    0.91    0.11
  -1  -5 -11    1.37    0.14
   1   5  11    1.30    0.13
   1   5  11    1.09    0.12
  -3  -5 -11    0.22    0.07
  -3  -5 -11    0.26    0.07
   3  -5  11    0.14    0.06
   3   5  11    0.16    0.06
   3   5  11    0.15    0.06
  -5  -5 -11    0.07    0.06
   5  -5  11    0.10    0.06
  -5  -5 -11    0.14    0.06
  -5   5 -11    0.08    0.05
   5   5  11    0.06    0.06
   5   5  11    0.12    0.07
   7  -5  11    3.52    0.22
  -7  -5 -11    3.10    0.20
   7  -5  11    3.52    0.18
  -7  -5 -11    3.56    0.21
   7   5  11    2.88    0.20
  -7   5 -11    3.56    0.18
   7   5  11    3.56    0.21
  -9  -5 -11    2.17    0.20
   9  -5  11    2.22    0.18
  -9  -5 -11    2.31    0.18
   9  -5  11    2.17    0.15
   9   5  11    1.94    0.20
  -9   5 -11    2.09    0.15
   9   5  11    2.24    0.18
 -11  -5 -11    0.40    0.10
 -11  -5 -11    0.13    0.07
  11  -5  11    0.47    0.12
  11  -5  11    0.28    0.09
  11   5  11    0.51    0.11
 -11   5 -11    0.46    0.10
  11   5  11    0.48    0.11
  13  -5  11    4.93    0.29
 -13  -5 -11    5.38    0.29
  13  -5  11    5.17    0.27
 -13  -5 -11    5.46    0.29
  13   5  11    5.67    0.29
  13   5  11    5.95    0.30
 -13   5 -11    5.33    0.28
 -15  -5 -11    0.34    0.11
 -15  -5 -11    0.62    0.14
  15  -5  11    0.38    0.10
  15  -5  11    0.51    0.13
  15   5  11    0.43    0.11
 -15   5 -11    0.26    0.09
  15   5  11    0.43    0.11
  20  -6 -11   11.54    0.49
 -20  -6  11   11.96    0.50
  18  -6 -11    1.58    0.19
 -18  -6  11    1.45    0.19
 -16  -6  11   33.51    0.94
  16  -6 -11   32.06    0.91
 -14  -6  11    2.66    0.21
  14  -6 -11    3.03    0.22
  12  -6 -11    8.15    0.34
  12  -6 -11    7.13    0.28
 -12  -6  11    7.79    0.35
 -10  -6  11   25.06    0.73
  10  -6 -11   26.31    0.72
  10  -6 -11   24.76    0.65
 -10   6  11   25.63    0.64
  -8  -6  11   11.59    0.42
   8  -6 -11   11.36    0.40
   8  -6 -11   11.44    0.37
   6  -6 -11   21.79    0.58
  -6  -6  11   22.29    0.56
  -6  -6  11   21.66    0.64
   6  -6 -11   21.17    0.61
  -6   6  11   21.55    0.58
   4  -6 -11    2.08    0.15
  -4  -6  11    2.06    0.16
  -4  -6  11    1.98    0.14
   4  -6 -11    2.02    0.15
  -4   6  11    2.07    0.15
   2  -6 -11   18.63    0.54
  -2  -6  11   19.72    0.54
   2  -6 -11   18.63    0.55
  -2  -6  11   19.33    0.59
  -2   6  11   19.53    0.55
   0  -6  11    0.06    0.06
   0  -6 -11    0.05    0.05
   0  -6  11    0.16    0.07
   0  -6 -11   -0.01    0.05
   0   6  11    0.07    0.05
  -2  -6 -11    3.83    0.21
   2  -6  11    3.64    0.21
   2  -6  11    4.04    0.23
  -2  -6 -11    3.95    0.21
   2   6  11    3.37    0.20
   4  -6  11    2.05    0.17
  -4  -6 -11    2.08    0.16
  -4  -6 -11    2.11    0.16
   4  -6  11    1.99    0.17
   4   6  11    1.63    0.17
  -6  -6 -11    3.88    0.22
   6  -6  11    4.22    0.24
  -6  -6 -11    3.90    0.23
   6   6  11    3.87    0.23
   6   6  11    4.40    0.24
  -8  -6 -11    8.72    0.36
  -8  -6 -11    8.73    0.36
   8  -6  11    9.07    0.37
   8   6  11    8.33    0.35
   8   6  11    7.99    0.35
  10  -6  11    1.53    0.18
 -10  -6 -11    1.26    0.16
 -10  -6 -11    1.11    0.15
  10   6  11    1.28    0.16
  10   6  11    1.31    0.16
 -12  -6 -11    4.00    0.25
 -12  -6 -11    4.22    0.26
  12  -6  11    3.71    0.26
  12   6  11    4.34    0.27
  12   6  11    3.86    0.25
  14  -6  11    0.67    0.14
 -14  -6 -11    0.59    0.13
 -14  -6 -11    0.60    0.14
  14   6  11    0.72    0.16
  14   6  11    0.47    0.12
  19  -7 -11    0.11    0.10
 -19  -7  11    0.05    0.08
  17  -7 -11    9.51    0.42
 -17  -7  11    8.92    0.41
 -15  -7  11    2.50    0.21
  15  -7 -11    2.15    0.22
  13  -7 -11    4.74    0.27
  13  -7 -11    4.61    0.24
 -13  -7  11    4.41    0.27
  11  -7 -11    5.76    0.26
 -11  -7  11    6.00    0.30
  11  -7 -11    5.85    0.29
   9  -7 -11    2.84    0.20
  -9  -7  11    2.65    0.20
   9  -7 -11    2.63    0.18
   7  -7 -11   29.44    0.76
  -7  -7  11   30.96    0.84
   7  -7 -11   29.58    0.79
   5  -7 -11   -0.02    0.04
   5  -7 -11    0.14    0.06
  -5  -7  11    0.08    0.05
  -5  -7  11   -0.01    0.06
  -3  -7  11   17.14    0.50
   3  -7 -11   17.80    0.52
  -3  -7  11   17.07    0.56
   3  -7 -11   16.00    0.51
   1  -7 -11    8.20    0.32
  -1  -7  11    8.19    0.36
  -1  -7  11    8.00    0.32
   1  -7 -11    8.71    0.34
   1  -7  11   -0.01    0.05
  -1  -7 -11    0.11    0.06
  -1  -7 -11    0.05    0.05
   1  -7  11    0.08    0.06
   1   7  11    0.03    0.06
   3  -7  11    0.75    0.13
   3  -7  11    0.61    0.11
  -3  -7 -11    1.04    0.14
  -3  -7 -11    0.78    0.12
   3   7  11    0.87    0.13
   5  -7  11    1.55    0.18
   5  -7  11    2.03    0.21
  -5  -7 -11    1.88    0.19
  -5  -7 -11    1.59    0.17
   5   7  11    1.56    0.17
   5   7  11    1.72    0.19
  -7  -7 -11    0.87    0.13
   7  -7  11    0.71    0.13
  -7  -7 -11    0.59    0.12
   7   7  11    0.84    0.13
   7   7  11    0.55    0.11
  -9  -7 -11   -0.03    0.06
   9  -7  11    0.00    0.06
  -9  -7 -11    0.02    0.08
   9   7  11    0.11    0.07
   9   7  11    0.10    0.07
 -11  -7 -11    0.05    0.08
 -11  -7 -11    0.05    0.07
  11  -7  11    0.03    0.09
  11   7  11   -0.01    0.06
  11   7  11    0.03    0.07
  16  -8 -11    0.16    0.11
 -16  -8  11    0.09    0.09
 -14  -8  11    0.95    0.16
  14  -8 -11    1.15    0.17
  12  -8 -11    1.87    0.18
 -12  -8  11    1.99    0.21
  12  -8 -11    1.81    0.21
  10  -8 -11   -0.02    0.06
 -10  -8  11    0.17    0.08
  10  -8 -11    0.05    0.07
   8  -8 -11    0.61    0.11
   8  -8 -11    0.75    0.12
  -8  -8  11    0.86    0.14
   6  -8 -11    0.38    0.09
  -6  -8  11    0.44    0.11
   6  -8 -11    0.43    0.10
   4  -8 -11    0.27    0.08
  -4  -8  11    0.13    0.07
   4  -8 -11    0.13    0.07
  -4  -8  11    0.19    0.08
  -2  -8  11    0.31    0.09
  -2  -8  11    0.42    0.10
   2  -8 -11    0.48    0.11
   2  -8 -11    0.42    0.09
   0  -8  11    0.03    0.06
   0  -8 -11    0.02    0.05
   0  -8  11    0.03    0.06
   0  -8 -11    0.01    0.05
  -2  -8 -11    1.37    0.15
  -2  -8 -11    1.59    0.18
   2  -8  11    0.93    0.14
   2  -8  11    1.65    0.19
   2   8  11    1.02    0.15
  -4  -8 -11    0.69    0.13
   4  -8  11    0.78    0.14
  -4  -8 -11    0.86    0.13
   4  -8  11    0.90    0.14
   4   8  11    0.65    0.13
  -6  -8 -11    0.04    0.07
  -6  -8 -11    0.08    0.07
   6  -8  11    0.03    0.08
   6  -8  11    0.07    0.08
   6   8  11   -0.05    0.05
   6   8  11    0.07    0.08
   8  -8  11    0.10    0.08
  -8  -8 -11    0.03    0.07
  -8  -8 -11    0.04    0.08
   8   8  11    0.12    0.09
   8   8  11    0.05    0.07
 -13  -9  11    2.75    0.23
  13  -9 -11    2.33    0.23
  13  -9 -11    2.65    0.21
 -11  -9  11   11.98    0.48
  11  -9 -11   10.91    0.44
  11  -9 -11   10.66    0.42
   9  -9 -11    0.23    0.09
  -9  -9  11    0.32    0.12
   9  -9 -11    0.23    0.10
   7  -9 -11    1.68    0.18
   7  -9 -11    1.66    0.18
  -7  -9  11    1.55    0.20
   5  -9 -11    3.65    0.23
  -5  -9  11    4.32    0.27
   5  -9 -11    4.17    0.25
  -5  -9  11    3.55    0.24
   3  -9 -11    2.10    0.17
   3  -9 -11    2.00    0.20
  -3  -9  11    2.16    0.20
  -3  -9  11    1.74    0.20
  -1  -9  11    2.75    0.22
   1  -9 -11    2.54    0.19
   1  -9 -11    2.62    0.21
  -1  -9  11    2.73    0.20
  -1  -9 -11    0.33    0.10
  -1  -9 -11    0.19    0.08
   1  -9  11    0.36    0.10
   1  -9  11    0.40    0.12
  -3  -9 -11    7.98    0.34
   3  -9  11    7.28    0.37
   3  -9  11    7.88    0.37
  -3  -9 -11    8.23    0.37
  -5  -9 -11    0.59    0.13
   5  -9  11    0.51    0.13
   5  -9  11    0.60    0.13
   5   9  11    0.36    0.12
   4 -10 -11    0.08    0.08
  -4 -10  11    0.32    0.10
  -4 -10  11    0.28    0.11
  -2 -10  11    7.61    0.38
   2 -10 -11    7.55    0.36
  -2 -10  11    8.50    0.37
 -24   0  12    0.74    0.15
  24   0 -12    0.52    0.13
 -22   0  12    1.74    0.18
  22   0 -12    1.62    0.19
  20   0 -12    4.49    0.25
 -20   0  12    4.78    0.26
  18   0 -12    9.47    0.37
 -18   0  12    9.30    0.36
 -16   0  12    8.49    0.33
  16   0 -12    8.77    0.33
 -14   0  12    5.72    0.25
  14   0 -12    6.21    0.26
 -12   0  12   42.42    1.02
  12   0 -12   44.43    1.02
 -10   0  12    0.17    0.05
  10   0 -12    0.10    0.05
 -10   0  12    0.17    0.06
  -8   0  12   60.97    1.21
   8   0 -12   59.47    1.31
  -8   0  12   59.49    1.32
  -8   0  12   57.96    1.26
  -6   0  12    2.83    0.14
  -6   0  12    3.00    0.15
   6   0 -12    2.70    0.15
  -6   0  12    2.82    0.13
  -4   0  12   30.36    0.69
  -4   0  12   31.09    0.73
  -4   0  12   29.61    0.72
   4   0 -12   31.53    0.74
  -2   0  12    4.97    0.22
   2   0 -12    5.06    0.21
  -2   0  12    5.74    0.21
  -2   0  12    5.63    0.21
   0   0  12   25.33    0.62
   0   0 -12   25.04    0.63
   0   0  12   24.93    0.62
   0   0  12   25.47    0.65
  -2   0 -12   26.29    0.66
   2   0  12   25.99    0.65
   2   0  12   26.32    0.68
  -4   0 -12    5.01    0.22
   4   0  12    5.45    0.23
   6   0  12   43.40    1.02
  -6   0 -12   43.07    1.03
   6   0  12   44.38    1.05
  -8   0 -12   12.30    0.41
   8   0  12   11.73    0.41
   8   0  12   12.17    0.41
  10   0  12   42.66    1.05
 -10   0 -12   41.83    1.04
  10   0  12   43.78    1.04
  12   0  12    0.59    0.12
  12   0  12    0.49    0.11
 -12   0 -12    0.72    0.12
  14   0  12   25.67    0.74
  14   0  12   25.90    0.74
 -14   0 -12   25.82    0.75
  16   0  12    7.86    0.37
 -16   0 -12    7.62    0.37
  16   0  12    7.77    0.36
  23  -1 -12    0.05    0.07
 -23  -1  12    0.22    0.09
  23   1 -12    0.08    0.07
 -23   1  12    0.28    0.10
  21  -1 -12    1.61    0.19
 -21  -1  12    1.40    0.17
  21   1 -12    1.42    0.16
 -21   1  12    1.71    0.18
 -19  -1  12    0.17    0.09
  19  -1 -12    0.27    0.09
  19   1 -12    0.21    0.08
 -19   1  12    0.13    0.08
  17  -1 -12    0.03    0.06
 -17  -1  12   -0.01    0.05
  17   1 -12   -0.03    0.04
 -17   1  12   -0.03    0.05
  15  -1 -12    0.76    0.12
 -15  -1  12    0.54    0.10
  15   1 -12    0.63    0.11
 -15   1  12    0.78    0.11
 -13  -1  12    4.36    0.21
  13  -1 -12    4.03    0.21
  13   1 -12    4.12    0.20
 -13   1  12    4.22    0.20
 -11  -1  12    3.11    0.17
  11  -1 -12    3.19    0.18
 -11   1  12    2.93    0.15
  11   1 -12    2.78    0.16
  -9  -1  12    1.08    0.11
   9  -1 -12    0.97    0.08
   9  -1 -12    0.92    0.12
  -9   1  12    1.09    0.08
  -9   1  12    0.94    0.10
   9   1 -12    1.03    0.11
  -9   1  12    1.06    0.10
  -7  -1  12    0.12    0.04
   7  -1 -12    0.07    0.05
   7  -1 -12    0.10    0.04
  -7  -1  12    0.04    0.04
   7   1 -12    0.12    0.05
  -7   1  12    0.04    0.04
  -7   1  12    0.11    0.04
  -7   1  12    0.12    0.04
  -5  -1  12    0.23    0.05
   5  -1 -12    0.31    0.06
  -5  -1  12    0.22    0.05
  -5  -1  12    0.28    0.06
   5  -1 -12    0.15    0.05
  -5   1  12    0.23    0.05
  -5   1  12    0.19    0.05
  -5   1  12    0.30    0.06
   5   1 -12    0.25    0.05
  -3  -1  12   12.39    0.37
  -3  -1  12   12.57    0.35
  -3  -1  12   12.35    0.38
   3  -1 -12   12.38    0.36
   3  -1 -12   12.76    0.39
  -3   1  12   13.03    0.35
  -3   1  12   12.53    0.36
   3   1 -12   12.84    0.37
  -3   1  12   12.25    0.37
  -1  -1  12    1.35    0.11
   1  -1 -12    1.06    0.11
  -1  -1  12    1.27    0.13
  -1  -1  12    1.55    0.11
   1  -1 -12    1.46    0.11
  -1   1  12    1.28    0.10
  -1   1  12    1.36    0.11
   1   1 -12    1.38    0.10
  -1   1  12    1.38    0.09
  -1  -1 -12    1.25    0.12
   1  -1  12    1.24    0.10
   1  -1  12    1.32    0.11
   1   1  12    1.29    0.13
   1   1  12    1.34    0.11
  -1   1 -12    1.28    0.11
   1   1  12    1.45    0.10
   3  -1  12    8.24    0.30
   3  -1  12    8.49    0.31
  -3  -1 -12    8.90    0.31
   3   1  12    8.46    0.30
   3   1  12    9.15    0.32
  -3   1 -12    8.39    0.30
   5  -1  12    0.64    0.11
   5  -1  12    0.61    0.10
  -5  -1 -12    0.50    0.09
   5   1  12    0.57    0.09
   5   1  12    0.49    0.09
  -5   1 -12    0.54    0.08
   7  -1  12    0.58    0.10
  -7  -1 -12    0.57    0.10
   7  -1  12    0.61    0.11
   7   1  12    0.68    0.11
   7   1  12    0.71    0.11
  -7   1 -12    0.65    0.10
   9  -1  12    0.38    0.10
  -9  -1 -12    0.11    0.06
   9  -1  12    0.03    0.05
   9   1  12    0.23    0.08
  -9   1 -12    0.14    0.06
   9   1  12    0.17    0.07
  11  -1  12    2.35    0.19
 -11  -1 -12    2.49    0.18
  11  -1  12    2.74    0.20
  11   1  12    2.42    0.18
 -11   1 -12    2.44    0.18
  11   1  12    2.68    0.20
  13  -1  12    3.55    0.23
  13  -1  12    3.31    0.23
 -13  -1 -12    3.40    0.22
  13   1  12    3.61    0.23
  13   1  12    3.37    0.22
 -13   1 -12    3.51    0.22
  15  -1  12    1.35    0.17
 -15  -1 -12    1.42    0.18
  15  -1  12    1.79    0.19
  15   1  12    1.67    0.19
  15   1  12    1.65    0.18
 -15   1 -12    1.60    0.19
  17  -1  12    0.10    0.08
 -17  -1 -12    0.16    0.09
  17  -1  12   -0.03    0.06
  17  -1  12    0.05    0.09
  17   1  12   -0.05    0.08
  17   1  12    0.05    0.08
 -17   1 -12    0.02    0.06
  24  -2 -12    0.34    0.12
 -24  -2  12    0.39    0.11
  24   2 -12    0.28    0.10
 -24   2  12    0.42    0.12
  22  -2 -12    0.12    0.09
 -22  -2  12    0.20    0.08
 -22   2  12    0.14    0.08
  22   2 -12    0.14    0.08
 -20  -2  12    0.12    0.08
  20  -2 -12    0.00    0.07
  20   2 -12    0.09    0.07
 -20   2  12    0.06    0.06
  18  -2 -12    1.71    0.18
 -18  -2  12    1.71    0.18
  18   2 -12    1.96    0.15
 -18   2  12    2.14    0.16
  16  -2 -12    0.61    0.11
 -16  -2  12    0.87    0.12
 -16   2  12    0.62    0.10
  16   2 -12    0.99    0.12
  14  -2 -12   20.14    0.59
 -14  -2  12   19.96    0.59
  14   2 -12   20.35    0.55
 -14   2  12   20.49    0.55
  12  -2 -12    0.07    0.06
 -12  -2  12    0.07    0.05
  12   2 -12    0.15    0.05
 -12   2  12    0.07    0.04
  10  -2 -12   34.87    0.76
  10  -2 -12   34.27    0.86
 -10  -2  12   34.99    0.87
 -10   2  12   34.32    0.81
 -10   2  12   35.11    0.78
  10   2 -12   35.18    0.81
 -10   2  12   35.18    0.78
  -8  -2  12   15.97    0.39
   8  -2 -12   16.36    0.48
  -8  -2  12   15.76    0.47
   8  -2 -12   16.35    0.41
  -8   2  12   16.23    0.42
   8   2 -12   16.82    0.44
  -8   2  12   16.80    0.41
  -8   2  12   16.24    0.43
   6  -2 -12    2.78    0.16
  -6  -2  12    2.50    0.12
   6  -2 -12    2.38    0.13
  -6  -2  12    2.31    0.15
  -6   2  12    2.55    0.13
  -6   2  12    2.49    0.14
  -6   2  12    2.71    0.12
   6   2 -12    2.59    0.14
   4  -2 -12   62.96    1.41
  -4  -2  12   63.28    1.34
  -4  -2  12   63.91    1.44
   4  -2 -12   66.28    1.36
  -4   2  12   64.73    1.39
  -4   2  12   66.11    1.37
   4   2 -12   65.00    1.37
  -4   2  12   64.70    1.35
  -2  -2  12    3.84    0.17
  -2  -2  12    3.44    0.18
   2  -2 -12    3.57    0.17
   2  -2 -12    3.94    0.19
  -2   2  12    3.70    0.17
  -2   2  12    3.72    0.14
   2   2 -12    3.78    0.17
  -2   2  12    3.97    0.18
   0  -2 -12   38.43    0.88
   0  -2 -12   38.06    0.91
   0  -2  12   39.23    0.93
   0  -2  12   37.45    0.91
   0  -2  12   38.15    0.88
   0   2 -12   38.22    0.88
   0   2  12   38.14    0.90
   0   2  12   39.49    0.85
   0   2  12   38.12    0.88
   2  -2  12   18.03    0.52
  -2  -2 -12   17.66    0.51
  -2  -2 -12   17.76    0.50
   2  -2  12   18.47    0.50
   2   2  12   17.71    0.49
   2   2  12   18.27    0.51
  -2   2 -12   17.36    0.48
   4  -2  12   13.89    0.45
  -4  -2 -12   14.53    0.44
   4  -2  12   13.54    0.43
  -4  -2 -12   14.49    0.45
  -4   2 -12   14.31    0.42
   4   2  12   13.61    0.43
   4   2  12   14.45    0.45
   6  -2  12    6.50    0.28
  -6  -2 -12    6.75    0.28
   6  -2  12    6.49    0.29
  -6  -2 -12    6.24    0.27
   6   2  12    6.37    0.28
  -6   2 -12    6.86    0.27
   6   2  12    6.76    0.28
   8  -2  12    0.66    0.11
  -8  -2 -12    0.35    0.08
   8  -2  12    0.40    0.09
   8   2  12    0.27    0.08
   8   2  12    0.44    0.09
  -8   2 -12    0.29    0.07
 -10  -2 -12    7.36    0.32
  10  -2  12    7.03    0.31
  10  -2  12    6.95    0.31
 -10   2 -12    7.05    0.30
  10   2  12    7.13    0.31
  10   2  12    7.15    0.32
 -12  -2 -12    0.76    0.12
  12  -2  12    0.75    0.13
  12   2  12    0.65    0.12
 -12   2 -12    0.71    0.12
  12   2  12    0.63    0.12
  14  -2  12    1.98    0.20
  14  -2  12    2.11    0.22
 -14  -2 -12    2.60    0.21
 -14   2 -12    2.36    0.19
  14   2  12    2.18    0.21
  14   2  12    2.41    0.19
  16  -2  12    1.64    0.19
  16  -2  12    1.79    0.20
 -16  -2 -12    2.06    0.22
  16   2  12    2.12    0.22
 -16   2 -12    1.72    0.19
  16   2  12    1.89    0.21
  23  -3 -12    0.03    0.09
 -23  -3  12    0.03    0.08
 -21  -3  12    0.84    0.15
  21  -3 -12    0.88    0.15
 -19  -3  12    1.12    0.16
  19  -3 -12    1.08    0.16
  17  -3 -12    0.23    0.08
 -17  -3  12    0.45    0.11
  15  -3 -12    0.94    0.13
 -15  -3  12    1.04    0.14
  13  -3 -12    0.71    0.12
 -13  -3  12    0.85    0.13
  13   3 -12    0.65    0.09
  11  -3 -12    2.47    0.17
 -11  -3  12    2.41    0.17
  11   3 -12    2.56    0.14
   9  -3 -12    0.29    0.07
   9  -3 -12    0.47    0.07
  -9  -3  12    0.38    0.08
  -9   3  12    0.53    0.08
   9   3 -12    0.46    0.07
  -9   3  12    0.39    0.07
   7  -3 -12    6.20    0.27
  -7  -3  12    6.76    0.22
   7  -3 -12    7.11    0.24
  -7  -3  12    6.75    0.27
  -7   3  12    6.76    0.24
   7   3 -12    6.77    0.23
  -7   3  12    6.71    0.23
  -5  -3  12    8.48    0.27
  -5  -3  12    8.53    0.32
   5  -3 -12    8.52    0.28
   5  -3 -12    8.38    0.31
  -5   3  12    9.08    0.29
  -5   3  12    9.05    0.30
   5   3 -12    9.12    0.27
   3  -3 -12    0.07    0.05
  -3  -3  12    0.03    0.04
   3  -3 -12   -0.04    0.03
  -3  -3  12    0.08    0.04
  -3   3  12   -0.01    0.04
   3   3 -12    0.00    0.03
  -3   3  12    0.03    0.04
   1  -3 -12   24.13    0.64
  -1  -3  12   23.73    0.60
  -1  -3  12   23.96    0.65
   1  -3 -12   22.94    0.60
   1   3 -12   24.60    0.59
  -1   3  12   24.15    0.63
  -1   3  12   24.13    0.61
  -1  -3 -12   13.54    0.43
   1  -3  12   14.22    0.44
   1  -3  12   13.16    0.41
  -1  -3 -12   13.48    0.41
  -1   3 -12   13.57    0.39
   1   3  12   13.52    0.41
   1   3  12   13.65    0.42
   3  -3  12    4.44    0.21
  -3  -3 -12    4.00    0.20
  -3  -3 -12    3.79    0.20
  -3   3 -12    4.14    0.19
   3   3  12    4.18    0.21
   3   3  12    4.12    0.21
  -5  -3 -12   28.15    0.72
   5  -3  12   27.06    0.72
  -5  -3 -12   26.30    0.72
   5   3  12   27.87    0.74
   5   3  12   29.20    0.73
  -5   3 -12   27.84    0.70
  -7  -3 -12    1.16    0.14
   7  -3  12    1.47    0.16
  -7  -3 -12    1.44    0.15
  -7   3 -12    1.31    0.13
   7   3  12    1.22    0.15
   7   3  12    1.44    0.15
  -9  -3 -12    9.29    0.36
  -9  -3 -12    9.46    0.36
   9  -3  12    8.56    0.35
   9   3  12    8.82    0.36
   9   3  12    8.51    0.35
  -9   3 -12    8.77    0.34
  11  -3  12   15.48    0.52
 -11  -3 -12   15.05    0.51
 -11   3 -12   16.07    0.51
  11   3  12   15.42    0.51
  11   3  12   14.93    0.51
  13  -3  12    0.00    0.07
  13  -3  12   -0.03    0.06
 -13  -3 -12   -0.06    0.06
 -13   3 -12    0.00    0.07
  13   3  12    0.11    0.07
  13   3  12   -0.08    0.06
  15  -3  12    7.02    0.35
 -15  -3 -12    7.10    0.35
  15  -3  12    6.68    0.34
  15   3  12    7.28    0.35
 -15   3 -12    6.54    0.33
  15   3  12    7.10    0.34
  22  -4 -12    3.65    0.27
 -22  -4  12    3.03    0.24
  20  -4 -12    3.16    0.24
 -20  -4  12    3.67    0.25
 -18  -4  12    1.13    0.16
  18  -4 -12    0.68    0.13
  16  -4 -12    5.33    0.29
 -16  -4  12    5.44    0.29
  14  -4 -12    2.41    0.18
 -14  -4  12    2.48    0.18
 -12  -4  12    3.94    0.23
  12  -4 -12    4.36    0.24
 -10  -4  12   10.37    0.39
  10  -4 -12   11.34    0.33
  10  -4 -12   10.18    0.38
 -10   4  12   11.06    0.33
   8  -4 -12    0.35    0.08
  -8  -4  12    0.49    0.09
   8  -4 -12    0.53    0.08
  -8   4  12    0.47    0.08
   6  -4 -12   13.69    0.43
   6  -4 -12   13.41    0.39
  -6  -4  12   13.85    0.38
  -6  -4  12   13.13    0.44
  -6   4  12   13.58    0.40
   4  -4 -12    8.40    0.31
  -4  -4  12    8.11    0.28
   4  -4 -12    8.03    0.28
  -4  -4  12    8.19    0.32
  -4   4  12    8.44    0.30
  -4   4  12    8.07    0.29
   2  -4 -12    0.30    0.07
   2  -4 -12    0.34    0.07
  -2  -4  12    0.44    0.08
  -2  -4  12    0.26    0.07
  -2   4  12    0.53    0.09
  -2   4  12    0.35    0.08
   2   4 -12    0.28    0.06
   0  -4 -12    2.81    0.17
   0  -4  12    2.98    0.18
   0  -4  12    2.47    0.16
   0  -4 -12    2.86    0.17
   0   4  12    2.86    0.17
   0   4  12    2.64    0.17
   0   4 -12    2.86    0.14
  -2  -4 -12    5.56    0.25
  -2  -4 -12    5.69    0.26
   2  -4  12    5.79    0.26
   2  -4  12    5.25    0.25
   2   4  12    5.54    0.25
   2   4  12    5.73    0.25
  -2   4 -12    5.55    0.22
   4  -4  12   -0.04    0.05
  -4  -4 -12    0.02    0.05
  -4  -4 -12   -0.01    0.04
   4   4  12    0.00    0.05
   4   4  12    0.00    0.04
  -4   4 -12   -0.04    0.03
  -6  -4 -12    0.73    0.12
   6  -4  12    0.73    0.12
  -6  -4 -12    0.83    0.12
   6   4  12    0.48    0.10
   6   4  12    0.66    0.11
  -6   4 -12    0.63    0.10
  -8  -4 -12    0.58    0.11
  -8  -4 -12    0.74    0.12
   8  -4  12    0.43    0.10
   8   4  12    0.53    0.11
  -8   4 -12    0.44    0.09
   8   4  12    0.78    0.13
  10  -4  12   -0.04    0.06
  10  -4  12   -0.03    0.06
 -10  -4 -12    0.07    0.08
 -10  -4 -12    0.04    0.07
  10   4  12    0.04    0.07
 -10   4 -12    0.00    0.05
  10   4  12   -0.05    0.06
  12  -4  12    0.28    0.08
  12  -4  12    0.26    0.10
 -12  -4 -12    0.23    0.09
 -12  -4 -12    0.18    0.08
 -12   4 -12    0.20    0.08
  12   4  12    0.27    0.10
  12   4  12    0.30    0.10
  14  -4  12    0.79    0.13
 -14  -4 -12    0.61    0.13
  14  -4  12    0.80    0.14
 -14   4 -12    0.64    0.13
  14   4  12    0.61    0.12
  14   4  12    0.51    0.13
  21  -5 -12    0.06    0.10
 -21  -5  12    0.34    0.11
  19  -5 -12    0.42    0.12
 -19  -5  12    0.44    0.13
 -17  -5  12   -0.07    0.04
  17  -5 -12    0.00    0.08
 -15  -5  12    0.03    0.07
  15  -5 -12    0.05    0.07
  13  -5 -12    0.35    0.10
 -13  -5  12    0.58    0.11
  11  -5 -12    0.11    0.08
  11  -5 -12    0.08    0.05
 -11  -5  12    0.04    0.05
   9  -5 -12    8.14    0.33
  -9  -5  12    7.88    0.34
   9  -5 -12    8.05    0.29
  -9   5  12    8.69    0.29
   7  -5 -12    1.60    0.14
   7  -5 -12    1.24    0.14
  -7  -5  12    1.64    0.17
  -7   5  12    1.60    0.12
   5  -5 -12    2.49    0.17
   5  -5 -12    2.33    0.15
  -5  -5  12    2.31    0.14
  -5  -5  12    2.20    0.17
  -5   5  12    2.18    0.14
   3  -5 -12    2.27    0.15
  -3  -5  12    2.74    0.18
  -3  -5  12    2.43    0.15
   3  -5 -12    2.45    0.16
  -3   5  12    2.48    0.16
  -1  -5  12    0.15    0.06
   1  -5 -12    0.11    0.06
   1  -5 -12    0.08    0.05
  -1  -5  12    0.12    0.06
  -1   5  12    0.05    0.05
  -1   5  12    0.22    0.07
  -1  -5 -12    5.48    0.26
   1  -5  12    5.24    0.24
  -1  -5 -12    4.85    0.23
   1  -5  12    5.37    0.26
   1   5  12    4.83    0.24
   1   5  12    4.85    0.23
  -3  -5 -12    0.07    0.06
   3  -5  12    0.04    0.05
   3  -5  12    0.01    0.05
  -3  -5 -12    0.02    0.05
   3   5  12    0.02    0.05
   3   5  12    0.10    0.07
  -5  -5 -12   13.55    0.45
   5  -5  12   13.84    0.46
  -5  -5 -12   13.26    0.45
   5   5  12   14.08    0.47
   5   5  12   13.84    0.46
  -7  -5 -12    2.66    0.19
   7  -5  12    2.38    0.19
  -7  -5 -12    2.18    0.17
   7   5  12    2.04    0.17
   7   5  12    2.36    0.19
  -7   5 -12    2.40    0.16
   9  -5  12    5.02    0.27
  -9  -5 -12    4.52    0.25
   9  -5  12    4.53    0.23
  -9  -5 -12    4.95    0.27
   9   5  12    4.68    0.26
  -9   5 -12    4.82    0.24
   9   5  12    4.28    0.26
  11  -5  12    2.26    0.23
  11  -5  12    2.18    0.18
 -11  -5 -12    2.07    0.21
 -11  -5 -12    1.99    0.20
  11   5  12    1.97    0.21
  11   5  12    1.84    0.20
 -11   5 -12    1.80    0.18
 -13  -5 -12    0.95    0.15
  13  -5  12    0.55    0.12
  13  -5  12    0.89    0.15
 -13  -5 -12    1.07    0.16
  13   5  12    0.91    0.16
 -13   5 -12    1.04    0.15
  13   5  12    0.96    0.15
  20  -6 -12    0.98    0.18
 -20  -6  12    0.65    0.15
  18  -6 -12    3.08    0.24
 -18  -6  12    3.31    0.25
 -16  -6  12    1.04    0.17
  16  -6 -12    1.15    0.17
 -14  -6  12   14.25    0.53
  14  -6 -12   15.02    0.53
  12  -6 -12    0.05    0.06
 -12  -6  12    0.03    0.06
  12  -6 -12   -0.01    0.05
  10  -6 -12    9.11    0.37
  10  -6 -12    9.12    0.32
 -10  -6  12    9.29    0.38
 -10   6  12    9.63    0.33
  -8  -6  12   10.81    0.42
   8  -6 -12   12.08    0.42
   8  -6 -12   11.64    0.38
  -8   6  12   11.22    0.37
   6  -6 -12    0.28    0.09
  -6  -6  12    0.28    0.08
   6  -6 -12    0.35    0.08
  -6  -6  12    0.26    0.07
  -6   6  12    0.27    0.07
   4  -6 -12   14.47    0.47
  -4  -6  12   15.09    0.45
  -4  -6  12   14.98    0.50
   4  -6 -12   15.10    0.46
  -4   6  12   14.90    0.46
  -2  -6  12    0.36    0.08
   2  -6 -12    0.29    0.08
  -2  -6  12    0.30    0.08
   2  -6 -12    0.18    0.07
  -2   6  12    0.28    0.08
   0  -6  12   15.82    0.49
   0  -6 -12   15.28    0.48
   0  -6  12   16.66    0.54
   0  -6 -12   15.50    0.49
   0   6  12   15.72    0.50
  -2  -6 -12    0.05    0.05
   2  -6  12    0.03    0.06
   2  -6  12    0.05    0.06
  -2  -6 -12    0.08    0.06
   2   6  12    0.06    0.06
   2   6  12    0.04    0.07
   4  -6  12   10.40    0.40
   4  -6  12   10.90    0.43
  -4  -6 -12   10.59    0.39
  -4  -6 -12   10.69    0.39
   4   6  12   10.69    0.40
   4   6  12   10.48    0.40
   6  -6  12    3.95    0.24
  -6  -6 -12    3.96    0.24
  -6  -6 -12    4.09    0.23
   6   6  12    4.18    0.24
   6   6  12    3.87    0.24
  -8  -6 -12    1.16    0.16
   8  -6  12    1.12    0.15
  -8  -6 -12    0.71    0.13
   8   6  12    0.91    0.14
   8   6  12    0.87    0.14
 -10  -6 -12    7.23    0.34
 -10  -6 -12    6.83    0.33
  10  -6  12    6.97    0.34
  10   6  12    6.73    0.34
  10   6  12    6.65    0.33
  12  -6  12    0.08    0.10
 -12  -6 -12    0.14    0.08
 -12  -6 -12    0.15    0.09
  12   6  12    0.18    0.10
  12   6  12    0.19    0.10
 -17  -7  12    0.09    0.10
  17  -7 -12   -0.10    0.08
  15  -7 -12    0.10    0.09
 -15  -7  12    0.18    0.09
 -13  -7  12    1.37    0.18
  13  -7 -12    1.50    0.19
 -11  -7  12    0.49    0.11
  11  -7 -12    0.42    0.11
  11  -7 -12    0.43    0.09
  -9  -7  12    0.32    0.09
   9  -7 -12    0.26    0.08
   9  -7 -12    0.32    0.09
  -9   7  12    0.20    0.08
   7  -7 -12    8.88    0.34
   7  -7 -12    9.45    0.37
  -7  -7  12    8.90    0.38
  -7   7  12    9.75    0.35
   5  -7 -12    1.09    0.13
   5  -7 -12    1.05    0.14
  -5  -7  12    0.83    0.11
  -5  -7  12    0.81    0.13
  -5   7  12    0.93    0.13
  -3  -7  12    6.08    0.27
   3  -7 -12    5.89    0.27
   3  -7 -12    5.98    0.28
  -3  -7  12    6.09    0.31
  -3   7  12    5.75    0.27
   1  -7 -12    0.48    0.10
  -1  -7  12    0.57    0.12
   1  -7 -12    0.61    0.10
  -1  -7  12    0.60    0.11
  -1   7  12    0.27    0.08
  -1  -7 -12    5.01    0.25
   1  -7  12    4.61    0.27
  -1  -7 -12    5.09    0.26
   1  -7  12    5.00    0.26
   1   7  12    4.79    0.26
  -3  -7 -12    0.32    0.09
  -3  -7 -12    0.41    0.10
   3  -7  12    0.24    0.09
   3  -7  12    0.32    0.09
   3   7  12    0.39    0.10
   3   7  12    0.38    0.10
  -5  -7 -12    0.00    0.06
  -5  -7 -12   -0.02    0.07
   5  -7  12    0.06    0.08
   5  -7  12    0.04    0.07
   5   7  12    0.06    0.07
   5   7  12    0.12    0.08
   7  -7  12    2.98    0.23
  -7  -7 -12    2.92    0.21
  -7  -7 -12    2.96    0.22
   7   7  12    3.20    0.23
   7   7  12    3.15    0.22
  -9  -7 -12    0.44    0.12
  -9  -7 -12    0.53    0.12
   9  -7  12    0.27    0.11
   9   7  12    0.58    0.12
   9   7  12    0.64    0.13
 -14  -8  12    0.94    0.16
  14  -8 -12    1.21    0.18
 -12  -8  12    2.06    0.22
  12  -8 -12    2.08    0.21
  12  -8 -12    2.50    0.19
  10  -8 -12    7.19    0.35
  10  -8 -12    7.49    0.33
 -10  -8  12    8.05    0.37
  -8  -8  12   12.72    0.49
   8  -8 -12   12.20    0.46
   8  -8 -12   12.73    0.44
  -6  -8  12    3.55    0.24
   6  -8 -12    3.82    0.23
   6  -8 -12    3.85    0.23
   4  -8 -12   16.35    0.53
   4  -8 -12   16.69    0.53
  -4  -8  12   16.67    0.57
  -4  -8  12   16.26    0.51
  -2  -8  12   -0.02    0.06
   2  -8 -12   -0.04    0.04
  -2  -8  12   -0.02    0.05
   2  -8 -12    0.03    0.07
  -2   8  12    0.08    0.06
   0  -8  12   13.83    0.49
   0  -8  12   15.29    0.55
   0  -8 -12   14.53    0.49
   0  -8 -12   14.80    0.50
   0   8  12   14.85    0.51
  -2  -8 -12    8.59    0.38
   2  -8  12    8.77    0.40
   2  -8  12    9.36    0.38
  -2  -8 -12    8.64    0.36
   2   8  12    8.83    0.39
  -4  -8 -12    8.19    0.37
   4  -8  12    8.59    0.40
  -4  -8 -12    8.68    0.36
   4  -8  12    8.43    0.38
   4   8  12    8.71    0.38
   4   8  12    8.82    0.39
  -6  -8 -12   27.93    0.80
  -6  -8 -12   28.58    0.82
   6  -8  12   29.37    0.84
   6  -8  12   29.72    0.88
   6   8  12   29.19    0.85
   6   8  12   29.17    0.83
  11  -9 -12    6.41    0.31
  11  -9 -12    5.99    0.33
 -11  -9  12    6.63    0.36
   9  -9 -12    1.11    0.17
   9  -9 -12    1.01    0.15
  -9  -9  12    1.02    0.17
   7  -9 -12    1.28    0.16
  -7  -9  12    1.93    0.21
   7  -9 -12    1.37    0.17
   5  -9 -12    3.26    0.23
  -5  -9  12    2.90    0.24
   5  -9 -12    3.32    0.22
  -3  -9  12    0.02    0.07
   3  -9 -12    0.04    0.07
   3  -9 -12    0.00    0.08
  -3  -9  12    0.06    0.07
   1  -9 -12    3.13    0.23
  -1  -9  12    3.42    0.25
   1  -9 -12    3.30    0.22
  -1  -9  12    3.71    0.24
   1  -9  12    0.64    0.13
   1  -9  12    0.82    0.16
  -1  -9 -12    0.76    0.13
  -1  -9 -12    0.77    0.14
   1   9  12    0.66    0.13
   3  -9  12    0.12    0.09
  -3  -9 -12    0.17    0.09
  -3  -9 -12    0.27    0.09
   3  -9  12    0.20    0.11
   3   9  12    0.29    0.12
 -24   0  13   -0.06    0.05
  24   0 -13   -0.11    0.06
 -22   0  13    0.00    0.06
  22   0 -13    0.03    0.07
 -20   0  13    0.00    0.06
  20   0 -13    0.02    0.07
  18   0 -13    0.05    0.05
 -18   0  13    0.02    0.06
  16   0 -13    0.06    0.06
 -16   0  13   -0.01    0.05
 -14   0  13   -0.01    0.05
  14   0 -13    0.03    0.07
  12   0 -13    0.00    0.05
 -12   0  13   -0.06    0.03
  10   0 -13   -0.05    0.04
 -10   0  13    0.00    0.03
 -10   0  13    0.01    0.03
   8   0 -13    0.04    0.05
  -8   0  13    0.05    0.03
  -8   0  13    0.00    0.03
  -8   0  13    0.00    0.03
   6   0 -13    0.00    0.04
  -6   0  13   -0.01    0.03
  -6   0  13    0.02    0.03
  -6   0  13    0.00    0.03
  -4   0  13   -0.06    0.03
  -4   0  13   -0.01    0.03
  -4   0  13    0.02    0.03
   4   0 -13   -0.06    0.02
   2   0 -13    0.01    0.04
  -2   0  13   -0.01    0.04
  -2   0  13    0.01    0.04
  -2   0  13    0.02    0.04
   0   0  13    0.01    0.04
   0   0  13    0.03    0.04
   0   0 -13   -0.01    0.04
   0   0  13    0.05    0.04
   2   0  13   -0.01    0.04
  -2   0 -13    0.01    0.04
   2   0  13   -0.01    0.05
   4   0  13   -0.01    0.04
  -4   0 -13   -0.02    0.04
   4   0  13   -0.05    0.04
  -6   0 -13    0.01    0.04
   6   0  13    0.02    0.05
   6   0  13    0.06    0.06
   8   0  13    0.03    0.06
   8   0  13    0.00    0.04
  -8   0 -13   -0.01    0.04
  10   0  13    0.09    0.07
  10   0  13    0.00    0.05
 -10   0 -13    0.11    0.07
  12   0  13   -0.03    0.06
  12   0  13    0.06    0.07
 -12   0 -13    0.05    0.06
  14   0  13    0.00    0.07
 -14   0 -13    0.06    0.07
  14   0  13    0.11    0.08
 -23  -1  13    0.80    0.14
  23  -1 -13    0.63    0.14
  23   1 -13    1.03    0.16
 -23   1  13    0.92    0.16
  21  -1 -13   10.46    0.43
 -21  -1  13   10.64    0.42
 -21   1  13   10.40    0.41
  21   1 -13    9.61    0.40
 -19  -1  13    0.14    0.07
  19  -1 -13   -0.08    0.07
  19   1 -13   -0.06    0.05
 -19   1  13   -0.04    0.05
 -17  -1  13   13.35    0.46
  17  -1 -13   13.50    0.46
 -17   1  13   13.33    0.44
  17   1 -13   12.40    0.43
  15  -1 -13   21.55    0.62
 -15  -1  13   21.00    0.62
  15   1 -13   22.03    0.61
 -15   1  13   21.68    0.60
  13  -1 -13    7.22    0.30
 -13  -1  13    7.10    0.29
  13   1 -13    7.30    0.29
 -13   1  13    7.10    0.27
 -11  -1  13   17.07    0.51
  11  -1 -13   17.23    0.51
  11   1 -13   17.56    0.49
 -11   1  13   17.77    0.48
  -9  -1  13    0.07    0.05
   9  -1 -13    0.09    0.05
  -9   1  13    0.03    0.04
   9   1 -13    0.05    0.04
  -9   1  13    0.02    0.04
   7  -1 -13   10.97    0.37
  -7  -1  13   11.89    0.37
  -7  -1  13   11.66    0.32
   7  -1 -13   11.65    0.33
   7   1 -13   11.25    0.35
  -7   1  13   11.40    0.34
  -7   1  13   11.62    0.32
  -7   1  13   11.73    0.35
  -5  -1  13    0.01    0.04
  -5  -1  13   -0.02    0.03
  -5  -1  13    0.02    0.03
   5  -1 -13    0.04    0.04
   5  -1 -13    0.03    0.04
  -5   1  13    0.01    0.03
  -5   1  13    0.05    0.05
   5   1 -13    0.02    0.04
  -5   1  13    0.01    0.03
   3  -1 -13    2.38    0.14
   3  -1 -13    2.31    0.15
  -3  -1  13    2.30    0.15
  -3  -1  13    2.36    0.14
  -3  -1  13    2.36    0.13
  -3   1  13    2.29    0.15
  -3   1  13    2.54    0.13
   3   1 -13    2.55    0.15
  -3   1  13    2.15    0.13
  -1  -1  13    2.72    0.16
   1  -1 -13    2.84    0.17
  -1  -1  13    2.98    0.16
  -1  -1  13    3.09    0.16
  -1   1  13    3.05    0.17
   1   1 -13    2.82    0.16
  -1   1  13    2.62    0.15
  -1   1  13    2.75    0.14
   1  -1  13    3.84    0.19
  -1  -1 -13    3.72    0.19
   1  -1  13    3.97    0.19
   1  -1  13    3.88    0.20
   1   1  13    3.76    0.20
   1   1  13    3.82    0.17
  -1   1 -13    3.62    0.18
   1   1  13    3.33    0.18
   3  -1  13    0.44    0.08
  -3  -1 -13    0.42    0.08
   3  -1  13    0.51    0.09
   3   1  13    0.40    0.08
   3   1  13    0.53    0.09
  -3   1 -13    0.46    0.08
   5  -1  13    2.98    0.18
   5  -1  13    3.14    0.20
  -5  -1 -13    2.69    0.17
   5   1  13    2.83    0.19
   5   1  13    3.34    0.19
  -5   1 -13    2.93    0.18
  -7  -1 -13    0.08    0.05
   7  -1  13    0.11    0.07
   7  -1  13    0.12    0.06
   7   1  13    0.13    0.06
   7   1  13    0.08    0.06
  -7   1 -13    0.13    0.05
  -9  -1 -13    7.64    0.32
   9  -1  13    7.83    0.33
   9  -1  13    7.80    0.34
   9   1  13    7.91    0.33
  -9   1 -13    7.44    0.32
   9   1  13    7.85    0.34
 -11  -1 -13    0.86    0.13
  11  -1  13    0.67    0.12
  11  -1  13    0.72    0.12
  11   1  13    0.78    0.13
 -11   1 -13    0.84    0.13
  11   1  13    0.98    0.14
  13  -1  13    1.47    0.18
  13  -1  13    1.71    0.19
 -13  -1 -13    1.71    0.19
  13   1  13    1.38    0.17
 -13   1 -13    1.41    0.17
  13   1  13    1.58    0.18
  15  -1  13    1.17    0.17
  15  -1  13    1.22    0.17
 -15  -1 -13    1.61    0.19
  15   1  13    1.30    0.18
  15   1  13    1.33    0.18
 -15   1 -13    1.06    0.16
 -22  -2  13    0.59    0.14
  22  -2 -13    0.58    0.14
  22   2 -13    0.53    0.12
 -22   2  13    0.87    0.14
  20  -2 -13    0.07    0.08
 -20  -2  13    0.14    0.08
  20   2 -13    0.24    0.09
 -20   2  13    0.21    0.08
  18  -2 -13    1.02    0.16
 -18  -2  13    1.29    0.16
 -18   2  13    1.21    0.14
  18   2 -13    1.15    0.14
 -16  -2  13    0.17    0.07
  16  -2 -13    0.19    0.08
 -16   2  13    0.16    0.07
  16   2 -13    0.23    0.08
  14  -2 -13    0.06    0.07
 -14  -2  13    0.04    0.07
 -14   2  13    0.04    0.05
  14   2 -13    0.03    0.05
  12  -2 -13    0.05    0.06
 -12  -2  13    0.13    0.06
  12   2 -13    0.07    0.05
 -12   2  13    0.07    0.04
  10  -2 -13    0.63    0.11
 -10  -2  13    0.51    0.09
 -10   2  13    0.70    0.09
 -10   2  13    0.64    0.08
  10   2 -13    0.75    0.10
  -8  -2  13    1.14    0.13
   8  -2 -13    1.29    0.14
   8  -2 -13    1.28    0.09
  -8   2  13    1.26    0.11
   8   2 -13    1.30    0.10
  -8   2  13    1.19    0.09
   6  -2 -13    0.03    0.04
  -6  -2  13    0.07    0.04
   6  -2 -13    0.02    0.04
  -6  -2  13    0.04    0.04
   6   2 -13    0.10    0.05
  -6   2  13    0.01    0.03
  -6   2  13    0.08    0.05
  -4  -2  13    0.02    0.04
   4  -2 -13   -0.03    0.03
  -4  -2  13    0.02    0.04
   4  -2 -13    0.02    0.04
  -4   2  13    0.03    0.04
  -4   2  13    0.01    0.04
   4   2 -13    0.04    0.04
   2  -2 -13    2.19    0.15
   2  -2 -13    2.17    0.14
  -2  -2  13    2.16    0.15
  -2  -2  13    1.97    0.13
  -2   2  13    2.20    0.15
   2   2 -13    2.17    0.13
  -2   2  13    2.03    0.13
   0  -2 -13    0.44    0.08
   0  -2 -13    0.44    0.09
   0  -2  13    0.38    0.08
   0  -2  13    0.45    0.08
   0  -2  13    0.42    0.08
   0   2 -13    0.30    0.06
   0   2  13    0.29    0.07
   0   2  13    0.38    0.08
  -2  -2 -13    0.27    0.07
  -2  -2 -13    0.21    0.06
   2  -2  13    0.49    0.09
   2  -2  13    0.39    0.08
   2  -2  13    0.49    0.09
   2   2  13    0.43    0.09
  -2   2 -13    0.45    0.07
   2   2  13    0.36    0.08
   4  -2  13    0.32    0.08
  -4  -2 -13    0.38    0.08
  -4  -2 -13    0.28    0.08
   4  -2  13    0.38    0.09
   4   2  13    0.27    0.08
  -4   2 -13    0.38    0.08
   4   2  13    0.34    0.08
   6  -2  13    3.82    0.22
  -6  -2 -13    3.75    0.21
   6  -2  13    3.26    0.20
   6   2  13    3.64    0.21
  -6   2 -13    3.35    0.19
   6   2  13    3.32    0.20
   8  -2  13    4.37    0.25
   8  -2  13    4.14    0.24
  -8  -2 -13    4.37    0.24
   8   2  13    4.11    0.23
   8   2  13    4.04    0.23
  -8   2 -13    4.42    0.23
  10  -2  13    0.28    0.09
  10  -2  13    0.21    0.09
 -10  -2 -13    0.24    0.09
  10   2  13    0.24    0.09
  10   2  13    0.15    0.07
 -10   2 -13    0.34    0.09
 -12  -2 -13    0.08    0.07
  12  -2  13    0.18    0.08
 -12   2 -13    0.19    0.09
  12   2  13    0.44    0.11
  12   2  13    0.18    0.08
 -14  -2 -13    1.54    0.19
  14  -2  13    2.22    0.23
  14  -2  13    1.53    0.18
 -14   2 -13    1.75    0.19
  14   2  13    1.66    0.20
  14   2  13    2.25    0.23
  21  -3 -13    5.12    0.31
 -21  -3  13    5.20    0.30
  19  -3 -13    0.03    0.07
 -19  -3  13    0.03    0.06
 -17  -3  13    9.48    0.39
  17  -3 -13    9.13    0.39
 -15  -3  13    1.60    0.17
  15  -3 -13    1.58    0.18
  13  -3 -13    8.70    0.35
 -13  -3  13    8.27    0.34
  11  -3 -13    6.75    0.30
 -11  -3  13    6.74    0.29
  11   3 -13    7.09    0.25
  -9  -3  13    2.95    0.19
   9  -3 -13    2.73    0.18
   9  -3 -13    2.81    0.14
   9   3 -13    2.79    0.15
  -9   3  13    2.72    0.15
  -9   3  13    2.86    0.15
  -7  -3  13   21.80    0.53
   7  -3 -13   20.93    0.54
  -7  -3  13   21.09    0.60
  -7   3  13   21.86    0.54
   7   3 -13   21.39    0.54
  -7   3  13   21.19    0.56
   5  -3 -13    1.69    0.14
  -5  -3  13    1.67    0.14
   5  -3 -13    1.53    0.12
  -5  -3  13    1.58    0.11
   5   3 -13    1.62    0.11
  -5   3  13    1.66    0.12
  -5   3  13    1.49    0.14
  -3  -3  13   12.36    0.41
  -3  -3  13   12.90    0.38
   3  -3 -13   13.07    0.42
   3  -3 -13   12.21    0.38
   3   3 -13   12.62    0.36
  -3   3  13   12.35    0.40
  -3   3  13   12.97    0.39
   1  -3 -13    0.70    0.10
  -1  -3  13    0.66    0.10
  -1  -3  13    0.89    0.11
   1  -3 -13    0.90    0.12
  -1   3  13    0.80    0.11
   1   3 -13    0.69    0.09
  -1   3  13    0.77    0.11
  -1  -3 -13    3.82    0.20
   1  -3  13    3.38    0.20
   1  -3  13    3.19    0.18
  -1  -3 -13    3.30    0.19
  -1   3 -13    3.30    0.17
   1   3  13    3.20    0.19
   1   3  13    3.42    0.19
   3  -3  13    1.84    0.15
  -3  -3 -13    1.94    0.15
  -3  -3 -13    1.89    0.15
   3   3  13    1.71    0.14
  -3   3 -13    1.75    0.13
   3   3  13    1.61    0.16
  -5  -3 -13    1.35    0.15
  -5  -3 -13    1.14    0.14
   5  -3  13    1.24    0.15
   5   3  13    1.03    0.14
  -5   3 -13    1.18    0.13
   5   3  13    1.06    0.14
  -7  -3 -13    0.21    0.09
   7  -3  13    0.15    0.07
  -7  -3 -13    0.18    0.07
   7   3  13    0.29    0.08
   7   3  13    0.15    0.07
  -7   3 -13    0.17    0.06
   9  -3  13    0.02    0.05
  -9  -3 -13    0.08    0.07
   9   3  13    0.07    0.07
   9   3  13    0.04    0.07
  -9   3 -13    0.07    0.06
  11  -3  13    0.26    0.09
 -11  -3 -13    0.18    0.08
 -11   3 -13    0.14    0.07
  11   3  13    0.35    0.10
  11   3  13    0.33    0.10
  13  -3  13    1.64    0.20
 -13  -3 -13    1.63    0.19
  13  -3  13    1.92    0.20
  13   3  13    1.98    0.21
  13   3  13    2.02    0.21
 -13   3 -13    2.03    0.21
  22  -4 -13    3.47    0.27
 -22  -4  13    3.36    0.26
  20  -4 -13    1.67    0.22
 -20  -4  13    1.94    0.21
 -18  -4  13    0.02    0.07
  18  -4 -13    0.11    0.08
  16  -4 -13    0.40    0.10
 -16  -4  13    0.66    0.13
 -14  -4  13   -0.03    0.05
  14  -4 -13    0.06    0.06
  12  -4 -13    0.01    0.05
 -12  -4  13    0.06    0.06
 -10  -4  13   -0.01    0.04
  10  -4 -13    0.01    0.05
  10  -4 -13    0.01    0.04
 -10   4  13   -0.03    0.04
   8  -4 -13    5.55    0.22
  -8  -4  13    5.78    0.27
  -8   4  13    5.79    0.23
  -8   4  13    5.78    0.23
  -6  -4  13    2.60    0.17
  -6  -4  13    1.97    0.13
   6  -4 -13    1.89    0.16
   6  -4 -13    2.03    0.14
  -6   4  13    2.15    0.14
  -6   4  13    1.98    0.14
   4  -4 -13    3.95    0.22
  -4  -4  13    4.25    0.19
  -4  -4  13    3.99    0.22
   4  -4 -13    4.29    0.20
  -4   4  13    4.15    0.20
  -4   4  13    3.85    0.20
  -2  -4  13    1.07    0.13
  -2  -4  13    1.08    0.12
   2  -4 -13    0.91    0.11
   2  -4 -13    0.77    0.11
  -2   4  13    0.98    0.12
  -2   4  13    0.94    0.12
   0  -4  13    6.62    0.29
   0  -4  13    6.49    0.27
   0  -4 -13    6.34    0.28
   0  -4 -13    6.56    0.27
   0   4 -13    6.70    0.24
   0   4  13    6.53    0.28
   0   4  13    6.44    0.27
   2  -4  13    0.29    0.09
   2  -4  13    0.24    0.08
  -2  -4 -13    0.14    0.07
  -2  -4 -13    0.24    0.07
   2   4  13    0.27    0.08
   2   4  13    0.17    0.06
  -2   4 -13    0.17    0.06
  -4  -4 -13    0.87    0.12
  -4  -4 -13    0.86    0.13
   4  -4  13    0.70    0.12
   4   4  13    0.64    0.11
   4   4  13    0.94    0.13
  -4   4 -13    0.83    0.10
   6  -4  13    1.74    0.17
  -6  -4 -13    1.74    0.18
  -6  -4 -13    1.40    0.16
   6   4  13    1.66    0.17
  -6   4 -13    1.85    0.14
   6   4  13    1.66    0.17
   8  -4  13    2.41    0.19
  -8  -4 -13    2.66    0.20
  -8  -4 -13    2.38    0.19
  -8   4 -13    2.16    0.17
   8   4  13    2.55    0.19
   8   4  13    2.33    0.19
  10  -4  13    0.48    0.11
 -10  -4 -13    0.51    0.12
 -10  -4 -13    0.47    0.12
  10  -4  13    0.57    0.12
  10   4  13    0.59    0.12
 -10   4 -13    0.43    0.10
  10   4  13    0.62    0.12
  12  -4  13    3.80    0.24
  12  -4  13    3.91    0.26
 -12  -4 -13    4.14    0.26
  12   4  13    4.01    0.26
 -12   4 -13    4.04    0.25
  12   4  13    3.97    0.27
 -19  -5  13    0.03    0.07
  19  -5 -13    0.15    0.09
 -17  -5  13    4.26    0.27
  17  -5 -13    3.68    0.26
 -15  -5  13    1.42    0.18
  15  -5 -13    1.76    0.20
  13  -5 -13    0.58    0.12
 -13  -5  13    0.45    0.11
  11  -5 -13    2.84    0.18
  11  -5 -13    3.05    0.21
 -11  -5  13    3.20    0.21
  -9  -5  13    6.23    0.30
   9  -5 -13    6.11    0.25
   9  -5 -13    5.76    0.28
  -9   5  13    6.37    0.25
  -7  -5  13    5.32    0.27
   7  -5 -13    5.28    0.26
   7  -5 -13    5.19    0.23
  -7   5  13    5.38    0.24
   5  -5 -13    1.92    0.15
  -5  -5  13    1.92    0.16
   5  -5 -13    1.85    0.14
  -5  -5  13    2.12    0.14
  -5   5  13    2.11    0.15
  -3  -5  13    0.13    0.07
  -3  -5  13    0.17    0.06
   3  -5 -13    0.15    0.07
   3  -5 -13    0.31    0.07
  -3   5  13    0.22    0.07
  -3   5  13    0.17    0.06
  -1  -5  13   -0.01    0.05
  -1  -5  13    0.06    0.06
   1  -5 -13    0.04    0.06
   1  -5 -13   -0.04    0.04
  -1   5  13   -0.02    0.05
  -1   5  13   -0.05    0.04
   1  -5  13    0.53    0.10
  -1  -5 -13    0.41    0.09
   1  -5  13    0.60    0.11
  -1  -5 -13    0.56    0.11
   1   5  13    0.52    0.10
   1   5  13    0.45    0.10
  -3  -5 -13   11.10    0.40
  -3  -5 -13   10.40    0.39
   3  -5  13   11.31    0.42
   3  -5  13   10.94    0.40
   3   5  13   11.58    0.41
   3   5  13   10.85    0.41
   5  -5  13    0.90    0.14
  -5  -5 -13    1.04    0.14
  -5  -5 -13    1.01    0.14
   5   5  13    0.87    0.13
   5   5  13    0.83    0.13
   7  -5  13    2.34    0.22
  -7  -5 -13    2.12    0.17
  -7  -5 -13    2.14    0.18
   7   5  13    2.63    0.19
   7   5  13    1.85    0.20
  -9  -5 -13    2.17    0.21
   9  -5  13    2.37    0.23
  -9  -5 -13    2.21    0.21
   9   5  13    1.98    0.20
   9   5  13    2.59    0.21
  -9   5 -13    2.15    0.17
 -11  -5 -13    0.17    0.09
  11  -5  13    0.01    0.08
 -11  -5 -13   -0.08    0.05
  11  -5  13    0.10    0.09
  11   5  13   -0.09    0.05
  11   5  13    0.15    0.09
 -11   5 -13    0.18    0.08
  18  -6 -13    2.21    0.24
 -18  -6  13    2.16    0.23
  16  -6 -13    0.10    0.09
 -16  -6  13   -0.02    0.08
  14  -6 -13    4.82    0.28
 -14  -6  13    3.46    0.25
  12  -6 -13   10.05    0.40
 -12  -6  13    9.50    0.41
 -10  -6  13    0.78    0.14
  10  -6 -13    0.77    0.11
  10  -6 -13    0.86    0.14
   8  -6 -13    3.20    0.21
  -8  -6  13    3.45    0.23
   8  -6 -13    3.42    0.20
  -8   6  13    3.18    0.18
   6  -6 -13    6.26    0.30
   6  -6 -13    6.80    0.28
  -6  -6  13    6.57    0.31
  -6   6  13    6.45    0.28
  -4  -6  13    0.09    0.06
  -4  -6  13   -0.04    0.05
   4  -6 -13    0.00    0.05
   4  -6 -13    0.02    0.05
  -4   6  13   -0.04    0.04
  -2  -6  13    0.34    0.09
  -2  -6  13    0.65    0.11
   2  -6 -13    0.66    0.11
   2  -6 -13    0.74    0.12
  -2   6  13    0.46    0.09
   0  -6  13    1.21    0.16
   0  -6 -13    1.39    0.16
   0  -6 -13    1.52    0.16
   0  -6  13    1.35    0.15
   0   6  13    1.31    0.16
   0   6  13    1.10    0.14
   2  -6  13    1.86    0.19
   2  -6  13    1.81    0.18
  -2  -6 -13    2.09    0.17
  -2  -6 -13    1.81    0.18
   2   6  13    1.67    0.18
   2   6  13    2.20    0.20
  -4  -6 -13    1.72    0.18
  -4  -6 -13    2.02    0.20
   4  -6  13    1.48    0.17
   4  -6  13    1.85    0.20
   4   6  13    1.58    0.17
   4   6  13    1.92    0.19
   6  -6  13    0.11    0.08
  -6  -6 -13    0.25    0.09
  -6  -6 -13    0.09    0.08
   6   6  13    0.19    0.09
   6   6  13    0.13    0.07
   8  -6  13    0.00    0.07
  -8  -6 -13   -0.05    0.05
  -8  -6 -13   -0.03    0.05
   8   6  13    0.02    0.08
   8   6  13    0.04    0.06
 -10  -6 -13    0.80    0.14
 -10  -6 -13    0.75    0.13
  10  -6  13    0.53    0.12
  10   6  13    0.82    0.14
  10   6  13    0.45    0.13
  17  -7 -13    0.04    0.09
 -17  -7  13    0.01    0.08
 -15  -7  13    5.19    0.32
  15  -7 -13    4.15    0.28
  13  -7 -13    0.05    0.09
 -13  -7  13    0.05    0.08
  11  -7 -13    1.53    0.18
 -11  -7  13    1.24    0.17
  11  -7 -13    1.41    0.15
   9  -7 -13    0.15    0.07
  -9  -7  13    0.11    0.08
   9  -7 -13    0.07    0.06
  -9   7  13    0.20    0.07
   7  -7 -13    0.03    0.06
   7  -7 -13    0.05    0.07
  -7  -7  13    0.00    0.06
  -7   7  13    0.08    0.06
  -5  -7  13    1.31    0.17
   5  -7 -13    0.96    0.14
   5  -7 -13    1.10    0.14
  -5   7  13    1.35    0.16
  -3  -7  13    0.19    0.08
  -3  -7  13    0.08    0.07
   3  -7 -13    0.20    0.07
   3  -7 -13    0.17    0.07
  -3   7  13    0.05    0.07
  -1  -7  13    0.05    0.06
   1  -7 -13   -0.06    0.05
  -1  -7  13   -0.01    0.06
   1  -7 -13   -0.01    0.06
  -1   7  13    0.02    0.07
  -1  -7 -13    0.97    0.14
  -1  -7 -13    1.08    0.15
   1  -7  13    1.05    0.15
   1  -7  13    0.96    0.14
   1   7  13    1.22    0.16
   1   7  13    0.90    0.13
   3  -7  13    0.53    0.12
   3  -7  13    0.41    0.10
  -3  -7 -13    0.35    0.09
  -3  -7 -13    0.40    0.11
   3   7  13    0.32    0.10
   3   7  13    0.49    0.11
  -5  -7 -13    3.77    0.24
   5  -7  13    3.19    0.24
   5  -7  13    2.93    0.22
  -5  -7 -13    3.00    0.22
   5   7  13    3.44    0.23
   5   7  13    3.15    0.23
   7  -7  13    1.35    0.18
  -7  -7 -13    1.29    0.17
  -7  -7 -13    1.20    0.18
   7  -7  13    1.29    0.19
   7   7  13    1.27    0.17
   7   7  13    1.04    0.16
 -12  -8  13    1.33    0.19
  12  -8 -13    1.17    0.17
 -10  -8  13    0.22    0.09
  10  -8 -13    0.40    0.10
  10  -8 -13    0.28    0.10
   8  -8 -13    2.53    0.20
  -8  -8  13    2.85    0.23
   8  -8 -13    2.40    0.20
  -8   8  13    2.53    0.19
  -6  -8  13   -0.03    0.07
   6  -8 -13   -0.06    0.06
   6  -8 -13    0.01    0.07
  -6   8  13    0.12    0.08
   4  -8 -13   10.03    0.40
   4  -8 -13    9.85    0.39
  -4  -8  13   10.14    0.41
  -4  -8  13    9.65    0.42
  -4   8  13    9.62    0.39
   2  -8 -13    2.52    0.20
  -2  -8  13    2.50    0.19
  -2  -8  13    2.56    0.25
   2  -8 -13    2.81    0.21
  -2   8  13    2.45    0.19
   0  -8 -13    7.31    0.34
   0  -8  13    7.63    0.37
   0  -8 -13    7.67    0.35
   0  -8  13    7.38    0.34
   0   8  13    7.60    0.36
   2  -8  13    3.17    0.23
   2  -8  13    2.84    0.24
  -2  -8 -13    2.77    0.20
  -2  -8 -13    2.94    0.23
   2   8  13    3.04    0.23
   2   8  13    2.21    0.22
  -4  -8 -13    0.46    0.11
   4  -8  13    0.27    0.10
   4  -8  13    0.47    0.12
  -4  -8 -13    0.17    0.10
   4   8  13    0.44    0.11
   4   8  13    0.35    0.11
   7  -9 -13    4.92    0.28
   7  -9 -13    4.64    0.27
  -7  -9  13    4.85    0.30
  -7   9  13    4.63    0.27
  -5  -9  13    0.00    0.08
   5  -9 -13    0.11    0.09
   5  -9 -13    0.21    0.10
  -5   9  13    0.27    0.09
  -3  -9  13    4.04    0.28
   3  -9 -13    3.96    0.26
   3  -9 -13    4.05    0.26
  -3  -9  13    4.01    0.25
  -3   9  13    3.73    0.25
   1  -9 -13    0.10    0.08
  -1  -9  13   -0.04    0.07
   1  -9 -13    0.05    0.08
  -1  -9  13   -0.01    0.08
  -1   9  13    0.14    0.08
 -22   0  14   11.39    0.45
  22   0 -14   10.82    0.45
 -20   0  14    7.06    0.33
  20   0 -14    6.82    0.32
 -18   0  14    5.10    0.26
  18   0 -14    5.18    0.27
  16   0 -14   20.50    0.60
 -16   0  14   20.03    0.60
  14   0 -14    1.10    0.14
 -14   0  14    1.03    0.12
 -12   0  14   18.46    0.53
  12   0 -14   18.53    0.54
 -10   0  14    0.35    0.07
  10   0 -14    0.31    0.08
 -10   0  14    0.43    0.07
  -8   0  14   32.22    0.79
  -8   0  14   32.24    0.77
   8   0 -14   31.81    0.80
  -6   0  14   10.37    0.34
  -6   0  14   10.54    0.35
   6   0 -14   11.19    0.37
  -6   0  14   10.53    0.32
  -4   0  14   29.67    0.70
   4   0 -14   28.98    0.74
  -4   0  14   29.80    0.74
  -4   0  14   30.41    0.73
  -2   0  14   29.68    0.72
   2   0 -14   29.87    0.74
  -2   0  14   28.40    0.74
  -2   0  14   28.86    0.71
   0   0  14    0.03    0.04
   0   0  14    0.02    0.03
   0   0 -14   -0.05    0.03
   0   0  14    0.10    0.05
   2   0  14   22.45    0.65
   2   0  14   24.42    0.64
   2   0  14   24.61    0.63
  -2   0 -14   23.77    0.64
  -4   0 -14    0.12    0.06
   4   0  14    0.07    0.05
   4   0  14    0.15    0.06
   6   0  14    2.44    0.19
   6   0  14    2.41    0.17
  -6   0 -14    2.67    0.18
   8   0  14    3.42    0.22
   8   0  14    3.05    0.21
  -8   0 -14    3.23    0.21
  10   0  14    5.48    0.29
 -10   0 -14    5.12    0.28
  10   0  14    5.28    0.29
 -12   0 -14    1.14    0.16
  12   0  14    1.07    0.16
  12   0  14    0.99    0.14
  14   0  14    0.24    0.10
  14   0  14    0.35    0.11
 -14   0 -14    0.45    0.12
 -23  -1  14    4.58    0.28
  23  -1 -14    4.49    0.28
 -23   1  14    4.19    0.27
  23   1 -14    4.12    0.26
  21  -1 -14    5.99    0.33
 -21  -1  14    6.29    0.32
 -21   1  14    6.52    0.31
  21   1 -14    5.93    0.30
 -19  -1  14    0.57    0.11
  19  -1 -14    0.49    0.11
 -19   1  14    0.59    0.11
  19   1 -14    0.60    0.11
  17  -1 -14   17.29    0.56
 -17  -1  14   17.39    0.56
  17   1 -14   18.08    0.55
 -17   1  14   17.09    0.53
 -15  -1  14    0.85    0.12
  15  -1 -14    0.86    0.13
  15   1 -14    0.56    0.11
 -15   1  14    0.72    0.11
 -13  -1  14    3.85    0.21
  13  -1 -14    3.90    0.22
  13   1 -14    3.95    0.21
 -13   1  14    3.86    0.20
  11  -1 -14    1.33    0.14
 -11  -1  14    1.57    0.13
 -11   1  14    1.23    0.11
  11   1 -14    1.41    0.14
  -9  -1  14    0.02    0.04
   9  -1 -14    0.00    0.04
  -9   1  14   -0.01    0.03
  -9   1  14   -0.01    0.03
   9   1 -14   -0.05    0.03
  -7  -1  14    0.36    0.06
   7  -1 -14    0.38    0.08
  -7  -1  14    0.22    0.06
  -7   1  14    0.35    0.07
  -7   1  14    0.31    0.06
   7   1 -14    0.27    0.07
  -7   1  14    0.35    0.06
   5  -1 -14    0.00    0.04
  -5  -1  14   -0.02    0.04
  -5  -1  14   -0.01    0.03
  -5  -1  14   -0.02    0.04
  -5   1  14    0.03    0.03
   5   1 -14    0.05    0.04
  -5   1  14    0.03    0.03
  -5   1  14   -0.03    0.04
  -3  -1  14    1.09    0.11
  -3  -1  14    0.97    0.12
  -3  -1  14    0.99    0.11
   3  -1 -14    0.95    0.11
  -3   1  14    0.94    0.09
  -3   1  14    0.94    0.10
  -3   1  14    1.11    0.13
   3   1 -14    1.06    0.12
   1  -1 -14    0.19    0.07
  -1  -1  14    0.08    0.06
  -1  -1  14    0.07    0.05
  -1  -1  14    0.14    0.05
  -1   1  14    0.05    0.05
  -1   1  14    0.07    0.04
  -1   1  14    0.11    0.05
   1   1 -14    0.05    0.05
   1  -1  14    5.13    0.23
  -1  -1 -14    4.59    0.23
   1  -1  14    4.76    0.24
   1  -1  14    4.80    0.22
   1   1  14    4.16    0.21
  -1   1 -14    4.99    0.22
   1   1  14    4.66    0.20
   1   1  14    4.64    0.23
   3  -1  14    6.03    0.27
  -3  -1 -14    6.46    0.28
   3  -1  14    6.02    0.28
   3   1  14    6.32    0.27
  -3   1 -14    6.76    0.27
   3   1  14    6.16    0.28
   5  -1  14    1.27    0.15
   5  -1  14    1.55    0.17
  -5  -1 -14    1.15    0.13
   5   1  14    1.17    0.14
  -5   1 -14    1.45    0.15
   5   1  14    1.68    0.18
   7  -1  14    0.13    0.06
  -7  -1 -14    0.09    0.06
   7  -1  14    0.04    0.07
  -7   1 -14    0.05    0.06
   7   1  14    0.05    0.06
   7   1  14    0.06    0.06
  -9  -1 -14    0.35    0.09
   9  -1  14    0.26    0.08
   9  -1  14    0.33    0.10
   9   1  14    0.23    0.09
   9   1  14    0.24    0.09
  -9   1 -14    0.28    0.09
 -11  -1 -14    2.01    0.20
  11  -1  14    1.64    0.18
  11  -1  14    1.96    0.21
  11   1  14    1.91    0.20
  11   1  14    1.55    0.18
 -11   1 -14    1.71    0.19
  13  -1  14    3.58    0.25
  13  -1  14    3.93    0.26
 -13  -1 -14    3.61    0.25
  13   1  14    3.71    0.25
 -13   1 -14    4.19    0.27
  13   1  14    3.88    0.26
  22  -2 -14    9.85    0.44
 -22  -2  14    9.99    0.43
 -20  -2  14    8.98    0.39
  20  -2 -14    9.19    0.40
  20   2 -14    9.48    0.37
  18  -2 -14    6.73    0.33
 -18  -2  14    6.48    0.32
  18   2 -14    6.40    0.29
  16  -2 -14   21.81    0.66
 -16  -2  14   22.15    0.66
[truncated: 64,557 more chars]
