# Supplementary material for: Crystal structure of 1,5-diethyl-1H-1,5-benzodiazepine-2,4(3H,5H)-di­thione
Source: Acta Crystallogr E Crystallogr Commun. 2015 Jan 3;71(Pt 2):o83. doi: 10.1107/S205698901402790X (PMC4384617; doi:10.1107/S205698901402790X)
Supplement: Supplementary file 2 [file e-71-00o83-Isup2.hkl]

# 
# h,k,l, Fc-squared, Fo-squared, sigma(Fo-squared) and status flag 
# 
data_I
_shelx_title ' NCu02_0m in C2/c' 
_shelx_refln_list_code          4 
_shelx_F_calc_maximum      391.45 
_exptl_crystal_F_000      1120.00 
_reflns_d_resolution_high  0.7499 
 
loop_ 
 _symmetry_equiv_pos_as_xyz 
 'x, y, z' 
 '-x, y, -z+1/2' 
 'x+1/2, y+1/2, z' 
 '-x+1/2, y+1/2, -z+1/2' 
 '-x, -y, -z' 
 'x, -y, z-1/2' 
 '-x+1/2, -y+1/2, -z' 
 'x+1/2, -y+1/2, z-1/2' 
 
_cell_length_a    19.8896 
_cell_length_b     8.8743 
_cell_length_c    15.5361 
_cell_angle_alpha  90.000 
_cell_angle_beta  104.087 
_cell_angle_gamma  90.000 
 
_shelx_F_squared_multiplier     1.000 
 
loop_ 
 _refln_index_h 
 _refln_index_k 
 _refln_index_l 
 _refln_F_squared_calc 
 _refln_F_squared_meas 
 _refln_F_squared_sigma 
 _refln_observed_status 
   2   0   0    11681.54    10781.52    151.43 o 
   4   0   0   137148.52   118724.09   1972.03 o 
   6   0   0   153236.16   141368.38   1384.47 o 
   8   0   0     8911.06     9047.69     82.31 o 
  10   0   0    24230.17    23735.10    209.46 o 
  12   0   0    10202.09    10984.44    101.42 o 
  14   0   0    20903.32    20245.52    182.09 o 
  16   0   0     1417.44     1470.71     24.00 o 
  18   0   0     1003.26      944.03     19.30 o 
  20   0   0      650.37      726.12     22.44 o 
  22   0   0       81.97      119.51     14.34 o 
  24   0   0       71.62       86.91     18.83 o 
   1   1   0     6643.27     6947.75     94.74 o 
   3   1   0     2009.39     2136.75     26.45 o 
   5   1   0     2873.83     2940.64     21.31 o 
   7   1   0     1811.42     1796.02     15.43 o 
   9   1   0     8470.57     8294.46     54.16 o 
  11   1   0      220.77      210.30      4.33 o 
  13   1   0     3445.55     3462.48     27.99 o 
  15   1   0     3280.42     3309.62     27.88 o 
  17   1   0        6.01        6.32      2.26 o 
  19   1   0      468.82      456.93     11.45 o 
  21   1   0      637.76      633.91     18.24 o 
  23   1   0      107.08      108.26     16.64 o 
  25   1   0        0.15        0.48      7.53 o 
   0   2   0     2519.86     2955.02     62.29 o 
   2   2   0     6907.78     7277.31    101.40 o 
   4   2   0    25422.84    26287.25    263.29 o 
   6   2   0    13638.24    14161.62    125.46 o 
   8   2   0    10552.66    10906.76     77.77 o 
  10   2   0    19317.71    19193.27    134.60 o 
  12   2   0     1144.42     1154.53     11.89 o 
  14   2   0     4404.79     4477.54     39.58 o 
  16   2   0     2024.42     1898.01     23.18 o 
  18   2   0      968.73      972.57     21.67 o 
  20   2   0     2833.71     2817.40     43.24 o 
  22   2   0        1.31       -0.12      4.86 o 
  24   2   0     1385.89     1429.36     54.89 o 
   1   3   0    14089.83    14895.10    436.73 o 
   3   3   0        7.46       -1.67      1.67 o 
   5   3   0    15599.72    16156.03    142.83 o 
   7   3   0     1196.04     1234.19     15.48 o 
   9   3   0     2678.72     2490.35     27.15 o 
  11   3   0     4943.79     4969.45     41.92 o 
  13   3   0      905.86      849.80     11.69 o 
  15   3   0     2648.11     2597.47     24.44 o 
  17   3   0      868.23      852.57     14.60 o 
  19   3   0     2610.80     2633.30     35.36 o 
  21   3   0      479.53      463.41     15.91 o 
  23   3   0       54.05       56.54      9.63 o 
   0   4   0     1719.61     1887.69     37.66 o 
   2   4   0       54.24       25.53      3.63 o 
   4   4   0     3326.56     3712.61     40.67 o 
   6   4   0     1038.04     1124.46     14.55 o 
   8   4   0        0.51        0.67      1.47 o 
  10   4   0     1011.88     1066.94     13.92 o 
  12   4   0      594.31      614.93      9.53 o 
  14   4   0       59.02       57.64      3.71 o 
  16   4   0        0.10        2.36      1.95 o 
  18   4   0       28.52       32.93      6.98 o 
  20   4   0       71.91       65.65      6.59 o 
  22   4   0        2.22       -0.17      4.79 o 
  24   4   0       26.45        9.50      7.66 o 
   1   5   0     9134.94     9450.60     79.28 o 
   3   5   0     5281.58     5464.17     52.53 o 
   5   5   0    13027.25    13125.81    131.80 o 
   7   5   0      594.52      688.77     14.56 o 
   9   5   0     8690.97     8901.31     84.39 o 
  11   5   0     6893.13     6888.11     61.91 o 
  13   5   0      215.12      224.16      6.73 o 
  15   5   0     4707.79     4684.75     42.83 o 
  17   5   0       18.10       21.68      4.48 o 
  19   5   0      612.06      656.06     16.12 o 
  21   5   0      584.26      560.67     20.62 o 
  23   5   0       48.34       69.42     12.77 o 
   0   6   0    14863.39    14719.88    254.66 o 
   2   6   0     1328.04     1308.27     15.33 o 
   4   6   0     7875.15     7821.78     83.62 o 
   6   6   0    12607.62    12696.69    150.25 o 
   8   6   0     1985.17     2015.94     33.22 o 
  10   6   0     6113.53     6180.55     70.40 o 
  12   6   0      687.90      725.21     15.91 o 
  14   6   0     1038.26     1053.34     20.55 o 
  16   6   0      303.61      303.44     13.38 o 
  18   6   0        0.27        3.38      5.02 o 
  20   6   0      730.12      775.26     23.90 o 
  22   6   0       89.66       96.25     14.83 o 
   1   7   0     2189.08     2112.17     29.83 o 
   3   7   0      292.57      287.17      8.94 o 
   5   7   0     3078.18     3102.94     39.59 o 
   7   7   0       88.63      103.47      8.05 o 
   9   7   0     2200.65     2124.23     51.37 o 
  11   7   0       50.73       54.72      5.58 o 
  13   7   0      404.59      427.21     12.78 o 
  15   7   0      271.65      264.47     14.17 o 
  17   7   0      188.27      187.72     13.33 o 
  19   7   0      138.15      156.33     12.81 o 
   0   8   0    15176.96    14995.21    222.24 o 
   2   8   0      364.48      375.14     12.75 o 
   4   8   0    12096.29    12110.50    129.99 o 
   6   8   0     2238.04     2265.84     38.99 o 
   8   8   0     1792.88     1783.95     33.39 o 
  10   8   0     5984.18     5794.23     98.27 o 
  12   8   0        4.34        8.15      4.99 o 
  14   8   0     3303.27     3499.15     50.39 o 
  16   8   0      254.56      242.74     18.44 o 
  18   8   0     1817.91     1965.60     50.69 o 
   1   9   0      432.67      401.68     18.93 o 
   3   9   0      163.45      159.13     13.80 o 
   5   9   0      193.63      165.33     14.49 o 
   7   9   0      396.34      389.16     18.93 o 
   9   9   0      169.03      157.90     14.34 o 
  11   9   0       16.62       20.28      7.17 o 
  13   9   0       99.43      100.60     16.66 o 
  15   9   0       16.79       23.18     11.59 o 
   0  10   0      916.31      916.93     43.46 o 
   2  10   0      507.03      529.31     24.05 o 
   4  10   0     1163.44     1254.71     36.83 o 
   6  10   0      759.15      683.71     26.57 o 
   8  10   0      362.89      386.64     28.25 o 
  10  10   0     1461.95     1543.65     42.50 o 
  12  10   0      233.17      207.93     17.32 o 
   1  11   0      610.98      702.65     28.68 o 
   3  11   0       88.61       83.61     12.77 o 
   5  11   0      970.78     1026.53     47.80 o 
   7  11   0      682.05      737.23     44.90 o 
   9  11   0      138.10      161.61     16.29 o 
 -25   1   1      343.83      396.60     22.29 o 
 -23   1   1        8.17        8.57      6.10 o 
 -21   1   1      147.16      166.59     10.99 o 
 -19   1   1      120.90      125.05      7.98 o 
 -17   1   1     1497.13     1450.97     18.09 o 
 -15   1   1      126.12      125.55      5.10 o 
 -13   1   1     3725.65     3921.37     32.33 o 
 -11   1   1     1655.66     1709.49     15.11 o 
  -9   1   1     3336.08     3584.98     26.75 o 
  -7   1   1    11610.57    12699.71     97.25 o 
  -5   1   1     2695.46     2971.69     28.09 o 
  -3   1   1    29125.48    28591.59    525.83 o 
  -1   1   1      535.66      546.99      9.42 o 
   1   1   1    15592.17    16199.94    312.53 o 
   3   1   1     1806.60     1862.42     18.77 o 
   5   1   1      620.16      640.66      7.24 o 
   7   1   1      330.67      231.64      3.69 o 
   9   1   1     1825.14     1663.98     13.12 o 
  11   1   1      605.89      538.68      6.89 o 
  13   1   1     2903.01     2740.98     23.55 o 
  15   1   1      370.76      395.50      7.19 o 
  17   1   1     2563.78     2586.27     34.59 o 
  19   1   1      115.54      111.83      6.91 o 
  21   1   1      500.66      522.02     16.83 o 
  23   1   1      393.48      460.83     21.74 o 
  25   1   1      236.88      301.17     24.05 o 
 -24   2   1        1.74       -2.83      6.10 o 
 -22   2   1        8.52       -1.59      5.26 o 
 -20   2   1      163.26      161.15     10.67 o 
 -18   2   1      130.00      139.83      7.64 o 
 -16   2   1        2.00        4.09      2.18 o 
 -14   2   1     3875.29     3993.03     33.65 o 
 -12   2   1      510.09      520.36      7.56 o 
 -10   2   1     2348.06     2615.79     22.28 o 
  -8   2   1     8470.42     9127.29     70.68 o 
  -6   2   1      355.41      439.68     21.92 o 
  -4   2   1       10.37        8.28      2.39 o 
  -2   2   1    40682.19    40700.14   1146.38 o 
   0   2   1     1629.10     1832.98     23.13 o 
   2   2   1       91.43      110.09      5.79 o 
   4   2   1      125.44      126.19      3.77 o 
   6   2   1     2500.59     2529.67     31.99 o 
   8   2   1      499.16      448.74      6.71 o 
  10   2   1      960.84      949.90     10.23 o 
  12   2   1     2855.72     2764.13     23.11 o 
  14   2   1      104.25      109.21      4.56 o 
  16   2   1      685.33      676.76     10.47 o 
  18   2   1        0.31       -0.83      2.42 o 
  20   2   1      459.60      463.09     13.25 o 
  22   2   1      374.92      408.51     15.91 o 
  24   2   1       10.80        0.74      5.95 o 
 -25   3   1       73.04       64.77     11.35 o 
 -23   3   1      836.93      842.49     38.45 o 
 -21   3   1      204.94      181.62     13.38 o 
 -19   3   1      225.39      230.96     10.06 o 
 -17   3   1      150.99      160.03      8.01 o 
 -15   3   1        1.62        4.00      1.80 o 
 -13   3   1     1074.09     1149.81     13.88 o 
 -11   3   1      409.04      416.77      6.97 o 
  -9   3   1     3971.92     4288.62     39.05 o 
  -7   3   1       82.37       63.19      2.90 o 
  -5   3   1     3437.07     3582.02     35.04 o 
  -3   3   1     1537.91     1567.93     20.07 o 
  -1   3   1      378.36      387.11      7.04 o 
   1   3   1      462.18      462.88      7.87 o 
   3   3   1     3056.95     3143.63     30.81 o 
   5   3   1     7133.91     8025.96    100.06 o 
   7   3   1      443.65      546.95      9.04 o 
   9   3   1     1410.30     1469.55     17.11 o 
  11   3   1       13.01        7.84      1.68 o 
  13   3   1      143.33      189.28      5.18 o 
  15   3   1      356.66      351.32      7.33 o 
  17   3   1        0.35        0.91      2.35 o 
  19   3   1        8.99        5.18      4.41 o 
  21   3   1       16.13       19.22      5.40 o 
  23   3   1        0.59       -1.39      4.67 o 
 -24   4   1       16.49        7.58      7.43 o 
 -22   4   1       15.60       16.98      6.28 o 
 -20   4   1       12.17       22.03      5.09 o 
 -18   4   1        0.84        1.43      2.87 o 
 -16   4   1       59.38       64.78      4.78 o 
 -14   4   1     1120.58     1158.39     14.57 o 
 -12   4   1     1163.29     1179.50     16.90 o 
 -10   4   1     3713.31     4151.38     38.94 o 
  -8   4   1     1542.16     1592.83     18.76 o 
  -6   4   1     1825.39     1910.14     23.13 o 
  -4   4   1     1034.41     1145.10     16.45 o 
  -2   4   1      907.97      887.83     13.35 o 
   0   4   1       27.56       13.65      1.59 o 
   2   4   1     4671.01     4735.91     45.06 o 
   4   4   1     3163.84     3133.93     31.96 o 
   6   4   1     8618.08     9183.30    123.65 o 
   8   4   1     1104.11      864.21     12.89 o 
  10   4   1     4609.59     4789.82     48.80 o 
  12   4   1     1993.62     1962.57     20.75 o 
  14   4   1      796.41      879.39     12.94 o 
  16   4   1     1265.01     1228.42     15.45 o 
  18   4   1     1046.56     1108.50     20.28 o 
  20   4   1     1021.11     1034.51     20.62 o 
  22   4   1      642.49      714.27     20.59 o 
 -23   5   1       98.72       87.13     13.32 o 
 -21   5   1       73.03       66.48     22.45 o 
 -19   5   1      119.27      121.75      9.09 o 
 -17   5   1      246.42      248.31      9.26 o 
 -15   5   1     1057.33     1058.86     14.58 o 
 -13   5   1      123.94      106.92      5.34 o 
 -11   5   1      474.97      517.59      9.30 o 
  -9   5   1      589.49      551.44      9.26 o 
  -7   5   1      221.48      286.19      5.81 o 
  -5   5   1      350.86      370.16      8.47 o 
  -3   5   1     5730.74     6044.70     65.32 o 
  -1   5   1     1318.36     1242.92     17.46 o 
   1   5   1      946.48     1016.00     12.15 o 
   3   5   1     2084.87     2277.89     25.02 o 
   5   5   1     1179.85     1139.45     15.19 o 
   7   5   1      939.15      897.46     35.82 o 
   9   5   1      887.01      929.37     14.43 o 
  11   5   1     2755.08     2690.02     31.83 o 
  13   5   1       16.87       27.15      3.06 o 
  15   5   1        3.38        3.55      2.74 o 
  17   5   1      194.39      208.09      8.07 o 
  19   5   1       80.62       73.05     11.67 o 
  21   5   1       20.25       20.81      5.29 o 
 -22   6   1      364.50      399.09     23.49 o 
 -20   6   1       21.57       13.04      9.22 o 
 -18   6   1      160.61      174.32     12.49 o 
 -16   6   1       17.09       13.74      4.88 o 
 -14   6   1       15.35       18.83      4.35 o 
 -12   6   1       32.68       34.13      4.40 o 
 -10   6   1       13.36       18.57      6.62 o 
  -8   6   1      661.87      658.52     14.11 o 
  -6   6   1       19.63       23.69      3.77 o 
  -4   6   1      262.11      305.64      8.39 o 
  -2   6   1      888.50      781.34     23.87 o 
   0   6   1      782.12      854.52     11.26 o 
   2   6   1      891.17      823.33     17.41 o 
   4   6   1      989.55      933.95     13.73 o 
   6   6   1     1565.08     1647.65     22.66 o 
   8   6   1      544.22      524.17     10.63 o 
  10   6   1     1413.73     1399.72     22.32 o 
  12   6   1       51.21       68.07      5.24 o 
  14   6   1      518.08      497.17     15.16 o 
  16   6   1      633.97      666.14     14.95 o 
  18   6   1       98.80      114.44     10.81 o 
  20   6   1        2.90       -0.86      6.37 o 
 -21   7   1      712.41      744.37     31.23 o 
 -19   7   1      271.36      278.63     28.90 o 
 -17   7   1       23.26       31.17      7.21 o 
 -15   7   1      143.57      139.08     10.87 o 
 -13   7   1        1.40       -2.33      3.20 o 
 -11   7   1      820.62      803.18     17.53 o 
  -9   7   1      437.75      438.81     12.09 o 
  -7   7   1     3600.31     3520.10     51.85 o 
  -5   7   1      270.14      219.40      9.12 o 
  -3   7   1     1772.62     1759.57     25.60 o 
  -1   7   1      313.18      308.38     12.25 o 
   1   7   1      705.61      715.79     16.82 o 
   3   7   1       99.07      126.76      6.74 o 
   5   7   1        4.12        8.90      4.39 o 
   7   7   1      403.85      372.85     12.71 o 
   9   7   1       78.47       59.13      5.40 o 
  11   7   1      155.43      188.88     13.18 o 
  13   7   1     2380.16     2265.50     39.82 o 
  15   7   1      316.54      292.49     10.20 o 
  17   7   1     1755.72     1826.57     42.33 o 
  19   7   1      712.97      718.96     23.07 o 
 -18   8   1      297.56      311.19     35.45 o 
 -16   8   1      227.34      240.33     15.01 o 
 -14   8   1     4268.38     4430.16     81.38 o 
 -12   8   1      174.40      193.29     10.48 o 
 -10   8   1     2711.04     2770.38     64.40 o 
  -8   8   1     4394.61     4280.27     88.36 o 
  -6   8   1     1440.61     1456.71     36.35 o 
  -4   8   1     3818.22     3635.76     75.13 o 
  -2   8   1     1840.99     1770.50     40.04 o 
   0   8   1     1423.33     1405.55     27.52 o 
   2   8   1     2670.98     2588.86     52.74 o 
   4   8   1      279.45      247.58     22.45 o 
   6   8   1      466.10      454.49     37.66 o 
   8   8   1        0.03       -2.90      4.10 o 
  10   8   1       29.59       22.29      6.60 o 
  12   8   1        0.02        1.71      5.56 o 
  14   8   1        4.49        7.24      6.83 o 
  16   8   1      156.59      172.68     16.39 o 
  18   8   1       71.10       82.48     12.77 o 
 -15   9   1      116.28      107.19     18.83 o 
 -13   9   1      797.69      799.59     42.01 o 
 -11   9   1        9.84        4.83      5.89 o 
  -9   9   1        1.66       -5.07      5.12 o 
  -7   9   1        3.79        4.35      5.12 o 
  -5   9   1       76.57       70.09     10.24 o 
  -3   9   1        3.02        0.22      3.84 o 
  -1   9   1      435.52      459.97     22.04 o 
   1   9   1      826.62      793.87     21.14 o 
   3   9   1      755.67      786.56     26.63 o 
   5   9   1      583.13      539.07     22.53 o 
   7   9   1      141.54      162.16     14.23 o 
   9   9   1       97.89       94.68     11.75 o 
  11   9   1        3.79        2.11      8.69 o 
  13   9   1        6.56       17.29      7.63 o 
  15   9   1       18.38       33.32     14.49 o 
 -14  10   1      626.64      638.81     40.56 o 
 -12  10   1      394.30      405.59     31.87 o 
 -10  10   1      330.25      304.73     22.45 o 
  -8  10   1      368.53      364.93     44.90 o 
  -6  10   1       57.51       75.72     11.13 o 
  -4  10   1     2019.55     1953.40     48.64 o 
  -2  10   1      434.83      416.46     21.51 o 
   0  10   1     1696.49     1733.79     44.55 o 
   2  10   1     2028.93     2031.72     49.17 o 
   4  10   1      355.05      390.97     20.49 o 
   6  10   1     1476.87     1529.66     54.32 o 
   8  10   1      344.78      369.30     25.35 o 
  10  10   1      823.45      946.58     32.73 o 
  12  10   1     1162.44     1218.51     47.80 o 
  -9  11   1      827.62      800.57     43.46 o 
  -7  11   1        4.25        0.58      7.63 o 
  -5  11   1      970.07      971.88     33.75 o 
  -3  11   1      363.45      383.66     22.00 o 
  -1  11   1      298.39      288.28     20.98 o 
   1  11   1      441.06      490.20     24.05 o 
   3  11   1      207.65      202.04     17.90 o 
   5  11   1      260.09      283.27     21.44 o 
   7  11   1       25.59       25.39      9.69 o 
   9  11   1      130.17      158.49     16.88 o 
 -26   0   2      168.93      154.64     18.35 o 
 -24   0   2      797.84      820.00     32.78 o 
 -22   0   2      858.40      841.14     68.08 o 
 -20   0   2     1170.58     1206.11     35.85 o 
 -18   0   2     3352.68     3366.79    126.02 o 
 -16   0   2     4121.66     3955.71     55.76 o 
 -14   0   2     2353.37     2126.44     38.58 o 
 -12   0   2    10541.97    10586.23    126.47 o 
 -10   0   2     3064.59     3788.00     49.04 o 
  -8   0   2     2913.48     2555.95     33.41 o 
  -6   0   2     6458.35     7128.31     90.13 o 
  -4   0   2      800.65      868.73      9.83 o 
  -2   0   2    24433.84    23248.61    225.96 o 
   0   0   2    11052.34    10597.15    163.68 o 
   2   0   2    12872.87    13196.06    179.25 o 
   4   0   2      968.52     1066.86     19.46 o 
   6   0   2      837.59      788.23     11.72 o 
   8   0   2      137.49      142.75      4.48 o 
  10   0   2     1686.34     1668.91     23.45 o 
  12   0   2     1263.99     1314.37     18.13 o 
  14   0   2      949.72      918.43     15.26 o 
  16   0   2     1491.20     1411.63     21.06 o 
  18   0   2      353.35      368.00     12.35 o 
  20   0   2      597.88      605.86     19.78 o 
  22   0   2        9.41        2.90      7.17 o 
  24   0   2       52.44       42.01     11.13 o 
 -25   1   2       94.58      109.49     16.53 o 
 -23   1   2       53.59       61.98      7.87 o 
 -21   1   2      139.16      158.64     10.45 o 
 -19   1   2     1230.15     1221.44     24.61 o 
 -17   1   2     1396.40     1372.89     26.69 o 
 -15   1   2       27.24       41.66      5.46 o 
 -13   1   2        9.93       18.81      2.94 o 
 -11   1   2      760.63      846.02      9.36 o 
  -9   1   2     3819.33     3910.93     32.61 o 
  -7   1   2      172.81      258.76      3.86 o 
  -5   1   2    36390.57    36837.70    295.81 o 
  -3   1   2     1987.28     2167.10     24.04 o 
  -1   1   2     3233.62     3381.76     30.81 o 
   1   1   2        3.52       17.88      1.82 o 
   3   1   2    37563.49    34536.28    682.14 o 
   5   1   2     5753.93     6241.18     45.18 o 
   7   1   2     4841.89     5107.33     38.26 o 
   9   1   2      108.09      121.94      3.15 o 
  11   1   2       57.33       66.96      2.97 o 
  13   1   2        3.67       14.15      3.60 o 
  15   1   2     1522.52     1424.75     16.41 o 
  17   1   2      293.32      250.13      9.49 o 
  19   1   2      150.42      155.99      7.13 o 
  21   1   2       14.50       13.71      4.79 o 
  23   1   2       22.67       28.04      8.05 o 
 -24   2   2      257.48      222.32     19.64 o 
 -22   2   2      632.92      697.54     46.96 o 
 -20   2   2      687.05      619.71     17.73 o 
 -18   2   2       75.48       62.33     10.45 o 
 -16   2   2      413.65      410.39      9.49 o 
 -14   2   2      486.19      412.96      6.89 o 
 -12   2   2       27.14       53.63      2.63 o 
 -10   2   2      466.23      420.92      6.11 o 
  -8   2   2     4387.62     4188.27     34.53 o 
  -6   2   2     5748.95     6008.84     46.93 o 
  -4   2   2    11660.63    11895.76    143.64 o 
  -2   2   2      614.74      686.03      9.76 o 
   0   2   2    39023.25    37980.46   1150.77 o 
   2   2   2      415.91      433.96     10.24 o 
   4   2   2      785.99      763.58      9.84 o 
   6   2   2     9869.05    10401.53     79.28 o 
   8   2   2        9.61        2.96      1.10 o 
  10   2   2      218.18      231.32      4.98 o 
  12   2   2      458.53      507.93      7.60 o 
  14   2   2      678.87      686.86     10.38 o 
  16   2   2      437.44      431.09     10.64 o 
  18   2   2       47.94       46.88      4.30 o 
  20   2   2       88.85       72.10      6.26 o 
  22   2   2        2.41        8.29      5.51 o 
  24   2   2      495.43      532.28     19.35 o 
 -25   3   2       20.44       21.52      8.83 o 
 -23   3   2      576.25      632.22     22.85 o 
 -21   3   2        6.78        4.35      5.89 o 
 -19   3   2     1703.52     1688.33     35.01 o 
 -17   3   2     2955.23     2901.68     36.14 o 
 -15   3   2     4245.10     4211.18     37.64 o 
 -13   3   2     4537.24     4261.75     50.85 o 
 -11   3   2      210.89      256.69      5.47 o 
  -9   3   2    10348.44    10267.11     85.73 o 
  -7   3   2      413.87      579.88      7.76 o 
  -5   3   2     1842.53     1878.63     23.28 o 
  -3   3   2    10223.55    10459.58    105.11 o 
  -1   3   2     9500.02     9712.62     87.53 o 
   1   3   2      131.98      125.24      4.41 o 
   3   3   2     2524.35     2841.47     25.91 o 
   5   3   2     4015.44     4175.79     37.25 o 
   7   3   2     6185.68     6621.30     66.61 o 
   9   3   2      134.01      161.98      6.49 o 
  11   3   2      209.67      189.15      4.91 o 
  13   3   2      752.11      792.78     10.42 o 
  15   3   2        0.08       -0.05      1.72 o 
  17   3   2        9.49       10.95      2.96 o 
  19   3   2        2.56       -0.25      3.34 o 
  21   3   2      159.69      178.38     10.84 o 
  23   3   2      232.86      235.88     21.95 o 
 -24   4   2      215.53      246.60     17.27 o 
 -22   4   2       68.99       77.71      9.78 o 
 -20   4   2      222.72      202.60     19.41 o 
 -18   4   2       95.55      100.76      7.65 o 
 -16   4   2     1623.23     1555.94     22.84 o 
 -14   4   2      221.54      251.20      6.28 o 
 -12   4   2      374.50      386.54      7.88 o 
 -10   4   2     1254.03     1191.88     14.71 o 
  -8   4   2      516.98      575.33      8.54 o 
  -6   4   2     1276.51     1424.60     19.87 o 
  -4   4   2        4.22       -0.72      1.45 o 
  -2   4   2     1501.69     1633.36     23.45 o 
   0   4   2     1864.36     2183.31     23.39 o 
   2   4   2       10.47       18.71      4.33 o 
   4   4   2      419.57      415.28      7.78 o 
   6   4   2      204.63      186.84      5.29 o 
   8   4   2        2.33        2.07      2.23 o 
  10   4   2        0.39        2.61      1.94 o 
  12   4   2     1416.11     1339.01     23.86 o 
  14   4   2       14.12        9.72      2.30 o 
  16   4   2      156.49      147.87      5.93 o 
  18   4   2      460.73      478.72     11.68 o 
  20   4   2       46.53       32.82      6.03 o 
  22   4   2       35.84       33.50      6.74 o 
 -23   5   2      452.74      565.72     42.73 o 
 -21   5   2        9.04       20.36      9.69 o 
 -19   5   2      921.98      932.76     36.22 o 
 -17   5   2       72.12       75.34      8.57 o 
 -15   5   2     2734.78     2755.87     33.78 o 
 -13   5   2     3960.74     3826.33     38.01 o 
 -11   5   2     1952.87     2028.12     22.40 o 
  -9   5   2     6885.10     6865.98     60.28 o 
  -7   5   2      712.36      731.21     10.54 o 
  -5   5   2     3891.33     3760.46     43.96 o 
  -3   5   2     1334.40     1200.42     18.26 o 
  -1   5   2      777.65      747.75     11.30 o 
   1   5   2     3642.27     3535.47     32.71 o 
   3   5   2      113.48      171.44     11.45 o 
   5   5   2      667.28      608.00     10.90 o 
   7   5   2      206.22      176.91      7.22 o 
   9   5   2      329.11      358.88      9.68 o 
  11   5   2      579.75      578.93     11.87 o 
  13   5   2       25.39        6.89      2.93 o 
  15   5   2      271.13      257.38      7.40 o 
  17   5   2      552.72      566.16     10.74 o 
  19   5   2        0.51        0.27      3.88 o 
  21   5   2      118.43      122.77     12.42 o 
 -22   6   2      849.06      912.84     47.08 o 
 -20   6   2       28.09       19.56     19.56 o 
 -18   6   2      660.68      695.73     21.28 o 
 -16   6   2      714.15      804.27     21.98 o 
 -14   6   2      251.60      241.80     12.49 o 
 -12   6   2     3334.58     3225.97     42.38 o 
 -10   6   2      886.84      914.17     17.53 o 
  -8   6   2     4545.86     4675.32     54.98 o 
  -6   6   2     3032.35     2912.74     37.43 o 
  -4   6   2      336.04      336.17     12.78 o 
  -2   6   2     1938.06     1908.38     23.24 o 
   0   6   2      191.24      209.28      7.17 o 
   2   6   2     1403.73     1476.93     16.87 o 
   4   6   2     1119.26     1198.46     16.26 o 
   6   6   2     1745.26     1785.06     30.61 o 
   8   6   2     2477.44     2505.04     42.49 o 
  10   6   2        2.79        2.13      2.26 o 
  12   6   2      387.90      395.70     11.72 o 
  14   6   2      624.97      625.93     11.45 o 
  16   6   2       35.08       31.66      4.41 o 
  18   6   2      336.70      332.00     25.33 o 
  20   6   2      203.22      220.83     15.32 o 
 -21   7   2        4.71       12.81      9.69 o 
 -19   7   2       28.80       38.53      7.87 o 
 -17   7   2       80.11       83.84      9.18 o 
 -15   7   2        0.49        0.97      4.18 o 
 -13   7   2      109.34      112.70      7.92 o 
 -11   7   2       65.59       64.05      6.27 o 
  -9   7   2       51.78       63.35      5.73 o 
  -7   7   2      520.33      493.50     12.81 o 
  -5   7   2     2010.00     1995.48     28.92 o 
  -3   7   2     1407.84     1289.86     18.53 o 
  -1   7   2     1986.08     1928.98     24.18 o 
   1   7   2       35.76       47.06      4.55 o 
   3   7   2     1158.13     1188.99     24.12 o 
   5   7   2      711.36      761.05     20.62 o 
   7   7   2       78.45       71.10      5.85 o 
   9   7   2     2719.03     2803.80     67.74 o 
  11   7   2       34.53       26.01      4.86 o 
  13   7   2      217.45      217.64     12.75 o 
  15   7   2       98.25      108.50      8.31 o 
  17   7   2        0.80       -0.66      5.56 o 
  19   7   2       42.60       40.51     14.49 o 
 -18   8   2       38.26       38.96      8.14 o 
 -16   8   2      297.16      321.97     16.15 o 
 -14   8   2        8.78        2.72      4.69 o 
 -12   8   2     1013.95      984.98     20.94 o 
 -10   8   2        0.17       -1.91      3.04 o 
  -8   8   2      368.79      385.00     16.31 o 
  -6   8   2      884.19      819.00     21.03 o 
  -4   8   2       26.10       44.36      6.28 o 
  -2   8   2      590.20      541.54     15.85 o 
   0   8   2        7.41        1.66      3.57 o 
   2   8   2     1170.79     1152.06     25.06 o 
   4   8   2       16.69       27.40      5.53 o 
   6   8   2      592.93      594.43     22.00 o 
   8   8   2      195.86      185.59     14.34 o 
  10   8   2       12.89       14.24      5.89 o 
  12   8   2      198.70      186.79     15.26 o 
  14   8   2       20.90       16.66      7.17 o 
  16   8   2      126.21      130.37     21.73 o 
  18   8   2       14.43       26.80      9.22 o 
 -17   9   2      287.34      288.26     30.42 o 
 -15   9   2       17.80       17.38     13.04 o 
 -13   9   2        0.14       -1.23      6.60 o 
 -11   9   2       10.76        6.58      4.88 o 
  -9   9   2      318.39      319.93     13.64 o 
  -7   9   2      161.65      200.92     21.73 o 
  -5   9   2        4.94       14.49      6.15 o 
  -3   9   2        0.87       -2.58      4.52 o 
  -1   9   2      276.26      243.86     16.88 o 
   1   9   2        2.21        4.02      4.52 o 
   3   9   2     1347.79     1239.93     48.82 o 
   5   9   2        8.32        2.69      5.85 o 
   7   9   2     1595.64     1459.09     38.88 o 
   9   9   2      478.88      455.92     21.44 o 
  11   9   2       46.76       43.04      9.22 o 
  13   9   2      364.24      309.81     20.98 o 
  15   9   2      113.26      101.40     20.28 o 
 -14  10   2      134.81      131.82     21.73 o 
 -12  10   2       13.21       15.93     13.04 o 
 -10  10   2      597.80      558.84     24.95 o 
  -8  10   2      121.35      119.91     13.32 o 
  -6  10   2      209.94      185.59     16.39 o 
  -4  10   2     1990.03     1881.49     47.08 o 
  -2  10   2       53.53       61.87     15.93 o 
   0  10   2      934.00      914.54     39.11 o 
   2  10   2       88.94       77.00     11.75 o 
   4  10   2      152.86      138.27     14.34 o 
   6  10   2      114.24      102.86     26.80 o 
   8  10   2      167.70      162.56     16.39 o 
  10  10   2        1.00        0.77      7.63 o 
  12  10   2      144.23      141.87     20.28 o 
  -9  11   2      375.31      353.87     21.86 o 
  -7  11   2      548.53      517.93     24.52 o 
  -5  11   2       61.11       71.77     11.75 o 
  -3  11   2      561.57      541.45     29.70 o 
  -1  11   2       10.81       15.21      8.19 o 
   1  11   2       49.77       50.86     10.24 o 
   3  11   2        9.77       12.46      8.69 o 
   5  11   2      139.94      128.92     15.36 o 
   7  11   2       33.50       51.99     13.04 o 
 -25   1   3     1215.84     1253.34     29.33 o 
 -23   1   3       62.06       55.66      7.77 o 
 -21   1   3     2928.08     2820.47     43.97 o 
 -19   1   3      583.43      583.07     18.19 o 
 -17   1   3     3023.40     3091.26     43.07 o 
 -15   1   3     5463.85     5450.58     50.40 o 
 -13   1   3      203.79      257.16      7.67 o 
 -11   1   3    28882.54    29864.77    276.83 o 
  -9   1   3     4218.95     4240.55     37.60 o 
  -7   1   3    18824.26    19001.37    148.31 o 
  -5   1   3    45199.31    45090.91    684.67 o 
  -3   1   3      909.20      939.98     10.42 o 
  -1   1   3     8471.53     9658.40     85.57 o 
   1   1   3    15719.64    16569.82    167.16 o 
   3   1   3    21825.28    22193.10    162.43 o 
   5   1   3     6059.32     5977.56     43.84 o 
   7   1   3     1586.44     1422.02     13.50 o 
   9   1   3     9526.10     9222.93     65.90 o 
  11   1   3      526.48      524.67      8.16 o 
  13   1   3     1097.62     1045.63     12.29 o 
  15   1   3      678.75      662.70      9.84 o 
  17   1   3     1995.53     1953.47     23.78 o 
  19   1   3      559.02      545.59     12.80 o 
  21   1   3      393.54      346.86     15.16 o 
  23   1   3     1470.78     1470.81     31.68 o 
 -26   2   3      418.61      360.43     26.91 o 
 -24   2   3     1657.69     1615.49     38.17 o 
 -22   2   3       27.18       34.12      6.85 o 
 -20   2   3     2795.97     2733.47     42.15 o 
 -18   2   3     1759.28     1681.22     29.64 o 
 -16   2   3     2743.09     2823.82     34.23 o 
 -14   2   3     3548.35     3713.19     36.31 o 
 -12   2   3     1125.20     1178.71     12.90 o 
 -10   2   3    16622.42    17593.24    131.79 o 
  -8   2   3       63.14       69.85      2.71 o 
  -6   2   3    28159.29    29390.21    235.10 o 
  -4   2   3    12232.20    12791.56    113.50 o 
  -2   2   3    13622.55    14367.90    141.28 o 
   0   2   3    10411.12    11112.12    134.27 o 
   2   2   3     9126.01     9597.55     85.50 o 
   4   2   3    21053.94    20897.34    183.13 o 
   6   2   3      371.73      422.90      7.19 o 
   8   2   3    13935.98    14033.75    100.01 o 
  10   2   3     4057.83     4224.44     34.54 o 
  12   2   3      464.40      444.75      8.13 o 
  14   2   3     1541.86     1587.48     17.74 o 
  16   2   3       42.84       35.09      3.41 o 
  18   2   3       31.27       31.74      4.57 o 
  20   2   3        2.44       -1.76      3.50 o 
  22   2   3      152.02      157.31     11.72 o 
  24   2   3        2.62       -5.34      6.13 o 
 -25   3   3       75.22       41.92      9.58 o 
 -23   3   3       44.81       33.97      8.52 o 
 -21   3   3      440.83      406.93     17.39 o 
 -19   3   3     1430.19     1393.07     30.35 o 
 -17   3   3      732.10      733.62     18.19 o 
 -15   3   3     3294.01     3200.91     37.55 o 
 -13   3   3      243.72      287.87      6.44 o 
 -11   3   3        3.73       13.27      1.89 o 
  -9   3   3     2447.11     2449.33     26.34 o 
  -7   3   3     2038.02     2601.27     27.14 o 
  -5   3   3     2897.96     2977.30     33.92 o 
  -3   3   3     1277.28     1524.22     19.69 o 
  -1   3   3    14061.24    15088.36    172.85 o 
   1   3   3       23.80       21.78      1.98 o 
   3   3   3       83.56      140.57      3.58 o 
   5   3   3     1029.21     1029.64     12.30 o 
   7   3   3      428.25      555.28      9.69 o 
   9   3   3      556.08      502.16      8.20 o 
  11   3   3      262.18      246.59      5.67 o 
  13   3   3     4575.66     4312.59     36.83 o 
  15   3   3        0.46       -1.88      1.88 o 
  17   3   3      573.88      599.66     11.65 o 
  19   3   3       82.57       89.25      5.89 o 
  21   3   3       95.68      113.14      8.73 o 
  23   3   3        0.25        1.92      5.55 o 
 -24   4   3      792.93      793.06     34.65 o 
 -22   4   3       21.78       17.08      6.59 o 
 -20   4   3      876.21      897.83     29.98 o 
 -18   4   3     1088.03     1127.68     33.45 o 
 -16   4   3     2949.33     2916.38     39.95 o 
 -14   4   3     2981.65     2907.46     33.28 o 
 -12   4   3      635.72      633.49     11.32 o 
 -10   4   3    12608.66    12678.18    115.78 o 
  -8   4   3       86.15       84.69      4.03 o 
  -6   4   3    14585.05    14778.97    148.67 o 
  -4   4   3    12193.16    13091.55    132.06 o 
  -2   4   3    20411.99    21072.73    186.71 o 
   0   4   3    37580.01    40735.95    356.25 o 
   2   4   3      189.66      136.71      3.99 o 
   4   4   3    38489.30    39602.42    325.85 o 
   6   4   3     3134.98     3608.51     34.08 o 
   8   4   3     8202.51     7996.68     69.67 o 
  10   4   3     6029.74     5999.00     50.75 o 
  12   4   3     2061.56     1988.85     20.52 o 
  14   4   3     4577.02     4621.13     37.51 o 
  16   4   3        8.31        8.46      2.71 o 
  18   4   3     1749.05     1828.63     25.27 o 
  20   4   3       75.27       76.99      7.66 o 
  22   4   3      329.79      345.34     15.89 o 
 -23   5   3      956.26      911.69     35.33 o 
 -21   5   3      186.75      149.80     19.56 o 
 -19   5   3        0.19       12.31      7.17 o 
 -17   5   3     2034.86     2031.09     37.75 o 
 -15   5   3       55.18       66.68      9.57 o 
 -13   5   3     1063.52     1112.96     30.32 o 
 -11   5   3      276.09      299.34      7.81 o 
  -9   5   3      160.94      190.57      5.86 o 
  -7   5   3      648.07      769.09     14.08 o 
  -5   5   3     1233.28     1104.89     17.69 o 
  -3   5   3       30.89       49.79      3.93 o 
  -1   5   3      150.14       97.18      4.19 o 
   1   5   3      229.54      298.50      6.47 o 
   3   5   3      331.06      254.45      5.82 o 
   5   5   3      119.27      149.06      7.52 o 
   7   5   3       67.48       57.74      3.92 o 
   9   5   3     1844.54     1810.45     23.29 o 
  11   5   3       80.08       54.92      5.20 o 
  13   5   3     2662.43     2710.41     30.53 o 
  15   5   3      274.26      258.49      6.95 o 
  17   5   3     1020.32     1072.72     15.46 o 
  19   5   3      297.05      298.52     17.68 o 
  21   5   3        5.37        4.64      4.66 o 
 -22   6   3       58.20       49.64     11.75 o 
 -20   6   3     4134.58     4098.50     84.50 o 
 -18   6   3       83.58       91.29      9.57 o 
 -16   6   3     2560.90     2639.92     55.47 o 
 -14   6   3    10033.68    10066.06    128.93 o 
 -12   6   3      514.52      514.62     20.80 o 
 -10   6   3     9152.45     9338.16    101.07 o 
  -8   6   3     2038.83     2118.59     33.66 o 
  -6   6   3    11009.21    10944.39    133.12 o 
  -4   6   3     1107.54     1090.99     18.26 o 
  -2   6   3     2176.12     2113.04     29.22 o 
   0   6   3     6613.32     6590.81     64.46 o 
   2   6   3      452.46      452.18     12.63 o 
   4   6   3     3359.55     3524.91     37.33 o 
   6   6   3        6.89       -0.72      1.87 o 
   8   6   3     2640.47     2603.97     30.65 o 
  10   6   3       15.16        2.72      2.41 o 
  12   6   3     1264.96     1302.54     20.57 o 
  14   6   3      202.07      243.96      9.91 o 
  16   6   3       96.96      107.45      5.65 o 
  18   6   3      291.31      271.35     11.57 o 
  20   6   3       53.43       44.97     11.27 o 
 -21   7   3      794.72      835.75     49.25 o 
 -19   7   3       45.84       51.63     10.72 o 
 -17   7   3     2211.29     2244.12     43.11 o 
 -15   7   3     1362.00     1397.27     30.92 o 
 -13   7   3      775.43      782.39     33.84 o 
 -11   7   3     5567.13     5665.57     67.44 o 
  -9   7   3        0.64        4.27      3.04 o 
  -7   7   3     9460.22     9560.57    103.49 o 
  -5   7   3     2896.42     2832.49     37.61 o 
  -3   7   3     4665.29     4540.35     54.25 o 
  -1   7   3     8666.25     8498.87     92.26 o 
   1   7   3      712.14      681.28     14.30 o 
   3   7   3     5134.20     5045.67     59.09 o 
   5   7   3     2548.93     2461.37    110.81 o 
   7   7   3      682.31      732.06     23.49 o 
   9   7   3     1830.45     1852.16     33.37 o 
  11   7   3      492.89      524.06     22.95 o 
  13   7   3     1025.83      994.00     24.22 o 
  15   7   3      515.20      517.21     19.44 o 
  17   7   3      474.20      461.89     15.91 o 
  19   7   3      701.84      725.60     30.20 o 
 -18   8   3      179.76      192.35     14.39 o 
 -16   8   3        2.18       -0.80      5.26 o 
 -14   8   3       86.64       86.34     11.13 o 
 -12   8   3        7.46       -1.13      3.77 o 
 -10   8   3       17.70       15.93      4.35 o 
  -8   8   3      360.10      371.61     15.05 o 
  -6   8   3        5.76        2.36      3.04 o 
  -4   8   3     2581.88     2524.86     42.09 o 
  -2   8   3      152.98      122.53      9.12 o 
   0   8   3       66.39       97.01      8.54 o 
   2   8   3      405.06      397.18     14.22 o 
   4   8   3      276.28      252.42     11.65 o 
   6   8   3       44.53       64.53      9.22 o 
   8   8   3      390.44      342.16     17.41 o 
  10   8   3       86.68       79.78     11.27 o 
  12   8   3        3.40        1.57      5.89 o 
  14   8   3       99.70      109.23     12.77 o 
  16   8   3      438.12      413.98     20.98 o 
 -17   9   3      182.73      162.87     13.54 o 
 -15   9   3     1275.85     1373.58     99.22 o 
 -13   9   3       24.06       21.15      8.69 o 
 -11   9   3     1181.90     1217.69     30.60 o 
  -9   9   3     1026.49     1074.40     26.08 o 
  -7   9   3      754.42      734.50     20.87 o 
  -5   9   3      669.92      724.79     20.34 o 
  -3   9   3       20.06       26.56      5.25 o 
  -1   9   3     1862.18     1906.92     36.23 o 
   1   9   3       13.30       16.66      5.26 o 
   3   9   3     1235.22     1280.67     35.21 o 
   5   9   3     1660.21     1762.95     35.40 o 
   7   9   3     1667.99     1590.01     41.40 o 
   9   9   3     1214.52     1262.95     36.35 o 
  11   9   3       51.13       44.19      9.22 o 
  13   9   3     1489.16     1489.38     70.25 o 
  15   9   3       70.68       71.62     10.04 o 
 -14  10   3        5.97       13.04     10.14 o 
 -12  10   3      423.42      407.04     31.87 o 
 -10  10   3       96.33      125.81     23.18 o 
  -8  10   3      251.84      210.82     17.32 o 
  -6  10   3     1403.31     1428.16     39.91 o 
  -4  10   3      171.20      210.95     13.92 o 
  -2  10   3     3247.29     3222.49     54.05 o 
   0  10   3     1439.49     1510.30     33.12 o 
   2  10   3      671.00      647.19     20.87 o 
   4  10   3     1896.14     2020.12     40.42 o 
   6  10   3       55.06       81.91      9.45 o 
   8  10   3      741.47      774.49     45.30 o 
  10  10   3     1012.85     1051.82     45.63 o 
  12  10   3      556.35      559.95     26.10 o 
  -9  11   3      430.77      424.27     22.46 o 
  -7  11   3        3.58       11.20      7.63 o 
  -5  11   3     1277.64     1274.46     38.88 o 
  -3  11   3      123.92      106.79     14.23 o 
  -1  11   3      566.66      599.01     26.63 o 
   1  11   3       75.63       93.04     25.35 o 
   3  11   3      107.60      133.90     15.26 o 
   5  11   3      106.04      129.75     15.36 o 
   7  11   3       25.14       19.56      9.22 o 
 -26   0   4       18.73       21.27      9.69 o 
 -24   0   4      744.45      717.13     29.70 o 
 -22   0   4      805.96      801.45     29.65 o 
 -20   0   4       10.20       10.76      6.95 o 
 -18   0   4     1338.20     1419.11     69.53 o 
 -16   0   4      518.61      465.16     34.76 o 
 -14   0   4     2520.69     2780.95     86.32 o 
 -12   0   4       81.56       98.30      6.10 o 
 -10   0   4     3524.76     4042.27     65.41 o 
  -8   0   4      191.07      246.25     13.04 o 
  -6   0   4      555.31      628.29      6.71 o 
  -4   0   4     4377.92     4136.13     42.41 o 
  -2   0   4     2601.68     2551.02     24.71 o 
   0   0   4     4751.94     4761.05     66.07 o 
   2   0   4    22059.18    21785.26    224.97 o 
   4   0   4     8868.92     8765.34    102.57 o 
   6   0   4    14552.56    14456.35    177.52 o 
   8   0   4    10677.55    10990.51    129.61 o 
  10   0   4     2937.83     2644.01     38.71 o 
  12   0   4     3578.04     3607.19     44.30 o 
  14   0   4       37.75       31.58      4.12 o 
  16   0   4     2043.68     1969.47     44.90 o 
  18   0   4     1291.01     1286.69     28.60 o 
  20   0   4      506.04      533.73     18.74 o 
  22   0   4     1029.51     1159.05     38.92 o 
 -25   1   4      188.94      208.37     13.73 o 
 -23   1   4     1295.37     1242.90     27.86 o 
 -21   1   4     2428.14     2355.84     38.92 o 
 -19   1   4       14.74       15.64      4.99 o 
 -17   1   4     5929.77     5671.19     86.98 o 
 -15   1   4       43.18       63.03      8.91 o 
 -13   1   4       22.13       16.28      1.85 o 
 -11   1   4     2793.14     2903.15     52.47 o 
  -9   1   4      150.76      184.05      4.60 o 
  -7   1   4        3.34        2.90      1.02 o 
  -5   1   4     5223.00     5538.39     46.37 o 
  -3   1   4     9188.48     9597.31     72.28 o 
  -1   1   4    13894.84    14463.18    104.82 o 
   1   1   4    12699.11    13091.71     97.04 o 
   3   1   4     4909.71     5145.21     40.67 o 
   5   1   4      333.46      384.38      6.02 o 
   7   1   4     8196.51     8386.58     65.53 o 
   9   1   4      955.99      861.72     11.25 o 
  11   1   4       65.13       45.35      2.96 o 
  13   1   4     1556.54     1502.15     16.80 o 
  15   1   4     1539.24     1519.13     17.67 o 
  17   1   4     2261.00     2126.10     23.29 o 
  19   1   4        0.79       -1.75      2.80 o 
  21   1   4     1401.04     1470.42     28.26 o 
  23   1   4       19.32        8.91      6.75 o 
 -26   2   4      181.51      190.62     16.15 o 
 -24   2   4     1133.21     1059.71     30.53 o 
 -22   2   4      542.90      555.90     17.53 o 
 -20   2   4     2169.73     2171.49     36.01 o 
 -18   2   4     1147.02     1095.72     22.23 o 
 -16   2   4        8.90        9.08      2.67 o 
 -14   2   4      414.33      454.75     12.88 o 
 -12   2   4      337.96      372.14      8.13 o 
 -10   2   4     1151.21     1201.02     12.11 o 
  -8   2   4      548.45      693.07      9.45 o 
  -6   2   4      402.53      411.84      5.99 o 
  -4   2   4      657.00      657.14      8.76 o 
  -2   2   4     1443.62     1555.81     16.41 o 
   0   2   4     3564.15     3669.14     38.91 o 
   2   2   4      282.01      254.99      5.88 o 
   4   2   4     3493.99     3798.86     31.67 o 
   6   2   4     1276.78     1171.58     22.57 o 
   8   2   4      587.96      752.86      9.46 o 
  10   2   4      281.57      290.77      6.00 o 
  12   2   4     1621.68     1519.23     16.74 o 
  14   2   4      300.47      278.14      6.82 o 
  16   2   4      850.87      862.19     13.09 o 
  18   2   4      158.02      154.60      8.63 o 
  20   2   4      515.74      580.52     14.20 o 
  22   2   4      222.74      223.57     13.38 o 
 -25   3   4      234.12      190.95     25.55 o 
 -23   3   4      317.78      351.53     30.84 o 
 -21   3   4      496.58      459.80     33.26 o 
 -19   3   4       29.36       28.80      5.14 o 
 -17   3   4      244.57      256.14     10.27 o 
 -15   3   4        8.31        6.28      2.58 o 
 -13   3   4      663.71      706.50      9.39 o 
 -11   3   4        7.83        5.85      1.53 o 
  -9   3   4     4579.63     5168.17     46.05 o 
  -7   3   4     3237.50     3865.07     34.84 o 
  -5   3   4      735.15      872.14     14.22 o 
  -3   3   4     4329.44     5229.21     61.26 o 
  -1   3   4     3636.87     4200.15     45.94 o 
   1   3   4       15.84        0.62      0.95 o 
   3   3   4     3567.70     4395.96     42.20 o 
   5   3   4     1294.60     1220.68     14.36 o 
   7   3   4      172.25       88.88      3.98 o 
   9   3   4     1161.39     1199.23     14.46 o 
  11   3   4     3692.90     3651.60     31.74 o 
  13   3   4        0.55        1.68      1.87 o 
  15   3   4     4394.25     4282.19     35.96 o 
  17   3   4     1097.79     1094.95     15.79 o 
  19   3   4      527.40      507.58     11.99 o 
  21   3   4     1854.19     1887.28     31.24 o 
  23   3   4      119.46       86.70     14.97 o 
 -24   4   4        0.39       -0.77      7.63 o 
 -22   4   4       22.20       26.85      6.94 o 
 -20   4   4       10.19        8.21      5.02 o 
 -18   4   4      383.57      340.54     14.06 o 
 -16   4   4      289.17      344.16     11.07 o 
 -14   4   4      796.18      737.85     16.94 o 
 -12   4   4      153.35      187.43      7.33 o 
 -10   4   4      914.57     1013.39     14.51 o 
  -8   4   4       39.87       34.69      2.63 o 
  -6   4   4      875.18      918.62     21.33 o 
  -4   4   4     1875.93     2133.96     27.10 o 
  -2   4   4       57.99       63.87      4.24 o 
   0   4   4     3506.77     3874.01     40.93 o 
   2   4   4       55.75       79.95      3.24 o 
   4   4   4        5.43       18.98      2.14 o 
   6   4   4        0.56       -0.68      1.84 o 
   8   4   4      795.92      741.47     15.66 o 
  10   4   4      199.55      216.32      8.64 o 
  12   4   4      242.40      228.43      6.34 o 
  14   4   4     1081.93      979.59     13.68 o 
  16   4   4      250.95      230.10      6.97 o 
  18   4   4        1.11        0.28      2.82 o 
  20   4   4       20.16       26.09      5.51 o 
  22   4   4       90.00      107.02      9.11 o 
 -23   5   4     1081.76     1047.47     57.94 o 
 -21   5   4      468.65      483.06     24.05 o 
 -19   5   4      314.30      306.57     19.38 o 
 -17   5   4     3332.86     3246.79     52.42 o 
 -15   5   4       36.57       31.78      5.25 o 
 -13   5   4     3204.54     3102.21     48.40 o 
 -11   5   4     1803.48     1801.88     26.43 o 
  -9   5   4      208.58      276.06      8.54 o 
  -7   5   4        4.80       13.66      3.76 o 
  -5   5   4       67.34       54.83      4.25 o 
  -3   5   4      148.57       77.45      3.70 o 
  -1   5   4      185.57      153.00      4.49 o 
   1   5   4       23.66       72.76      3.11 o 
   3   5   4      395.23      347.01      7.03 o 
   5   5   4      166.69      154.87      5.22 o 
   7   5   4     4116.76     3914.93     37.72 o 
   9   5   4        2.10        6.66      2.29 o 
  11   5   4     4334.87     4001.50     37.62 o 
  13   5   4     1405.13     1424.20     19.99 o 
  15   5   4      806.80      791.87     13.51 o 
  17   5   4     1232.66     1221.70     17.13 o 
  19   5   4        3.47       -3.11      3.99 o 
  21   5   4     1417.72     1492.24     27.54 o 
 -22   6   4       45.64       59.15     21.73 o 
 -20   6   4        0.09        6.08      7.23 o 
 -18   6   4       20.01       13.75      7.34 o 
 -16   6   4       78.06       76.63      8.82 o 
 -14   6   4      287.81      316.75     13.33 o 
 -12   6   4       43.03       43.76      7.74 o 
 -10   6   4     2773.15     2727.42     36.64 o 
  -8   6   4      773.20      787.39     15.69 o 
  -6   6   4      958.01      963.00     17.49 o 
  -4   6   4     2849.84     2821.80     32.73 o 
  -2   6   4      886.93      925.77     13.99 o 
   0   6   4     2163.82     2172.39     29.82 o 
   2   6   4     2639.09     2543.82     33.96 o 
   4   6   4      713.38      756.43     16.39 o 
   6   6   4     2812.96     2765.68     31.79 o 
   8   6   4      201.17      201.01      7.00 o 
  10   6   4      198.96      203.98      7.70 o 
  12   6   4     1157.04     1243.83     18.69 o 
  14   6   4      342.87      320.28     16.54 o 
  16   6   4       82.25       90.97      5.83 o 
  18   6   4       46.81       47.57      5.64 o 
  20   6   4       10.43       -3.86      5.85 o 
 -21   7   4       12.90       10.91      8.31 o 
 -19   7   4     1934.01     2031.40     52.74 o 
 -17   7   4      131.17      146.09     11.56 o 
 -15   7   4     1326.11     1363.90     30.61 o 
 -13   7   4     1657.32     1668.74     33.68 o 
 -11   7   4      439.31      464.70     13.18 o 
  -9   7   4      875.98      904.84     18.26 o 
  -7   7   4      860.87      826.14     17.35 o 
  -5   7   4     2191.65     2123.94     30.72 o 
  -3   7   4      377.18      358.33     10.59 o 
  -1   7   4      614.53      548.09     13.11 o 
   1   7   4      208.86      188.01      8.21 o 
   3   7   4     1273.12     1098.84     19.82 o 
   5   7   4      136.20      126.60      8.73 o 
   7   7   4       64.76       45.03      5.96 o 
   9   7   4      233.93      246.84     34.04 o 
  11   7   4      194.23      198.60     12.19 o 
  13   7   4      250.50      240.56     11.72 o 
  15   7   4        9.78       13.90      4.79 o 
  17   7   4      819.37      833.95     18.76 o 
 -18   8   4      275.21      298.95     17.52 o 
 -16   8   4       20.77       22.17      6.10 o 
 -14   8   4      430.90      440.54     17.52 o 
 -12   8   4       57.58       58.78      8.05 o 
 -10   8   4      348.20      346.12     14.01 o 
  -8   8   4      167.02      161.76      9.18 o 
  -6   8   4       53.87       47.77      5.40 o 
  -4   8   4       17.05       28.11      4.50 o 
  -2   8   4       41.36       31.56      5.53 o 
   0   8   4       32.33       19.19      4.69 o 
   2   8   4       85.96      104.05      8.89 o 
   4   8   4       17.46        1.35      3.57 o 
   6   8   4      771.64      798.42     33.32 o 
   8   8   4      270.37      261.53     18.83 o 
  10   8   4     1241.79     1283.31     48.53 o 
  12   8   4      329.63      353.72     41.28 o 
  14   8   4       52.72       80.61     16.61 o 
  16   8   4      424.97      481.43     23.00 o 
 -17   9   4      373.86      382.47     18.59 o 
 -15   9   4      207.13      214.99     15.27 o 
 -13   9   4       14.32       25.07      7.41 o 
 -11   9   4      808.16      845.70     31.87 o 
  -9   9   4      473.32      454.01     16.68 o 
  -7   9   4      220.57      266.36     14.08 o 
  -5   9   4      362.06      381.33     14.76 o 
  -3   9   4      152.87      142.69     10.57 o 
  -1   9   4        6.87       11.94      7.59 o 
   1   9   4        0.22        1.61      3.23 o 
   3   9   4       96.05      111.95     10.29 o 
   5   9   4      887.49      900.46     24.52 o 
   7   9   4       59.39       56.09     13.76 o 
   9   9   4      907.51      919.64     30.68 o 
  11   9   4      303.18      292.53     36.21 o 
  13   9   4        3.20       15.84      8.00 o 
 -14  10   4       10.64       11.59     10.14 o 
 -12  10   4        2.28       -0.58      7.63 o 
 -10  10   4       69.60       62.57     11.13 o 
  -8  10   4       35.28       34.22      7.21 o 
  -6  10   4      122.44      111.74     10.33 o 
  -4  10   4       32.19       24.95      6.37 o 
  -2  10   4      154.46      183.72     13.08 o 
   0  10   4      177.09      161.03     12.49 o 
   2  10   4      301.26      313.49     16.17 o 
   4  10   4       37.85       58.80     10.10 o 
   6  10   4        9.04        4.83      5.92 o 
   8  10   4      228.37      241.73     21.47 o 
  10  10   4       10.10        2.17      9.42 o 
  -9  11   4      197.87      227.42     28.97 o 
  -7  11   4      239.18      210.51     18.35 o 
  -5  11   4      124.26      133.51     15.26 o 
  -3  11   4      204.98      202.96     24.63 o 
  -1  11   4      457.50      472.41     49.25 o 
   1  11   4      418.00      436.71     24.05 o 
   3  11   4        0.22        4.54      7.63 o 
   5  11   4      277.67      299.88     22.53 o 
 -25   1   5      702.71      738.56     24.25 o 
 -23   1   5     1509.27     1486.15     30.39 o 
 -21   1   5        0.15       -1.56      4.50 o 
 -19   1   5     3527.40     3434.22     48.33 o 
 -17   1   5        5.56       -1.79      3.39 o 
 -15   1   5     3248.76     3083.52     41.42 o 
 -13   1   5     3390.32     3341.13     56.57 o 
 -11   1   5     6546.00     6417.08     94.31 o 
  -9   1   5     9175.07     9202.82     85.16 o 
  -7   1   5      232.32      326.28      6.41 o 
  -5   1   5    18354.19    18332.62    136.03 o 
  -3   1   5       97.28       95.15      2.61 o 
  -1   1   5     3607.79     3647.36     26.00 o 
   1   1   5     8948.74     9021.12     68.58 o 
   3   1   5     1308.25     1257.86     15.30 o 
   5   1   5     2936.05     2911.61     25.96 o 
   7   1   5     2171.64     2227.57     21.50 o 
   9   1   5      254.12      244.08      6.19 o 
  11   1   5      176.77      206.18      7.29 o 
  13   1   5      353.45      368.24      8.18 o 
  15   1   5       22.20       23.44      3.04 o 
  17   1   5       26.78       25.19      3.24 o 
  19   1   5       19.40       21.05      4.41 o 
  21   1   5       33.60       28.23      5.37 o 
  23   1   5       48.00       39.94      8.31 o 
 -26   2   5        9.44        5.39      6.26 o 
 -24   2   5       29.20       42.87      6.99 o 
 -22   2   5      250.81      260.34     13.68 o 
 -20   2   5       15.97       12.45      4.50 o 
 -18   2   5      807.41      787.89     24.01 o 
 -16   2   5      327.37      284.44     11.02 o 
 -14   2   5     1350.97     1331.82     20.34 o 
 -12   2   5      208.96      257.08      6.75 o 
 -10   2   5      598.45      461.14     14.33 o 
  -8   2   5     9583.78    10324.02    105.85 o 
  -6   2   5     1489.89     1945.95     18.96 o 
  -4   2   5     7685.18     7855.34     65.27 o 
  -2   2   5       45.76       46.98      2.25 o 
   0   2   5     6158.14     6517.79     66.97 o 
   2   2   5      529.28      571.44     10.10 o 
   4   2   5     2085.70     2126.65     21.87 o 
   6   2   5     2423.79     2449.91     27.21 o 
   8   2   5        5.00        7.90      1.92 o 
  10   2   5     1707.48     1750.26     19.31 o 
  12   2   5       48.55       56.92      4.20 o 
  14   2   5     1693.21     1629.12     21.73 o 
  16   2   5      217.61      207.28      7.85 o 
  18   2   5      232.23      206.12      8.61 o 
  20   2   5      114.18      106.36      7.83 o 
  22   2   5       12.93       13.35      5.79 o 
 -25   3   5        1.95       -2.15      6.13 o 
 -23   3   5      309.12      331.66     21.50 o 
 -21   3   5      173.72      196.95     11.93 o 
 -19   3   5      504.57      500.25     16.24 o 
 -17   3   5      363.60      333.18     15.05 o 
 -15   3   5     1465.28     1444.66     20.88 o 
 -13   3   5        0.32       -1.87      1.87 o 
 -11   3   5      692.04      777.73     11.51 o 
  -9   3   5      192.39      178.81      4.49 o 
  -7   3   5     4873.98     5506.64     47.87 o 
  -5   3   5      859.58      813.20     11.21 o 
  -3   3   5       23.49       40.12      4.39 o 
  -1   3   5     3260.91     3373.30     38.89 o 
   1   3   5       89.99      112.80      4.40 o 
   3   3   5      231.86      192.32      6.48 o 
   5   3   5      684.18      866.34     14.05 o 
   7   3   5     2019.61     1907.67     18.42 o 
   9   3   5       11.27        5.96      1.80 o 
  11   3   5      161.69      176.24      6.91 o 
  13   3   5       94.42       89.70      4.64 o 
  15   3   5      145.40      151.39      6.49 o 
  17   3   5        1.99        9.57      3.35 o 
  19   3   5       66.58       80.36      6.66 o 
  21   3   5       14.50       11.41      5.24 o 
 -24   4   5      977.74     1120.55     39.95 o 
 -22   4   5        2.21        2.90      7.17 o 
 -20   4   5     1794.48     1737.51     36.07 o 
 -18   4   5     1343.32     1266.02     28.25 o 
 -16   4   5       14.59       10.05      3.39 o 
 -14   4   5     5030.88     4884.38     58.23 o 
 -12   4   5     1396.01     1509.42     19.53 o 
 -10   4   5     4856.18     4745.08     47.30 o 
  -8   4   5     2002.45     2015.55     23.05 o 
  -6   4   5     3375.73     3015.22     36.27 o 
  -4   4   5       27.96        1.74      1.76 o 
  -2   4   5       93.57      161.44      5.73 o 
   0   4   5     1787.81     1399.47     15.07 o 
   2   4   5      299.93      313.84      5.54 o 
   4   4   5      799.88      718.90     10.64 o 
   6   4   5      437.77      374.71      7.23 o 
   8   4   5     4076.64     4116.24     36.75 o 
  10   4   5       45.91       53.75      3.36 o 
  12   4   5       23.90       22.86      2.94 o 
  14   4   5        8.78        6.60      2.58 o 
  16   4   5       32.95       39.97      3.82 o 
  18   4   5       64.14       88.67      5.62 o 
  20   4   5       50.88       57.68      6.74 o 
 -23   5   5      198.90      215.86     19.95 o 
 -21   5   5        6.44        9.95      7.63 o 
 -19   5   5       80.56       60.74     10.72 o 
 -17   5   5      125.88      109.68     12.54 o 
 -15   5   5      599.62      625.53     21.22 o 
 -13   5   5        0.45        3.62      3.57 o 
 -11   5   5     3405.98     3586.28     65.65 o 
  -9   5   5      867.42      913.89     20.28 o 
  -7   5   5     1136.95     1306.56     20.52 o 
  -5   5   5     2686.52     2776.02     35.21 o 
  -3   5   5        3.21       11.95      1.80 o 
  -1   5   5      896.22      857.46     15.33 o 
   1   5   5     2388.26     2461.72     33.57 o 
   3   5   5       14.10        8.26      1.53 o 
   5   5   5       87.56       60.18      5.08 o 
   7   5   5     1435.66     1402.98     17.77 o 
   9   5   5      156.75      151.96      8.51 o 
  11   5   5      402.21      410.69      8.50 o 
  13   5   5     1894.09     1767.93     21.88 o 
  15   5   5      299.72      325.41      8.97 o 
  17   5   5      703.47      711.98     12.97 o 
  19   5   5       70.56       89.23      7.12 o 
 -22   6   5      281.18      246.31     33.32 o 
 -20   6   5        4.19       -2.12      8.69 o 
 -18   6   5      507.29      559.20     24.58 o 
 -16   6   5        0.73       -1.91      4.57 o 
 -14   6   5       58.01       75.09      7.98 o 
 -12   6   5       50.02       47.90      6.59 o 
 -10   6   5       87.38       76.20      5.73 o 
  -8   6   5      157.89      134.09     11.29 o 
  -6   6   5      259.49      258.88      8.65 o 
  -4   6   5     6004.02     5970.29     67.64 o 
  -2   6   5      499.03      499.84     11.90 o 
   0   6   5     1722.88     1685.94     27.60 o 
   2   6   5      223.61      282.69      8.98 o 
   4   6   5     1073.17      991.69     25.36 o 
   6   6   5       97.60       82.14      5.88 o 
   8   6   5       88.05       71.02      5.83 o 
  10   6   5     1454.47     1429.00     24.38 o 
  12   6   5     1106.36     1022.62     18.49 o 
  14   6   5      576.26      569.94     13.49 o 
  16   6   5        9.77       13.87      3.73 o 
  18   6   5      424.69      434.37     11.40 o 
 -21   7   5       85.08       93.95     14.83 o 
 -19   7   5     2820.76     2981.28     78.95 o 
 -17   7   5      287.10      295.01     20.03 o 
 -15   7   5     1516.12     1569.47     56.17 o 
 -13   7   5     1616.86     1708.37     34.21 o 
 -11   7   5      195.77      199.04      9.48 o 
  -9   7   5     1500.83     1487.13     24.91 o 
  -7   7   5      233.71      247.01      9.37 o 
  -5   7   5     4174.03     3987.62     49.73 o 
  -3   7   5     2850.32     2692.24     36.68 o 
  -1   7   5     1335.72     1369.70     22.73 o 
   1   7   5     3192.98     2791.69     37.92 o 
   3   7   5      368.83      280.85     10.01 o 
   5   7   5      521.19      577.11     16.35 o 
   7   7   5     1203.64     1023.56     27.60 o 
   9   7   5       32.76       84.79      8.28 o 
  11   7   5     1434.11     1317.06     28.34 o 
  13   7   5       55.47       46.07      5.88 o 
  15   7   5       72.83       66.76      9.40 o 
  17   7   5      457.98      466.86     14.48 o 
 -18   8   5        2.19        5.46      6.60 o 
 -16   8   5       28.22       43.63      7.78 o 
 -14   8   5      107.33       90.73      9.73 o 
 -12   8   5      355.50      389.64     16.15 o 
 -10   8   5       68.11       74.28      7.04 o 
  -8   8   5      245.82      247.84     11.92 o 
  -6   8   5      222.48      228.10     10.26 o 
  -4   8   5     1036.70     1008.39     20.03 o 
  -2   8   5      815.71      771.52     16.89 o 
   0   8   5       11.11       24.73      4.39 o 
   2   8   5     1843.37     1789.75     38.05 o 
   4   8   5      294.55      285.62     19.06 o 
   6   8   5      321.52      296.44     16.39 o 
   8   8   5      139.38      151.05     14.83 o 
  10   8   5      466.22      463.66     21.86 o 
  12   8   5      151.79      156.77     15.26 o 
  14   8   5      168.45      184.74     13.64 o 
  16   8   5      550.02      564.56     18.61 o 
 -17   9   5        0.81       -3.02      6.10 o 
 -15   9   5      810.42      815.57     25.06 o 
 -13   9   5      123.80      132.11     12.36 o 
 -11   9   5      576.87      644.85     33.40 o 
  -9   9   5     2137.25     2071.36     39.28 o 
  -7   9   5      926.21      961.39     24.49 o 
  -5   9   5      728.10      759.38     21.45 o 
  -3   9   5        5.36        6.13      4.41 o 
  -1   9   5      476.63      478.49     18.32 o 
   1   9   5       35.49       37.18      9.10 o 
   3   9   5       55.68       66.32      8.62 o 
   5   9   5      641.28      631.80     28.28 o 
   7   9   5      145.34      156.63     14.83 o 
   9   9   5      114.29       77.22     15.93 o 
  11   9   5       13.57        2.12      6.60 o 
  13   9   5        7.38        5.14      6.37 o 
 -12  10   5       52.08       69.42     11.27 o 
 -10  10   5        0.16        1.45      7.24 o 
  -8  10   5      522.30      526.12     18.94 o 
  -6  10   5        0.23        3.84      5.26 o 
  -4  10   5      712.58      658.58     23.68 o 
  -2  10   5      178.14      192.11     16.26 o 
   0  10   5      809.02      757.63     23.39 o 
   2  10   5      255.73      244.17     15.60 o 
   4  10   5       21.94       12.41      6.10 o 
   6  10   5      492.71      534.43     20.34 o 
   8  10   5      128.21      153.49     13.33 o 
  10  10   5      455.01      482.80     24.58 o 
  -7  11   5       27.98       27.09     10.09 o 
  -5  11   5       87.89      100.63     14.49 o 
  -3  11   5      108.19      112.85     14.83 o 
  -1  11   5      120.78      119.27     20.60 o 
   1  11   5      373.98      398.10     29.99 o 
   3  11   5      753.28      734.41     24.80 o 
   5  11   5        9.45       19.31      7.53 o 
 -26   0   6      124.79      132.76     18.11 o 
 -24   0   6      164.52      161.02     16.88 o 
 -22   0   6       98.61      102.17     30.42 o 
 -20   0   6     2719.75     2642.28     57.81 o 
 -18   0   6     2151.12     1986.72     45.57 o 
 -16   0   6     4771.52     4338.38    120.23 o 
 -14   0   6       48.87       68.25     10.14 o 
 -12   0   6     3245.79     3023.59     54.79 o 
 -10   0   6     2808.80     2633.83     47.62 o 
  -8   0   6     1073.38      891.14     14.07 o 
  -6   0   6    11353.12    11174.03     99.21 o 
  -4   0   6     7856.06     8021.34     72.49 o 
  -2   0   6    27783.29    27992.64    243.42 o 
   0   0   6     6346.93     6769.76     69.69 o 
   2   0   6     9823.17     9116.20    107.59 o 
   4   0   6       50.32       20.81      3.35 o 
   6   0   6     4650.98     4306.50     56.59 o 
   8   0   6     4096.80     3723.84     51.29 o 
  10   0   6     1894.91     1964.83     32.31 o 
  12   0   6    14912.35    13849.30    236.31 o 
  14   0   6      143.17      120.94      7.77 o 
  16   0   6     2519.67     2575.95     38.13 o 
  18   0   6     1245.29     1218.89     37.86 o 
  20   0   6       58.29       65.09      8.94 o 
  22   0   6       43.07       21.89      7.87 o 
 -25   1   6        3.16       -0.12      5.52 o 
 -23   1   6      593.04      561.96     18.28 o 
 -21   1   6      925.64      886.70     21.69 o 
 -19   1   6      338.88      314.27     12.12 o 
 -17   1   6     3509.20     3338.43     45.80 o 
 -15   1   6      576.88      590.18     14.29 o 
 -13   1   6     2401.73     2538.14     28.71 o 
 -11   1   6     1015.45      949.11     13.32 o 
  -9   1   6     1115.67     1212.92     15.33 o 
  -7   1   6     1287.47     1209.45     11.80 o 
  -5   1   6        8.03       -1.18      1.18 o 
  -3   1   6     6478.06     6686.32     45.83 o 
  -1   1   6     3854.27     4008.20     29.06 o 
   1   1   6      150.96      170.85      5.51 o 
   3   1   6     2862.75     2921.27     29.68 o 
   5   1   6      929.32     1041.61     12.35 o 
   7   1   6     2182.42     2299.71     22.60 o 
   9   1   6      631.04      621.89     10.74 o 
  11   1   6      103.68      129.54      6.00 o 
  13   1   6       13.24       17.40      2.95 o 
  15   1   6      223.47      219.27      7.76 o 
  17   1   6      108.23      122.87      6.08 o 
  19   1   6       51.21       49.93      5.53 o 
  21   1   6       12.69        8.95      4.41 o 
 -26   2   6       61.09       53.30      8.65 o 
 -24   2   6      338.64      312.01     16.06 o 
 -22   2   6       88.94       66.16      8.85 o 
 -20   2   6      287.62      286.58     12.28 o 
 -18   2   6     1453.52     1438.78     26.41 o 
 -16   2   6     1308.88     1335.94     27.26 o 
 -14   2   6     2311.71     2405.86     33.50 o 
 -12   2   6      588.02      486.78      9.44 o 
 -10   2   6     3842.45     4123.43     40.38 o 
  -8   2   6     2314.43     2094.15     18.94 o 
  -6   2   6     1025.66      937.75     10.05 o 
  -4   2   6      226.02      181.02      3.54 o 
  -2   2   6     9253.35     8951.80     68.93 o 
   0   2   6       95.08      106.46      4.12 o 
   2   2   6    16110.15    16716.08    135.01 o 
   4   2   6     5504.03     5128.73     42.62 o 
   6   2   6    16322.03    16657.23    142.91 o 
   8   2   6     5572.31     5299.77     45.36 o 
  10   2   6     1446.83     1448.82     16.44 o 
  12   2   6     3818.92     3701.49     38.43 o 
  14   2   6       12.79        2.79      2.52 o 
  16   2   6     2629.20     2426.44     27.97 o 
  18   2   6      447.18      472.42     11.30 o 
  20   2   6     1635.56     1646.75     25.88 o 
  22   2   6      551.77      565.25     17.28 o 
 -25   3   6       65.01       66.42     14.39 o 
 -23   3   6        1.55       -0.70      4.86 o 
 -21   3   6      229.04      263.96     18.91 o 
 -19   3   6      470.45      513.72     15.13 o 
 -17   3   6      271.19      303.32     11.07 o 
 -15   3   6      531.15      485.42     11.88 o 
 -13   3   6     2989.39     2882.01     33.16 o 
 -11   3   6     1615.16     1641.70     18.10 o 
  -9   3   6      182.09      228.98      5.10 o 
  -7   3   6    14053.21    14466.88    118.79 o 
  -5   3   6       26.18       45.87      2.47 o 
  -3   3   6     7402.92     7536.35     70.09 o 
  -1   3   6    14448.12    14950.52    158.89 o 
   1   3   6     4154.71     4133.31     45.95 o 
   3   3   6     9772.85    10063.77    103.20 o 
   5   3   6      302.36      330.70      8.59 o 
   7   3   6    13738.53    13543.18    104.72 o 
   9   3   6      911.30     1023.63     13.84 o 
  11   3   6     3532.48     3446.45     33.47 o 
  13   3   6     6463.28     6218.18     54.97 o 
  15   3   6      576.43      571.25     12.58 o 
  17   3   6     4331.77     4077.70     41.43 o 
  19   3   6      670.02      675.90     15.76 o 
  21   3   6     1405.88     1454.99     27.56 o 
 -24   4   6       64.85       70.96     17.38 o 
 -22   4   6       50.12       55.81     14.49 o 
 -20   4   6      157.59      186.81     18.11 o 
 -18   4   6       26.19       23.41      5.73 o 
 -16   4   6       61.47       69.35      8.24 o 
 -14   4   6       10.09       11.42      3.30 o 
 -12   4   6      813.52      873.58     16.08 o 
 -10   4   6       26.51       25.61      2.52 o 
  -8   4   6        8.79       14.11      5.11 o 
  -6   4   6     2141.57     2276.07     29.33 o 
  -4   4   6      602.19      680.08     12.60 o 
  -2   4   6      711.95      690.66     13.01 o 
   0   4   6      984.91     1016.15     14.27 o 
   2   4   6        4.87       15.26      3.99 o 
   4   4   6      552.38      592.22     11.32 o 
   6   4   6      391.01      453.91      8.37 o 
   8   4   6        2.38       -0.47      1.74 o 
  10   4   6        0.54       -1.11      1.87 o 
  12   4   6      354.97      334.10      8.43 o 
  14   4   6        1.10        2.32      2.64 o 
  16   4   6       43.90       56.25      4.77 o 
  18   4   6      179.56      191.35      8.70 o 
  20   4   6       66.66       56.45      6.52 o 
 -23   5   6      277.10      229.35     24.63 o 
 -21   5   6     1428.27     1403.54     42.50 o 
 -19   5   6      152.24      155.88     15.36 o 
 -17   5   6     2239.67     2253.72     52.74 o 
 -15   5   6      246.26      292.72     12.36 o 
 -13   5   6     1411.42     1329.05     29.88 o 
 -11   5   6     4970.57     5122.68     59.45 o 
  -9   5   6      106.51       85.59      6.00 o 
  -7   5   6     7057.59     6826.82     75.15 o 
  -5   5   6     4191.30     4123.63     48.79 o 
  -3   5   6     4653.75     4435.27     51.91 o 
  -1   5   6     2794.10     2469.25     32.56 o 
   1   5   6      508.44      475.26      8.31 o 
   3   5   6     5937.85     5630.20     81.00 o 
   5   5   6      159.57      169.72      6.35 o 
   7   5   6     4337.52     4321.12     46.22 o 
   9   5   6     3901.51     3606.82     37.43 o 
  11   5   6      923.97      872.60     13.98 o 
  13   5   6     1181.13     1130.83     20.78 o 
  15   5   6       80.08       83.40      5.89 o 
  17   5   6      614.02      633.79     12.52 o 
  19   5   6       14.96       28.44      6.02 o 
 -22   6   6      256.50      263.67     22.00 o 
 -20   6   6       50.99       67.62     13.76 o 
 -18   6   6       65.92       58.27     11.27 o 
 -16   6   6      831.63      884.02     31.51 o 
 -14   6   6        0.07        6.71      5.25 o 
 -12   6   6     3625.04     3584.51     55.36 o 
 -10   6   6      628.34      685.61     15.01 o 
  -8   6   6     2655.98     2558.47     35.16 o 
  -6   6   6     2334.84     2258.60     31.61 o 
  -4   6   6        1.41        3.90      2.65 o 
  -2   6   6     3316.11     3287.98     41.94 o 
   0   6   6      368.86      404.73     10.99 o 
   2   6   6     3579.93     3613.55     45.91 o 
   4   6   6     1172.61     1215.87     24.47 o 
   6   6   6     3480.26     3329.81     44.53 o 
   8   6   6     1088.83     1133.11     18.44 o 
  10   6   6       14.35       18.21      9.63 o 
  12   6   6      709.45      694.40     14.08 o 
  14   6   6       36.44       38.33      6.37 o 
  16   6   6      226.52      218.15     10.02 o 
  18   6   6      112.02      130.21      7.76 o 
 -21   7   6       72.15       73.24     23.18 o 
 -19   7   6      666.05      741.01     30.73 o 
 -17   7   6       13.57        8.24      9.42 o 
 -15   7   6      478.55      493.94     17.79 o 
 -13   7   6      162.56      138.75     12.90 o 
 -11   7   6      259.68      305.04     13.08 o 
  -9   7   6       11.29        7.15      3.64 o 
  -7   7   6       18.78       16.59      3.93 o 
  -5   7   6       39.36       64.55      5.88 o 
  -3   7   6       50.33       56.55      5.40 o 
  -1   7   6       12.06       24.48      3.93 o 
   1   7   6      317.89      324.31     14.01 o 
   3   7   6      452.44      513.64     13.67 o 
   5   7   6      553.32      521.24     15.97 o 
   7   7   6      640.17      640.59     18.59 o 
   9   7   6       46.40       39.92      5.99 o 
  11   7   6      729.30      729.92     18.23 o 
  13   7   6      381.56      425.12     12.80 o 
  15   7   6      238.77      236.07     12.94 o 
  17   7   6      697.60      745.05     18.51 o 
 -18   8   6       47.30       40.17     13.04 o 
 -16   8   6      333.82      308.18     17.50 o 
 -14   8   6       89.92       93.81     10.29 o 
 -12   8   6      545.39      557.39     18.94 o 
 -10   8   6      165.92      154.12     11.82 o 
  -8   8   6      919.42      915.38     23.21 o 
  -6   8   6     2620.71     2639.42     55.41 o 
  -4   8   6     1459.51     1372.84     24.55 o 
  -2   8   6     2849.37     2913.54     40.82 o 
   0   8   6      722.26      585.70     14.96 o 
   2   8   6     4056.56     3955.65     52.08 o 
   4   8   6       57.22      107.67     13.09 o 
   6   8   6     1531.58     1404.47     38.40 o 
   8   8   6     3560.30     3492.56     69.63 o 
  10   8   6      284.13      246.47     18.44 o 
  12   8   6     2381.23     2305.63     44.03 o 
  14   8   6        6.33        6.07      4.67 o 
 -15   9   6      554.48      595.27     24.56 o 
 -13   9   6     2273.21     2286.48     67.76 o 
 -11   9   6        7.44       12.26      6.59 o 
  -9   9   6     1410.99     1432.33     39.31 o 
  -7   9   6     1029.61      998.19     25.24 o 
  -5   9   6        3.17       -2.08      4.13 o 
  -3   9   6      706.75      667.28     20.30 o 
  -1   9   6       56.30       42.75      9.04 o 
   1   9   6      244.81      240.22     14.48 o 
   3   9   6      160.80      151.04     11.97 o 
   5   9   6       33.58       23.58      6.28 o 
   7   9   6       66.91       98.85     24.63 o 
   9   9   6      569.47      500.77     23.56 o 
  11   9   6      175.10      144.01     15.36 o 
  13   9   6      111.75      123.47     12.70 o 
 -12  10   6      511.93      529.48     42.73 o 
 -10  10   6     1110.02     1272.85     38.92 o 
  -8  10   6      121.91      121.30     11.13 o 
  -6  10   6     1122.24     1224.54     49.97 o 
  -4  10   6       18.10       27.26      6.37 o 
  -2  10   6     1441.78     1385.79     32.59 o 
   0  10   6     1527.46     1601.43     35.68 o 
   2  10   6      660.36      631.63     35.87 o 
   4  10   6     1074.40     1097.89     29.54 o 
   6  10   6       51.72       35.21      7.78 o 
   8  10   6      143.34      109.28     13.81 o 
  -7  11   6     1036.40     1137.16     30.24 o 
  -5  11   6       88.81       88.88     12.51 o 
  -3  11   6      660.83      736.41     24.22 o 
  -1  11   6     1436.07     1534.50     36.51 o 
   1  11   6        9.97       20.62      7.61 o 
   3  11   6     2128.14     2288.07     46.83 o 
 -25   1   7        2.24       -1.06      5.40 o 
 -23   1   7     1146.21     1157.67     38.81 o 
 -21   1   7      537.99      510.84     16.11 o 
 -19   1   7      632.27      630.23     17.01 o 
 -17   1   7      627.18      636.57     15.93 o 
 -15   1   7       35.15       50.44      5.44 o 
 -13   1   7     1050.70     1044.26     24.88 o 
 -11   1   7      163.45      202.35      5.45 o 
  -9   1   7      775.15      909.19     11.28 o 
  -7   1   7     1433.43     1658.14     15.60 o 
  -5   1   7      399.63      455.85      5.83 o 
  -3   1   7    15011.81    16193.14    107.17 o 
  -1   1   7      367.81      505.38      6.41 o 
   1   1   7     7516.01     7787.28     61.15 o 
   3   1   7     3872.06     4143.73     35.50 o 
   5   1   7     2413.38     2296.92     22.52 o 
   7   1   7     7933.94     7902.70     64.21 o 
   9   1   7      150.60      131.15      5.77 o 
  11   1   7     7817.45     7418.86     67.60 o 
  13   1   7      799.86      772.57     13.05 o 
  15   1   7     3106.29     3125.77     33.14 o 
  17   1   7      834.49      822.63     18.48 o 
  19   1   7      429.89      432.04     16.14 o 
  21   1   7     1196.95     1264.36     23.57 o 
 -26   2   7        6.21        0.00      7.17 o 
 -24   2   7      275.16      277.57     18.61 o 
 -22   2   7        2.17       -2.78      3.83 o 
 -20   2   7      316.48      317.08     12.92 o 
 -18   2   7      227.88      237.92     10.68 o 
 -16   2   7       49.69       58.23      5.73 o 
 -14   2   7     2401.71     2298.30     32.72 o 
 -12   2   7      108.79      125.98      8.11 o 
 -10   2   7       29.69       24.62      2.16 o 
  -8   2   7        9.42       20.91      1.60 o 
  -6   2   7      159.82      179.62      3.85 o 
  -4   2   7     4159.01     4433.20     36.46 o 
  -2   2   7     1620.14     1852.97     18.83 o 
   0   2   7       59.33       37.01      2.30 o 
   2   2   7      227.67      165.18      4.29 o 
   4   2   7     3465.26     3404.50     30.81 o 
   6   2   7     1356.45     1207.53     16.42 o 
   8   2   7       32.78       61.74      4.00 o 
  10   2   7     6440.76     6117.10     52.95 o 
  12   2   7      175.67      184.70      7.35 o 
  14   2   7        3.95        5.20      2.97 o 
  16   2   7      651.21      652.51     14.17 o 
  18   2   7       38.31       38.72      7.24 o 
  20   2   7        3.05        4.94      4.26 o 
 -25   3   7       52.33       46.58      7.65 o 
 -23   3   7      170.81      149.60     11.19 o 
 -21   3   7      383.86      369.97     19.44 o 
 -19   3   7      190.14      201.40     11.14 o 
 -17   3   7      513.83      518.98     14.54 o 
 -15   3   7       15.46       28.12      4.12 o 
 -13   3   7       10.88        3.22      2.14 o 
 -11   3   7      189.87      175.02      5.97 o 
  -9   3   7       18.54        9.92      1.72 o 
  -7   3   7      296.51      389.90      6.58 o 
  -5   3   7       33.58       45.68      2.47 o 
  -3   3   7      644.91      763.75     11.49 o 
  -1   3   7      137.88      134.57      4.66 o 
   1   3   7      724.60      781.25     12.36 o 
   3   3   7     3375.31     3548.72     34.48 o 
   5   3   7     1128.57     1157.68     16.63 o 
   7   3   7     1856.74     1888.27     28.38 o 
   9   3   7       25.51       29.18      3.48 o 
  11   3   7      636.82      634.13     11.32 o 
  13   3   7      334.83      339.00      9.37 o 
  15   3   7      404.55      411.13     11.34 o 
  17   3   7     2449.24     2482.91     29.68 o 
  19   3   7       15.78       15.90      4.43 o 
  21   3   7     1102.11     1136.99     22.12 o 
 -24   4   7      145.20      156.35     26.07 o 
 -22   4   7      579.24      562.09     31.14 o 
 -20   4   7      188.79      184.15     17.32 o 
 -18   4   7      317.89      305.20     19.57 o 
 -16   4   7        3.81        1.45      3.57 o 
 -14   4   7       31.67       54.66      4.96 o 
 -12   4   7      255.21      255.90      7.40 o 
 -10   4   7      179.79      203.28      6.91 o 
  -8   4   7     1177.90     1291.29     20.94 o 
  -6   4   7      378.91      436.78      8.20 o 
  -4   4   7       85.24      155.09      4.68 o 
  -2   4   7       66.53       71.11      3.72 o 
   0   4   7     2104.32     2037.24     24.97 o 
   2   4   7      897.72      744.48     15.26 o 
   4   4   7      553.70      513.90     14.73 o 
   6   4   7      856.67      767.65     11.44 o 
   8   4   7      446.49      460.57      9.05 o 
  10   4   7        0.43        1.25      2.13 o 
  12   4   7     1348.15     1304.52     21.76 o 
  14   4   7        3.34        2.19      2.94 o 
  16   4   7      853.46      929.45     16.17 o 
  18   4   7       72.08       60.99      5.71 o 
  20   4   7      114.17      165.37     10.02 o 
 -23   5   7        3.76        3.09      7.97 o 
 -21   5   7     1314.68     1362.52     42.00 o 
 -19   5   7      197.09      213.50     30.42 o 
 -17   5   7      474.61      510.37     23.03 o 
 -15   5   7      316.19      296.75     12.36 o 
 -13   5   7      789.92      851.15     20.89 o 
 -11   5   7      470.07      505.68     15.33 o 
  -9   5   7      445.12      463.15     11.32 o 
  -7   5   7     2887.62     3102.06     39.10 o 
  -5   5   7       15.54       17.44      3.04 o 
  -3   5   7     1229.63     1208.40     19.87 o 
  -1   5   7       13.43        7.15      2.30 o 
   1   5   7      745.81      738.44     11.06 o 
   3   5   7      101.86       81.47      4.42 o 
   5   5   7      284.25      234.88      7.14 o 
   7   5   7      416.36      400.96      8.45 o 
   9   5   7      877.63      859.27     14.55 o 
  11   5   7        0.12        5.41      3.15 o 
  13   5   7       86.94       94.26      5.98 o 
  15   5   7      545.80      501.72     11.86 o 
  17   5   7      126.21      105.27      6.75 o 
  19   5   7      343.18      344.66     12.30 o 
 -22   6   7      133.95      146.99     16.88 o 
 -20   6   7      259.27      219.40     18.93 o 
 -18   6   7      370.76      357.58     20.98 o 
 -16   6   7        0.05        5.13      6.60 o 
 -14   6   7       15.34        3.83      4.41 o 
 -12   6   7      215.31      189.65     14.36 o 
 -10   6   7      498.45      516.09     18.61 o 
  -8   6   7     1088.45     1049.20     19.40 o 
  -6   6   7      344.43      303.10      9.54 o 
  -4   6   7     1213.69     1191.19     20.78 o 
  -2   6   7      521.88      480.09     12.42 o 
   0   6   7     1362.90     1312.75     36.28 o 
   2   6   7     1738.25     1686.92     26.72 o 
   4   6   7       38.24       31.34      5.26 o 
   6   6   7     2613.24     2462.55     46.08 o 
   8   6   7      551.56      493.02     11.72 o 
  10   6   7     1521.08     1518.92     22.59 o 
  12   6   7      596.29      534.02     11.57 o 
  14   6   7      358.19      376.20     10.24 o 
  16   6   7      740.43      721.44     16.25 o 
  18   6   7      241.12      239.64     10.38 o 
 -21   7   7       74.58       82.95     16.66 o 
 -19   7   7        0.19        6.88      8.00 o 
 -17   7   7      719.84      719.46     42.01 o 
 -15   7   7       28.87       46.93     13.45 o 
 -13   7   7        0.34       -3.84      3.84 o 
 -11   7   7        0.57       -0.89      3.13 o 
  -9   7   7       78.81       74.70      6.12 o 
  -7   7   7      516.23      482.44     13.01 o 
  -5   7   7      628.35      550.49     13.90 o 
  -3   7   7      412.38      299.30     10.10 o 
  -1   7   7      361.57      381.18     11.72 o 
   1   7   7     2999.46     2617.41     37.57 o 
   3   7   7      436.21      364.58     11.72 o 
   5   7   7      717.40      720.12     23.61 o 
   7   7   7     2004.63     1758.31     38.97 o 
   9   7   7      116.80      139.07     10.81 o 
  11   7   7      874.89      822.12     17.82 o 
  13   7   7      211.30      224.07     10.97 o 
  15   7   7      882.12      976.73     21.60 o 
 -18   8   7       17.14       14.57      8.66 o 
 -16   8   7      100.46      126.55     11.65 o 
 -14   8   7        4.58        6.98      7.57 o 
 -12   8   7       48.06       65.94     10.08 o 
 -10   8   7        0.24        1.93      5.02 o 
  -8   8   7      840.38      786.70     23.21 o 
  -6   8   7       40.64       45.47      5.58 o 
  -4   8   7       21.51       13.73      4.12 o 
  -2   8   7     3010.17     2899.21     58.33 o 
   0   8   7      443.22      449.59     13.51 o 
   2   8   7     1155.66     1071.10     21.91 o 
   4   8   7     2297.90     2190.92     34.84 o 
   6   8   7      660.13      668.13     25.55 o 
   8   8   7      786.71      724.89     27.13 o 
  10   8   7      379.87      382.17     19.95 o 
  12   8   7     1165.23     1170.17     26.06 o 
  14   8   7      606.37      627.89     19.47 o 
 -15   9   7       53.94       55.76      9.20 o 
 -13   9   7       70.10       88.89     11.05 o 
 -11   9   7        1.67        6.63      5.61 o 
  -9   9   7       62.75       65.63      8.46 o 
  -7   9   7       10.36        0.40      3.93 o 
  -5   9   7      214.83      190.33     11.14 o 
  -3   9   7      276.41      261.52     14.17 o 
  -1   9   7      152.62      142.59     11.65 o 
   1   9   7      237.42      237.32     14.48 o 
   3   9   7       93.70       84.37      9.73 o 
   5   9   7      350.43      386.62     16.68 o 
   7   9   7      333.28      328.42     16.39 o 
   9   9   7       14.63       13.63     13.04 o 
  11   9   7     1657.07     1701.25     46.25 o 
 -12  10   7      113.59      118.80     15.36 o 
 -10  10   7        2.47        3.08     10.14 o 
  -8  10   7      189.02      195.10     30.42 o 
  -6  10   7     1121.07     1136.67     34.04 o 
  -4  10   7      220.04      244.83     15.85 o 
  -2  10   7     1351.46     1229.55     30.61 o 
   0  10   7      178.85      166.43     13.38 o 
   2  10   7      544.92      466.82     18.94 o 
   4  10   7      202.82      219.53     15.89 o 
   6  10   7       14.65       10.34      6.59 o 
   8  10   7      801.02      731.61     28.02 o 
  -5  11   7        1.38       -4.20      6.45 o 
  -3  11   7      304.02      313.81     18.07 o 
  -1  11   7      552.70      549.74     21.45 o 
   1  11   7      151.16      155.11     13.92 o 
 -26   0   8        7.38        0.72      8.19 o 
 -24   0   8      415.77      474.92     25.08 o 
 -22   0   8      592.97      614.76     25.61 o 
 -20   0   8     2038.74     2040.18     55.04 o 
 -18   0   8     2014.68     1802.72     43.02 o 
 -16   0   8     7000.89     6660.47    111.10 o 
 -14   0   8     3913.96     3813.93     69.13 o 
 -12   0   8      812.73      759.66     21.73 o 
 -10   0   8    19353.86    19265.61    221.10 o 
  -8   0   8     1934.05     1791.24     22.32 o 
  -6   0   8    21118.83    21457.46    211.68 o 
  -4   0   8    20349.27    21707.56    214.61 o 
  -2   0   8    29157.60    30168.26    296.26 o 
   0   0   8    20435.84    21539.68    244.99 o 
   2   0   8        4.94       19.28      4.20 o 
   4   0   8    17166.89    17000.61    197.35 o 
   6   0   8      302.17      190.31      8.36 o 
   8   0   8     2135.03     1994.87     33.45 o 
  10   0   8      937.23      883.98     20.62 o 
  12   0   8     3335.98     3201.98     60.94 o 
  14   0   8      404.19      366.94     14.48 o 
  16   0   8      185.37      181.07     11.08 o 
  18   0   8      421.07      430.65     14.99 o 
  20   0   8      284.17      272.61     16.99 o 
 -25   1   8      294.09      332.84     16.47 o 
 -23   1   8       39.33       27.49      9.42 o 
 -21   1   8      142.53      132.21      9.37 o 
 -19   1   8      987.22      952.00     20.99 o 
 -17   1   8      757.11      718.21     16.98 o 
 -15   1   8     2602.53     2392.25     34.75 o 
 -13   1   8     2222.47     2206.17     31.84 o 
 -11   1   8     1307.23     1328.10     19.48 o 
  -9   1   8      772.58      781.50      8.83 o 
  -7   1   8      736.53      684.96      7.84 o 
  -5   1   8       10.95       20.88      1.52 o 
  -3   1   8     1016.25     1179.59     11.34 o 
  -1   1   8      621.89      557.29      7.32 o 
   1   1   8      143.13      146.11      4.27 o 
   3   1   8      885.69      802.67     10.87 o 
   5   1   8      134.96      165.64      4.90 o 
   7   1   8     3932.02     3671.19     40.55 o 
   9   1   8       66.83       75.25      4.78 o 
  11   1   8      235.85      271.48     10.04 o 
  13   1   8      221.49      201.83      8.37 o 
  15   1   8      481.95      492.42     11.15 o 
  17   1   8       10.12       17.39      3.61 o 
  19   1   8       72.83       84.18      7.01 o 
  21   1   8        0.23        3.17      4.47 o 
 -24   2   8        3.28        8.54      5.25 o 
 -22   2   8       73.19       70.38      7.61 o 
 -20   2   8      605.55      609.50     17.01 o 
 -18   2   8      688.40      634.28     16.45 o 
 -16   2   8     1750.51     1676.79     42.23 o 
 -14   2   8      345.48      319.09     10.10 o 
 -12   2   8     3590.50     3553.49     56.81 o 
 -10   2   8     2532.78     2310.55     31.86 o 
  -8   2   8       49.01       55.55      2.68 o 
  -6   2   8     8743.86     8875.18     69.28 o 
  -4   2   8       10.32        8.79      1.55 o 
  -2   2   8     2788.11     2835.26     28.06 o 
   0   2   8     2447.62     2663.43     24.26 o 
   2   2   8     2921.58     2808.81     26.50 o 
   4   2   8     4856.04     4893.19     42.15 o 
   6   2   8      106.12      130.87      5.69 o 
   8   2   8     5795.67     5459.89     48.02 o 
  10   2   8     1331.93     1375.31     17.90 o 
  12   2   8      868.94      801.03     15.37 o 
  14   2   8     2275.04     2250.65     28.77 o 
  16   2   8       88.13       71.24      6.09 o 
  18   2   8      764.86      746.74     15.30 o 
  20   2   8      866.79      894.93     19.17 o 
 -25   3   8      302.76      312.08     19.75 o 
 -23   3   8      381.71      343.70     15.23 o 
 -21   3   8     1521.02     1566.62     30.16 o 
 -19   3   8      826.52      844.46     20.03 o 
 -17   3   8      705.99      657.53     16.16 o 
 -15   3   8     1985.49     1940.60     29.91 o 
 -13   3   8      681.49      628.09     11.77 o 
 -11   3   8     2053.95     1805.37     20.33 o 
  -9   3   8       16.40       29.35      2.68 o 
  -7   3   8     6865.27     6714.39     54.09 o 
  -5   3   8     4905.22     4465.80     37.52 o 
  -3   3   8     2739.15     2814.45     25.20 o 
  -1   3   8     7894.85     7224.27     63.30 o 
   1   3   8     1518.39     1440.15     18.99 o 
   3   3   8     2372.52     2257.07     24.71 o 
   5   3   8     3633.18     3561.30     56.25 o 
   7   3   8     1423.08     1480.78     19.51 o 
   9   3   8     3078.26     3108.62     33.90 o 
  11   3   8     1768.28     1812.44     22.05 o 
  13   3   8      189.89      204.34      8.25 o 
  15   3   8     1889.37     1725.92     25.02 o 
  17   3   8      918.10      872.77     17.61 o 
  19   3   8       56.91       74.39      6.79 o 
 -24   4   8      289.11      272.54     34.04 o 
 -22   4   8      160.96      169.59     17.41 o 
 -20   4   8       43.01       28.35      6.94 o 
 -18   4   8      136.75      102.53      9.73 o 
 -16   4   8      148.72      145.59     10.57 o 
 -14   4   8       12.17        6.40      2.76 o 
 -12   4   8       29.04       24.77      3.83 o 
 -10   4   8        9.56       12.11      2.41 o 
  -8   4   8       62.65       72.50      3.45 o 
  -6   4   8      106.84      113.04      4.54 o 
  -4   4   8     1116.10     1177.34     16.06 o 
  -2   4   8      126.07      100.99      4.60 o 
   0   4   8       69.92       76.91      4.48 o 
   2   4   8     2019.69     2093.89     25.68 o 
   4   4   8      282.14      269.14      7.34 o 
   6   4   8      262.11      276.61      7.66 o 
   8   4   8       54.47       75.46      4.59 o 
  10   4   8      328.85      306.11      8.18 o 
  12   4   8       17.86        7.42      3.35 o 
  14   4   8      259.51      246.15      9.44 o 
  16   4   8      434.05      431.35     12.50 o 
  18   4   8        3.28        1.06      3.71 o 
 -23   5   8      663.94      635.48     29.70 o 
 -21   5   8      223.27      311.32     23.03 o 
 -19   5   8     1088.38     1067.39     35.85 o 
 -17   5   8      568.17      623.28     25.61 o 
 -15   5   8     2187.80     2086.35     49.67 o 
 -13   5   8        6.23        4.46      3.84 o 
 -11   5   8     3635.09     3504.20     53.01 o 
  -9   5   8     2195.97     2088.57     32.83 o 
  -7   5   8      978.87      943.08     17.16 o 
  -5   5   8     2386.31     2253.55     31.38 o 
  -3   5   8      482.82      498.70     15.61 o 
  -1   5   8     1604.46     1621.65     30.56 o 
   1   5   8      486.39      534.21     13.17 o 
   3   5   8     1258.30     1234.63     17.91 o 
   5   5   8      691.69      708.83     12.32 o 
   7   5   8      226.40      234.39      7.45 o 
   9   5   8      402.84      384.99      9.22 o 
  11   5   8       44.97       40.26      4.20 o 
  13   5   8      203.89      190.67      8.18 o 
  15   5   8       28.36       27.92      4.61 o 
  17   5   8        6.36        4.39      3.62 o 
 -22   6   8      195.02      207.18     20.49 o 
 -20   6   8      344.89      319.97     23.03 o 
 -18   6   8      126.19      116.04     14.23 o 
 -16   6   8     1396.54     1370.93     40.45 o 
 -14   6   8     1435.71     1370.53     29.81 o 
 -12   6   8      159.42      147.36     10.43 o 
 -10   6   8     5644.77     5130.36     72.61 o 
  -8   6   8      261.51      259.95      8.94 o 
  -6   6   8     1095.23      930.17     18.19 o 
  -4   6   8     2978.94     2650.81     36.48 o 
  -2   6   8      103.53       77.54      6.00 o 
   0   6   8     2048.46     1928.14     29.47 o 
   2   6   8      190.50      150.56      8.86 o 
   4   6   8     3104.65     3024.60     47.92 o 
   6   6   8      317.11      325.11     13.08 o 
   8   6   8      105.63      101.99      6.41 o 
  10   6   8      457.07      447.38     10.83 o 
  12   6   8        0.99        0.45      3.21 o 
  14   6   8       50.99       39.76      4.88 o 
  16   6   8        2.87        4.91      4.20 o 
 -19   7   8        1.39       -3.01      6.60 o 
 -17   7   8       11.53       -2.66      7.24 o 
 -15   7   8      145.71      156.22     12.13 o 
 -13   7   8       22.29       13.11      5.53 o 
 -11   7   8     1781.28     1841.68     53.40 o 
  -9   7   8      151.78      164.11     12.19 o 
  -7   7   8     1693.52     1638.31     29.90 o 
  -5   7   8       31.97       31.74      5.40 o 
  -3   7   8      698.99      673.06     15.88 o 
  -1   7   8     1440.53     1365.16     24.38 o 
   1   7   8       14.87       23.01      4.50 o 
   3   7   8     2683.50     2514.17     37.62 o 
   5   7   8       74.83       50.79      6.94 o 
   7   7   8     1900.51     1840.91     43.40 o 
   9   7   8       50.10       25.11      5.84 o 
  11   7   8       77.66       88.20      7.46 o 
  13   7   8      183.70      173.43     10.09 o 
  15   7   8       45.87       48.43      9.19 o 
 -18   8   8       15.71        5.15     12.31 o 
 -16   8   8      988.75     1133.43     38.40 o 
 -14   8   8     1009.54     1025.08     27.76 o 
 -12   8   8     1440.53     1503.68     33.64 o 
 -10   8   8     3697.49     3689.92     59.58 o 
  -8   8   8       55.08       62.46      6.46 o 
  -6   8   8     5355.23     4983.13     62.73 o 
  -4   8   8     1460.51     1316.91     24.90 o 
  -2   8   8     2514.71     2406.10     36.83 o 
   0   8   8     4643.01     4245.22     55.86 o 
   2   8   8      657.09      611.33     16.73 o 
   4   8   8     3518.72     3291.31     46.79 o 
   6   8   8      513.24      489.37     17.19 o 
   8   8   8     1268.50     1260.84     37.38 o 
  10   8   8      719.52      662.73     19.37 o 
  12   8   8       54.52       65.65     10.04 o 
 -15   9   8      297.50      281.09     20.85 o 
 -13   9   8      188.10      171.43     13.88 o 
 -11   9   8      684.87      736.66     22.85 o 
  -9   9   8      306.31      327.02     15.62 o 
  -7   9   8        8.55        0.25      3.77 o 
  -5   9   8       76.20      109.33      8.65 o 
  -3   9   8      286.91      275.39     12.52 o 
  -1   9   8      131.07      163.56     20.17 o 
   1   9   8      482.96      539.06     19.75 o 
   3   9   8      350.49      354.07     25.12 o 
   5   9   8      937.59     1015.45     27.57 o 
   7   9   8       86.46      110.43     11.65 o 
   9   9   8       21.92       26.45     15.93 o 
 -10  10   8       12.18       15.21      9.22 o 
  -8  10   8        2.49        9.42      7.17 o 
  -6  10   8      360.33      328.16     20.67 o 
  -4  10   8       76.98       91.26     10.22 o 
  -2  10   8      267.22      280.95     16.68 o 
   0  10   8        7.48       10.14      5.85 o 
   2  10   8      202.43      213.50     15.32 o 
   4  10   8        0.23       -4.35      5.02 o 
   6  10   8       16.58        5.17      6.32 o 
 -25   1   9        2.15        0.66      5.65 o 
 -23   1   9      170.33      188.53     12.28 o 
 -21   1   9       38.36       30.79      5.73 o 
 -19   1   9        7.37       -2.22      3.51 o 
 -17   1   9      252.01      227.38     10.48 o 
 -15   1   9      194.82      204.83     10.04 o 
 -13   1   9     1747.45     1652.96     26.04 o 
 -11   1   9        0.82        1.24      1.49 o 
  -9   1   9     3230.98     3067.72     25.06 o 
  -7   1   9     1720.33     1503.99     14.33 o 
  -5   1   9      141.26       93.29      2.88 o 
  -3   1   9     5124.51     4444.97     33.23 o 
  -1   1   9      961.82      922.75     10.73 o 
   1   1   9     7402.87     6861.33     56.06 o 
   3   1   9     4015.69     3593.53     32.75 o 
   5   1   9     2007.78     1827.31     20.24 o 
   7   1   9     7513.16     6875.69     73.85 o 
   9   1   9      371.85      339.97      8.96 o 
  11   1   9     2174.30     2085.77     26.31 o 
  13   1   9     2561.89     2420.72     30.15 o 
  15   1   9      569.91      584.19     12.58 o 
  17   1   9      768.30      768.64     14.26 o 
  19   1   9       25.35       33.63      5.34 o 
 -24   2   9      631.70      652.19     24.25 o 
 -22   2   9       55.47       55.08     10.04 o 
 -20   2   9       19.38       21.10      5.40 o 
 -18   2   9      833.91      816.54     19.14 o 
 -16   2   9      210.34      226.31      9.80 o 
 -14   2   9     1192.90     1212.02     21.69 o 
 -12   2   9     3691.50     3631.90     39.60 o 
 -10   2   9     2012.66     2040.93     22.15 o 
  -8   2   9     6206.07     6389.60     51.77 o 
  -6   2   9     1422.04     1510.39     15.75 o 
  -4   2   9     5489.81     5628.89     43.29 o 
  -2   2   9     1232.70     1281.66     13.97 o 
   0   2   9      739.63      711.76      8.75 o 
   2   2   9     6037.11     5977.59     58.68 o 
   4   2   9      392.21      380.70      7.72 o 
   6   2   9     6952.51     6534.56     55.76 o 
   8   2   9      867.19      788.06     12.74 o 
  10   2   9     2690.95     2611.34     30.55 o 
  12   2   9      857.23      811.73     15.07 o 
  14   2   9      472.98      467.91     14.47 o 
  16   2   9      945.02     1000.27     18.80 o 
  18   2   9       37.43       27.32      4.63 o 
 -25   3   9       76.19      105.23     12.25 o 
 -23   3   9       25.35       22.19      7.21 o 
 -21   3   9      154.28      179.04     11.14 o 
 -19   3   9      467.64      422.44     13.90 o 
 -17   3   9      283.75      284.88     12.75 o 
 -15   3   9       66.64       67.07      6.00 o 
 -13   3   9      161.09      145.70      6.29 o 
 -11   3   9     1228.26     1241.16     17.82 o 
  -9   3   9      221.88      198.81      4.81 o 
  -7   3   9     3859.52     4002.33     34.73 o 
  -5   3   9     1608.40     1608.83     16.63 o 
  -3   3   9     5614.79     5611.97     46.50 o 
  -1   3   9       33.40       26.45      1.94 o 
   1   3   9     1037.82      958.03     12.79 o 
   3   3   9     2395.55     2331.82     36.49 o 
   5   3   9      171.46      166.68      6.25 o 
   7   3   9     1186.79     1082.64     16.52 o 
   9   3   9       90.76       84.66      5.41 o 
  11   3   9      877.68      842.12     14.23 o 
  13   3   9      238.85      232.51      9.57 o 
  15   3   9      156.70      170.30      8.94 o 
  17   3   9       13.14        2.68      4.22 o 
  19   3   9        1.00        3.65      3.98 o 
 -24   4   9        0.10       -6.28      7.63 o 
 -22   4   9      228.82      226.60     16.07 o 
 -20   4   9       14.62       15.24      5.56 o 
 -18   4   9     1881.22     1853.24     43.49 o 
 -16   4   9     1525.29     1409.11     30.54 o 
 -14   4   9     1496.50     1485.47     33.63 o 
 -12   4   9     4143.68     3927.44     67.74 o 
 -10   4   9       56.43       63.59      6.19 o 
  -8   4   9     6825.01     6773.33     80.97 o 
  -6   4   9      766.16      728.04     11.15 o 
  -4   4   9    11693.13    11864.59    100.39 o 
  -2   4   9     3922.91     3917.87     38.28 o 
   0   4   9     9290.09     9148.18     80.04 o 
   2   4   9    10758.08    10248.02     88.48 o 
   4   4   9     3326.47     3231.12     37.15 o 
   6   4   9    10134.38     9736.40     86.03 o 
   8   4   9      125.07      114.82      5.81 o 
  10   4   9    10241.85    10023.23     83.52 o 
  12   4   9     2885.30     2923.19     32.20 o 
  14   4   9     1831.42     1865.21     24.71 o 
  16   4   9     4059.41     4163.43     47.40 o 
  18   4   9       30.10       31.09      5.84 o 
 -23   5   9        1.46       -0.80      9.05 o 
 -21   5   9       77.53       75.32     13.32 o 
 -19   5   9      158.25      180.51     22.45 o 
 -17   5   9       52.84       54.09     13.04 o 
 -15   5   9      401.53      497.84     34.76 o 
 -13   5   9       62.06       88.94      7.87 o 
 -11   5   9      189.12      230.46     11.59 o 
  -9   5   9      852.09      938.15     18.46 o 
  -7   5   9     1890.03     1891.30     27.97 o 
  -5   5   9     3045.48     2967.04     43.49 o 
  -3   5   9     1672.20     1641.35     25.63 o 
  -1   5   9       49.78       41.23      4.67 o 
   1   5   9     1775.22     1650.65     34.92 o 
   3   5   9      226.58      229.01      8.44 o 
   5   5   9      246.16      272.00      7.52 o 
   7   5   9     1778.61     1727.50     22.68 o 
   9   5   9        0.93        0.49      2.75 o 
  11   5   9        2.35        3.91      3.10 o 
  13   5   9        4.39       10.58      4.28 o 
  15   5   9        0.03        0.38      3.62 o 
  17   5   9      420.75      440.95     13.68 o 
 -20   6   9       73.97       98.01     14.23 o 
 -18   6   9      102.16       76.51     12.77 o 
 -16   6   9      260.88      258.52     19.95 o 
 -14   6   9      224.55      190.85     15.11 o 
 -12   6   9      814.62      833.97     21.95 o 
 -10   6   9       79.18       58.73      7.21 o 
  -8   6   9     1966.97     1832.24     28.41 o 
  -6   6   9        0.54       -0.72      2.76 o 
  -4   6   9     1806.51     1636.62     26.74 o 
  -2   6   9     4537.10     4493.58     69.00 o 
   0   6   9      182.82      209.19      9.51 o 
   2   6   9     4269.52     4170.52     54.99 o 
   4   6   9     1118.12     1133.67     26.76 o 
   6   6   9     1565.68     1593.85     24.73 o 
   8   6   9      277.85      296.67     10.99 o 
  10   6   9      107.04      141.62      7.75 o 
  12   6   9      620.35      645.26     13.42 o 
  14   6   9      161.77      175.46      8.77 o 
  16   6   9      401.16      419.94     12.41 o 
 -19   7   9      271.36      338.24     24.58 o 
 -17   7   9      248.17      277.49     21.44 o 
 -15   7   9       22.41       13.04      8.19 o 
 -13   7   9      206.76      250.06     14.06 o 
 -11   7   9       38.35       41.91      6.75 o 
  -9   7   9      295.12      340.36     15.72 o 
  -7   7   9      132.72       87.73      6.99 o 
  -5   7   9      123.17      134.58      8.31 o 
  -3   7   9      662.91      752.54     17.29 o 
  -1   7   9       21.61       27.40      4.67 o 
   1   7   9      569.57      601.44     15.91 o 
   3   7   9     1341.42     1327.49     29.18 o 
   5   7   9      506.14      543.12     17.79 o 
   7   7   9      548.51      526.54     13.83 o 
   9   7   9        4.35        2.73      3.73 o 
  11   7   9     1276.03     1315.98     24.34 o 
  13   7   9      649.76      690.85     17.97 o 
 -18   8   9      177.19      170.98     18.44 o 
 -16   8   9      120.22       99.11     13.80 o 
 -14   8   9      142.77      142.39     16.83 o 
 -12   8   9        2.16        0.81      5.02 o 
 -10   8   9      811.20      744.22     22.23 o 
  -8   8   9      136.85      146.42     11.41 o 
  -6   8   9      365.47      359.95     12.60 o 
  -4   8   9       35.77       31.87      5.58 o 
  -2   8   9        6.53       -0.97      3.76 o 
   0   8   9       29.96       20.86      4.60 o 
   2   8   9       55.73       48.67      6.12 o 
   4   8   9        2.57        0.26      4.05 o 
   6   8   9      334.59      315.38     13.61 o 
   8   8   9      156.14      171.84      9.93 o 
  10   8   9      109.39       87.66      9.18 o 
  12   8   9       26.41       20.94      7.11 o 
 -15   9   9        0.79        5.07      8.19 o 
 -13   9   9      648.59      681.18     23.01 o 
 -11   9   9        0.25       -1.30      5.53 o 
  -9   9   9      412.29      422.46     17.52 o 
  -7   9   9      963.61      969.90     34.97 o 
  -5   9   9       63.61       66.77      7.19 o 
  -3   9   9     1700.03     1825.89     34.08 o 
  -1   9   9      219.01      231.36     12.21 o 
   1   9   9     1476.33     1470.10     33.96 o 
   3   9   9      500.41      533.59     20.27 o 
   5   9   9      259.13      310.18     23.51 o 
   7   9   9      565.59      599.01     22.26 o 
   9   9   9       22.35        9.00      6.31 o 
 -10  10   9       51.00       29.70     10.24 o 
  -8  10   9      802.46      835.94     32.25 o 
  -6  10   9      116.51      125.30     15.36 o 
  -4  10   9     1284.13     1263.25     31.71 o 
  -2  10   9        0.09       -1.67      5.89 o 
   0  10   9     1249.13     1267.72     32.59 o 
   2  10   9      245.10      229.78     15.89 o 
   4  10   9      422.12      466.26     20.04 o 
 -24   0  10      108.05      111.78     17.38 o 
 -22   0  10       73.44       63.36     23.18 o 
 -20   0  10       30.08       32.67      7.97 o 
 -18   0  10        4.60       10.14      6.15 o 
 -16   0  10        7.87        1.29      4.52 o 
 -14   0  10     2742.80     2746.44     54.29 o 
 -12   0  10      118.76      120.23     10.24 o 
 -10   0  10     2430.31     2572.58     36.67 o 
  -8   0  10      241.27      277.98      7.17 o 
  -6   0  10      500.66      614.07     11.45 o 
  -4   0  10     1074.15     1236.87     18.60 o 
  -2   0  10       92.11       63.14      8.15 o 
   0   0  10     2680.32     2849.22     36.02 o 
   2   0  10     2114.32     1952.02     32.05 o 
   4   0  10     1323.29     1252.61     24.52 o 
   6   0  10       66.29       58.63      6.37 o 
   8   0  10      294.06      271.08     11.41 o 
  10   0  10      337.31      308.73     12.54 o 
  12   0  10       64.15       51.21      6.82 o 
  14   0  10       99.59      102.79      9.67 o 
  16   0  10       36.23       44.59      6.52 o 
  18   0  10      279.32      320.58     15.02 o 
 -25   1  10        2.22       10.05      5.83 o 
 -23   1  10      123.08      115.53     10.10 o 
 -21   1  10      190.59      182.05     11.45 o 
 -19   1  10      134.84      131.01      9.37 o 
 -17   1  10       52.71       50.49      6.90 o 
 -15   1  10      562.50      528.47     14.05 o 
 -13   1  10     1234.29     1202.83     23.00 o 
 -11   1  10       24.72       30.75      3.77 o 
  -9   1  10       22.15       30.09      4.97 o 
  -7   1  10     1158.12     1209.59     12.67 o 
  -5   1  10      189.01      179.84      4.19 o 
  -3   1  10      692.88      767.65      9.17 o 
  -1   1  10      564.26      676.40     13.84 o 
   1   1  10      119.13      113.47      4.81 o 
   3   1  10      192.95      180.19      5.48 o 
   5   1  10      162.94      174.06      7.33 o 
   7   1  10        3.38        3.67      3.02 o 
   9   1  10      195.84      169.11      8.58 o 
  11   1  10      291.66      274.36      9.59 o 
  13   1  10      155.51      148.08      7.87 o 
  15   1  10       44.03       59.27      6.82 o 
  17   1  10       25.16       21.60      4.16 o 
  19   1  10       32.90       56.68      6.07 o 
 -24   2  10       49.49       67.27      9.59 o 
 -22   2  10      121.28      142.52     10.83 o 
 -20   2  10       18.62       14.84      4.99 o 
 -18   2  10        5.37        7.08      3.87 o 
 -16   2  10      460.79      429.86     13.18 o 
 -14   2  10       44.35       27.72      4.12 o 
 -12   2  10      705.96      767.57     15.81 o 
 -10   2  10     2483.03     2379.22     25.33 o 
  -8   2  10     1853.54     1965.37     18.22 o 
  -6   2  10     1173.62     1177.76     12.66 o 
  -4   2  10      185.44      208.51      6.08 o 
  -2   2  10      877.06      830.44     10.34 o 
   0   2  10      121.70      155.25      5.85 o 
   2   2  10      313.24      325.37      7.17 o 
   4   2  10      134.16      117.35      5.28 o 
   6   2  10      643.84      570.33     10.54 o 
   8   2  10      804.06      788.30     13.04 o 
  10   2  10     1538.04     1569.76     22.17 o 
  12   2  10       34.45       31.92      4.58 o 
  14   2  10     1703.37     1692.79     24.93 o 
  16   2  10      229.59      205.63      9.90 o 
  18   2  10       14.32       14.81      4.42 o 
 -23   3  10       70.80       94.74     11.51 o 
 -21   3  10      346.12      343.65     16.46 o 
 -19   3  10     1792.70     1752.16     31.18 o 
 -17   3  10        0.25       -0.92      3.51 o 
 -15   3  10     1364.25     1212.03     22.50 o 
 -13   3  10      490.11      445.33     12.15 o 
 -11   3  10     1871.88     1850.23     23.68 o 
  -9   3  10        0.58        1.01      1.63 o 
  -7   3  10      305.23      343.64      6.48 o 
  -5   3  10        4.15        3.70      1.52 o 
  -3   3  10     2358.42     2238.16     24.29 o 
  -1   3  10       42.54       45.74      3.24 o 
   1   3  10     3738.43     3645.53     36.54 o 
   3   3  10     3431.57     3154.87     33.38 o 
   5   3  10     3546.53     3509.68     36.75 o 
   7   3  10     3687.37     3502.28     38.93 o 
   9   3  10       83.06      101.93     10.01 o 
  11   3  10     1923.80     1992.88     24.79 o 
  13   3  10       16.61       13.70      4.18 o 
  15   3  10      495.76      514.85     13.58 o 
  17   3  10       70.07       66.84      6.57 o 
 -22   4  10       10.89        3.17      8.00 o 
 -20   4  10       19.79       19.94      8.66 o 
 -18   4  10      882.60      811.18     30.20 o 
 -16   4  10        5.32        7.97      6.15 o 
 -14   4  10        1.80        0.53      5.56 o 
 -12   4  10      303.02      285.99     11.92 o 
 -10   4  10     1329.03     1222.79     25.51 o 
  -8   4  10      508.69      468.74      9.91 o 
  -6   4  10       26.18       38.12      3.99 o 
  -4   4  10     6234.56     6209.04     56.62 o 
  -2   4  10     1320.10     1293.22     17.28 o 
   0   4  10      127.17      128.35      5.81 o 
   2   4  10     4399.25     4283.77     42.53 o 
   4   4  10      415.70      413.93      9.72 o 
   6   4  10      532.05      508.00     11.39 o 
   8   4  10     2558.36     2534.93     30.63 o 
  10   4  10       12.03        2.73      3.41 o 
  12   4  10     1034.78     1010.22     16.88 o 
  14   4  10     1029.77     1058.21     18.22 o 
  16   4  10        2.58        3.96      3.98 o 
 -21   5  10        7.82       11.30      7.63 o 
 -19   5  10        0.31        0.11      6.60 o 
 -17   5  10      471.20      407.77     21.51 o 
 -15   5  10      348.79      386.56     20.98 o 
 -13   5  10      985.86      930.32     22.59 o 
 -11   5  10      244.36      256.29     15.05 o 
  -9   5  10     1065.87     1045.75     23.56 o 
  -7   5  10     2377.28     2324.87     32.70 o 
  -5   5  10      248.38      256.01      9.33 o 
  -3   5  10     5680.95     5337.36     56.55 o 
  -1   5  10     2185.70     2110.98     28.34 o 
   1   5  10     3432.55     3314.78     39.61 o 
   3   5  10     1801.13     1747.68     22.73 o 
   5   5  10      822.73      781.42     12.93 o 
   7   5  10     1362.12     1345.73     18.45 o 
   9   5  10      211.14      212.97      8.30 o 
  11   5  10     1701.84     1722.90     23.13 o 
  13   5  10      362.49      352.46     10.53 o 
  15   5  10      617.81      620.41     14.35 o 
 -20   6  10       40.67       33.66     10.72 o 
 -18   6  10       82.74       87.76     17.38 o 
 -16   6  10      165.28      148.53     15.85 o 
 -14   6  10      299.29      313.77     19.56 o 
 -12   6  10      717.95      667.08     19.81 o 
 -10   6  10        7.62       14.63      4.88 o 
  -8   6  10      317.50      321.69     17.39 o 
  -6   6  10      547.16      490.79     19.03 o 
  -4   6  10       10.93        4.26      3.30 o 
  -2   6  10     1061.34     1073.44     20.95 o 
   0   6  10        5.10        0.46      3.04 o 
   2   6  10     1267.09     1246.59     40.33 o 
   4   6  10      184.59      181.05     10.10 o 
   6   6  10      150.48      142.77     10.09 o 
   8   6  10      576.46      581.13     21.61 o 
  10   6  10      343.61      381.20     12.41 o 
  12   6  10      255.95      252.77     12.29 o 
  14   6  10      219.96      245.47     11.37 o 
 -19   7  10      212.23      213.15     23.18 o 
 -17   7  10      830.13      840.21     33.28 o 
 -15   7  10        0.38        2.56      6.60 o 
 -13   7  10      883.81      827.18     23.41 o 
 -11   7  10      679.39      633.78     19.93 o 
  -9   7  10       92.20       92.43      9.00 o 
  -7   7  10     2601.67     2446.45     36.76 o 
  -5   7  10        5.04       10.69      4.81 o 
  -3   7  10     1302.11     1200.18     24.25 o 
  -1   7  10      163.11      141.82      9.20 o 
   1   7  10      663.16      663.00     17.01 o 
   3   7  10      114.78      101.36      8.31 o 
   5   7  10        0.08       -3.39      3.39 o 
   7   7  10      963.98     1041.63     20.94 o 
   9   7  10       16.18       17.12      6.11 o 
  11   7  10      411.17      448.32     14.36 o 
  13   7  10       36.05       36.53      6.40 o 
 -16   8  10       69.09       95.80     14.34 o 
 -14   8  10        2.03       -2.10      5.26 o 
 -12   8  10       66.55       45.73      7.78 o 
 -10   8  10      292.87      314.62     16.39 o 
  -8   8  10      355.13      341.56     21.44 o 
  -6   8  10      269.46      222.76     11.78 o 
  -4   8  10        5.35        0.41      3.51 o 
  -2   8  10       71.71       74.99      7.47 o 
   0   8  10      143.82      124.90      9.30 o 
   2   8  10       69.71       64.50      7.35 o 
   4   8  10      984.77      983.23     22.77 o 
   6   8  10       43.51       39.24      6.02 o 
   8   8  10      791.12      785.03     21.43 o 
  10   8  10       41.86       42.85      6.55 o 
 -13   9  10      843.66      852.47     26.42 o 
 -11   9  10      194.41      213.93     24.13 o 
  -9   9  10     1003.60      965.46     38.75 o 
  -7   9  10     1163.92     1162.35     29.50 o 
  -5   9  10        1.09        1.62      4.67 o 
  -3   9  10      784.16      762.20     19.87 o 
  -1   9  10      602.56      587.70     17.46 o 
   1   9  10      458.60      408.53     15.41 o 
   3   9  10     2313.64     2243.36     46.68 o 
   5   9  10       10.68       19.80      7.53 o 
   7   9  10     1151.65     1092.95     28.43 o 
  -8  10  10      841.89      854.92     33.28 o 
  -6  10  10      361.68      379.97     24.63 o 
  -4  10  10      262.53      290.45     17.52 o 
  -2  10  10      274.79      313.37     22.31 o 
   0  10  10       61.89       79.85     10.81 o 
   2  10  10     1177.21     1240.92     32.85 o 
 -25   1  11      863.93      895.71     26.55 o 
 -23   1  11      363.95      344.41     15.02 o 
 -21   1  11     2858.38     2853.70     44.72 o 
 -19   1  11        2.48       -1.54      4.05 o 
 -17   1  11     4854.42     4807.67     61.91 o 
 -15   1  11     2257.16     2234.28     34.02 o 
 -13   1  11     5331.39     5183.56     62.98 o 
 -11   1  11     8261.11     8309.67     92.69 o 
  -9   1  11       97.21       93.76      3.53 o 
  -7   1  11    10219.84    10022.09     73.77 o 
  -5   1  11      403.20      380.29      6.33 o 
  -3   1  11     3565.83     3251.77     26.70 o 
  -1   1  11     3777.86     3499.49     28.62 o 
   1   1  11     1821.98     1716.14     19.54 o 
   3   1  11     2829.11     2637.40     31.79 o 
   5   1  11      349.73      320.11      8.37 o 
   7   1  11     1400.77     1351.60     19.71 o 
   9   1  11      367.39      352.02      9.74 o 
  11   1  11      145.65      141.91      7.78 o 
  13   1  11      191.64      200.44      9.53 o 
  15   1  11       21.13       26.58      4.42 o 
  17   1  11       29.54       30.89      5.17 o 
 -24   2  11      696.89      634.78     19.83 o 
 -22   2  11      482.39      494.96     16.89 o 
 -20   2  11     1474.71     1454.15     28.37 o 
 -18   2  11      806.62      828.76     19.67 o 
 -16   2  11     2415.24     2414.79     52.27 o 
 -14   2  11      140.05      147.98      8.65 o 
 -12   2  11     5840.68     5778.31     68.01 o 
 -10   2  11     7153.59     7291.96     59.82 o 
  -8   2  11     1455.04     1373.91     14.43 o 
  -6   2  11    12020.85    11943.54     88.93 o 
  -4   2  11      256.11      254.43      5.49 o 
  -2   2  11     4780.33     4662.31     38.09 o 
   0   2  11      634.53      594.88      8.68 o 
   2   2  11     1857.07     1778.39     20.55 o 
   4   2  11     4748.16     4575.37     42.29 o 
   6   2  11        0.09       -0.07      2.16 o 
   8   2  11     3104.31     2941.09     37.27 o 
  10   2  11      328.73      326.01      9.93 o 
  12   2  11      183.11      186.42      8.94 o 
  14   2  11        2.06        0.39      3.63 o 
  16   2  11       12.22       10.58      4.30 o 
 -23   3  11      387.37      380.45     18.63 o 
 -21   3  11      783.28      732.30     31.57 o 
 -19   3  11       31.58       22.31      6.69 o 
 -17   3  11     1023.21      972.63     20.99 o 
 -15   3  11      636.30      612.22     15.36 o 
 -13   3  11        3.97        8.84      3.41 o 
 -11   3  11      840.13      861.04     17.63 o 
  -9   3  11       24.09       25.48      3.41 o 
  -7   3  11      807.99      753.08     11.79 o 
  -5   3  11      972.54     1059.52     13.77 o 
  -3   3  11     1294.24     1280.74     16.57 o 
  -1   3  11      767.86      743.95     11.60 o 
   1   3  11      118.48      132.17      5.77 o 
   3   3  11      877.23      810.70     20.41 o 
   5   3  11        1.59       -0.98      2.92 o 
   7   3  11      237.19      207.81     11.87 o 
   9   3  11      510.31      480.52     11.81 o 
  11   3  11      495.37      468.92     12.17 o 
  13   3  11      303.46      302.17     10.99 o 
  15   3  11      169.67      166.09      9.68 o 
  17   3  11       17.99       10.99      4.89 o 
 -22   4  11      248.25      272.90     22.00 o 
 -20   4  11     1046.21      978.25     35.85 o 
 -18   4  11      270.35      278.92     20.41 o 
 -16   4  11     4600.38     4657.68     89.62 o 
 -14   4  11      269.88      225.14     16.88 o 
 -12   4  11    10776.38    10500.55    227.03 o 
 -10   4  11     2188.41     2190.26     31.79 o 
  -8   4  11     3642.34     3588.73     40.54 o 
  -6   4  11    15508.42    15115.04    139.75 o 
  -4   4  11     1001.50     1002.92     15.17 o 
  -2   4  11    18183.48    17734.64    136.93 o 
   0   4  11    13977.95    13341.19    115.05 o 
   2   4  11     4673.49     4466.78     41.79 o 
   4   4  11     8871.03     8549.39    108.08 o 
   6   4  11       96.79       98.21      6.19 o 
   8   4  11     1942.95     1843.63     25.40 o 
  10   4  11     1601.00     1574.44     21.80 o 
  12   4  11      313.19      308.51     10.64 o 
  14   4  11     1216.11     1179.53     21.64 o 
  16   4  11       44.93       54.56      6.48 o 
 -21   5  11      138.36      135.44     16.39 o 
 -19   5  11       15.31       15.93      8.19 o 
 -17   5  11       12.74       17.29      8.00 o 
 -15   5  11      327.43      350.59     22.45 o 
 -13   5  11       53.80       44.21     18.11 o 
 -11   5  11        0.69        8.87      4.69 o 
  -9   5  11      505.29      477.42     12.89 o 
  -7   5  11      384.63      381.30     13.21 o 
  -5   5  11        0.09       -0.45      2.41 o 
  -3   5  11      329.56      318.33      9.53 o 
  -1   5  11       52.57       55.28      5.29 o 
   1   5  11      178.68      169.98      7.77 o 
   3   5  11       23.31       26.97      4.11 o 
   5   5  11        9.39       13.60      3.50 o 
   7   5  11      485.43      493.58     12.82 o 
   9   5  11      340.49      314.24      9.52 o 
  11   5  11       51.99       56.45      6.26 o 
  13   5  11      813.40      784.91     15.70 o 
  15   5  11       69.73       61.25      6.01 o 
 -20   6  11     1719.50     1701.96     50.69 o 
 -18   6  11      205.03      219.86     19.46 o 
 -16   6  11     4761.63     4747.96    105.02 o 
 -14   6  11      424.43      412.61     26.80 o 
 -12   6  11     1159.51     1106.11     40.08 o 
 -10   6  11     3968.28     3683.98     49.36 o 
  -8   6  11     1633.37     1659.88     33.04 o 
  -6   6  11     3347.91     3146.09     38.36 o 
  -4   6  11      261.16      295.57      9.69 o 
  -2   6  11     2826.94     2777.57     35.83 o 
   0   6  11        3.09        8.74      3.53 o 
   2   6  11      538.98      545.24     15.15 o 
   4   6  11      278.59      288.72     10.74 o 
   6   6  11      607.38      587.17     15.01 o 
   8   6  11     1216.16     1241.33     23.62 o 
  10   6  11      195.27      187.74     10.44 o 
  12   6  11      546.15      583.92     16.69 o 
  14   6  11       87.49       87.97      8.82 o 
 -19   7  11        0.99       11.11      9.05 o 
 -17   7  11     1275.95     1335.17     42.73 o 
 -15   7  11      319.06      339.86     25.35 o 
 -13   7  11      758.06      665.21     21.64 o 
 -11   7  11      851.17      848.92     23.56 o 
  -9   7  11      414.84      391.73     16.11 o 
  -7   7  11     4672.45     4339.18     66.46 o 
  -5   7  11        7.34        6.04      5.23 o 
  -3   7  11     2535.20     2465.15     41.26 o 
  -1   7  11     1256.58     1198.62     24.18 o 
   1   7  11        8.79        7.19      3.58 o 
   3   7  11      134.10      117.86      8.45 o 
   5   7  11      240.41      248.52     10.85 o 
   7   7  11      106.30      104.43      8.41 o 
   9   7  11        0.90        5.35      4.33 o 
  11   7  11        3.59        4.07      4.66 o 
 -16   8  11        8.03       17.60     10.09 o 
 -14   8  11      146.41      152.60     16.88 o 
 -12   8  11      289.08      273.85     16.59 o 
 -10   8  11        1.63        8.35      6.75 o 
  -8   8  11       86.25      106.43     10.16 o 
  -6   8  11       73.69       60.01      8.28 o 
  -4   8  11       25.37       25.97      5.40 o 
  -2   8  11       56.21       59.30      6.99 o 
   0   8  11        1.00        3.16      3.93 o 
   2   8  11      195.15      190.78     19.45 o 
   4   8  11      108.87      113.59      8.66 o 
   6   8  11        3.02        4.78      4.05 o 
   8   8  11        4.64        9.46      4.99 o 
 -13   9  11      343.99      375.61     18.63 o 
 -11   9  11     1603.55     1615.14     53.27 o 
  -9   9  11       51.39       37.01      8.46 o 
  -7   9  11      263.47      237.16     15.55 o 
  -5   9  11      504.89      567.24     26.97 o 
  -3   9  11      313.88      292.73     13.84 o 
  -1   9  11      410.93      384.78     14.78 o 
   1   9  11       44.13       45.40      7.02 o 
   3   9  11     1181.80     1139.06     26.20 o 
   5   9  11       78.11       76.46      9.22 o 
  -4  10  11       20.49       31.25     10.39 o 
  -2  10  11     1125.31     1145.67     42.65 o 
 -24   0  12       92.04       91.79     15.93 o 
 -22   0  12      284.55      244.13     18.93 o 
 -20   0  12      703.43      671.23     26.10 o 
 -18   0  12     1338.11     1359.23     37.38 o 
 -16   0  12     1240.92     1250.42     33.80 o 
 -14   0  12      863.84      864.12     35.49 o 
 -12   0  12     6315.19     6293.65    145.58 o 
 -10   0  12       25.43       21.21      4.41 o 
  -8   0  12     8717.63     8622.38     92.18 o 
  -6   0  12      387.07      411.32     10.27 o 
  -4   0  12     4603.83     4438.82     55.41 o 
  -2   0  12      723.36      779.30     28.02 o 
   0   0  12     3780.04     3648.75     45.60 o 
   2   0  12     3852.27     3794.64     55.45 o 
   4   0  12      833.39      757.51     31.87 o 
   6   0  12     6729.60     6317.45     86.40 o 
   8   0  12     1852.46     1748.62     34.29 o 
  10   0  12     6349.61     6195.74     87.25 o 
  12   0  12       90.01       88.16      9.73 o 
  14   0  12     3692.10     3736.77     62.16 o 
  16   0  12     1071.90     1122.85     30.66 o 
 -23   1  12       23.51       20.71      7.74 o 
 -21   1  12      221.41      222.11     12.60 o 
 -19   1  12       36.84       28.03      6.12 o 
 -17   1  12        0.23       -1.86      3.51 o 
 -15   1  12       97.38       98.83      7.92 o 
 -13   1  12      614.98      606.26     14.83 o 
 -11   1  12      487.32      433.76     12.34 o 
  -9   1  12      135.07      147.92      5.30 o 
  -7   1  12       12.54       13.00      2.15 o 
  -5   1  12       53.77       35.21      2.55 o 
  -3   1  12     1872.80     1821.58     17.67 o 
  -1   1  12      237.74      196.75      5.13 o 
   1   1  12      200.51      190.93      6.03 o 
   3   1  12     1317.81     1246.14     18.12 o 
   5   1  12       86.76       80.51      5.44 o 
   7   1  12       86.40       91.88      6.19 o 
   9   1  12       24.63       23.24      5.40 o 
  11   1  12      352.65      364.67     11.10 o 
  13   1  12      492.01      501.21     13.30 o 
  15   1  12      250.45      229.52     10.81 o 
  17   1  12        9.65        5.32      4.06 o 
 -24   2  12       52.94       51.92      8.08 o 
 -22   2  12       21.72       21.85      5.95 o 
 -20   2  12       16.17        9.50      4.99 o 
 -18   2  12      304.91      277.97     14.22 o 
 -16   2  12      115.09      113.82     13.17 o 
 -14   2  12     3032.80     2933.29     41.21 o 
 -12   2  12        4.38       12.98      3.51 o 
 -10   2  12     5265.60     5050.04     44.20 o 
  -8   2  12     2421.22     2365.07     21.94 o 
  -6   2  12      369.14      368.80      6.88 o 
  -4   2  12     9460.03     9365.77     70.56 o 
  -2   2  12      602.66      542.69      8.67 o 
   0   2  12     5722.46     5560.03     42.99 o 
   2   2  12     2706.98     2591.67     27.43 o 
   4   2  12     2031.20     2045.46     23.99 o 
   6   2  12      997.75      952.35     15.24 o 
   8   2  12       61.63       58.69      6.48 o 
  10   2  12     1051.01     1029.95     18.42 o 
  12   2  12      118.32      101.74      7.89 o 
  14   2  12      337.30      332.69     11.97 o 
  16   2  12      270.60      270.18     12.05 o 
 -23   3  12        1.05        4.35      8.66 o 
 -21   3  12      109.37      124.64     15.36 o 
 -19   3  12      177.45      159.39     16.39 o 
 -17   3  12       41.31       49.18     15.93 o 
 -15   3  12      171.19      143.23     13.80 o 
 -13   3  12      111.77      104.64      9.12 o 
 -11   3  12      366.68      361.06     13.21 o 
  -9   3  12       79.05       62.44      4.32 o 
  -7   3  12      989.38      977.36     13.19 o 
  -5   3  12     1288.52     1268.48     17.72 o 
  -3   3  12        1.43        2.57      2.05 o 
  -1   3  12     3437.98     3469.94     33.73 o 
   1   3  12     1967.48     1967.87     22.72 o 
   3   3  12      601.42      596.06     12.00 o 
   5   3  12     3995.19     4020.97     45.16 o 
   7   3  12      200.64      194.40      8.62 o 
   9   3  12     1254.42     1290.11     20.88 o 
  11   3  12     2269.82     2230.72     33.16 o 
  13   3  12        3.53       -1.97      3.81 o 
  15   3  12      983.20     1007.27     20.29 o 
 -22   4  12      500.97      482.70     44.90 o 
 -20   4  12      528.96      495.93     36.94 o 
 -18   4  12      130.68      132.60     32.59 o 
 -16   4  12      778.34      780.12     29.70 o 
 -14   4  12      385.72      354.24     18.44 o 
 -12   4  12      635.95      601.39     30.42 o 
 -10   4  12     1696.07     1568.47     38.68 o 
  -8   4  12       73.04       67.88      5.95 o 
  -6   4  12     1963.99     1963.07     26.31 o 
  -4   4  12     1177.42     1187.80     17.48 o 
  -2   4  12       40.85       51.98      4.36 o 
   0   4  12      413.55      403.92      8.99 o 
   2   4  12      829.91      809.31     13.55 o 
   4   4  12        0.02       -2.00      2.43 o 
   6   4  12       94.51       98.44      6.54 o 
   8   4  12       72.40       84.63      7.65 o 
  10   4  12        2.79        0.02      3.42 o 
  12   4  12       37.74       35.34      4.85 o 
  14   4  12      101.70       97.20      7.66 o 
 -21   5  12       32.25       28.31     20.28 o 
 -19   5  12       72.52       62.21     12.77 o 
 -17   5  12        1.92       -5.18      5.18 o 
 -15   5  12        0.17        5.79      7.17 o 
 -13   5  12       41.83       69.96     16.66 o 
 -11   5  12        8.54       10.42      4.68 o 
  -9   5  12     1207.69     1192.03     22.55 o 
  -7   5  12      231.94      222.27     11.10 o 
  -5   5  12      295.30      333.08      9.86 o 
  -3   5  12      377.57      357.01     10.30 o 
  -1   5  12       17.61       16.87      3.38 o 
   1   5  12      718.60      737.78     16.84 o 
   3   5  12        3.37        5.74      3.17 o 
   5   5  12     1927.20     1986.13     29.66 o 
   7   5  12      329.07      338.93     10.47 o 
   9   5  12      672.13      678.97     13.86 o 
  11   5  12      268.32      292.25     10.92 o 
  13   5  12      136.42      132.82      8.03 o 
 -20   6  12      136.80      118.60     23.90 o 
 -18   6  12      432.25      462.73     25.08 o 
 -16   6  12      169.03      159.02     17.41 o 
 -14   6  12     2008.22     2121.41     55.77 o 
 -12   6  12        1.88        3.08      4.69 o 
 -10   6  12     1393.36     1347.08     25.15 o 
  -8   6  12     1673.75     1658.77     35.33 o 
  -6   6  12       31.03       41.89      4.99 o 
  -4   6  12     2252.80     2160.47     30.26 o 
  -2   6  12       40.49       41.55      5.03 o 
   0   6  12     2277.80     2284.84     32.31 o 
   2   6  12       18.63        7.52      3.50 o 
   4   6  12     1477.27     1538.55     23.72 o 
   6   6  12      537.32      581.50     15.41 o 
   8   6  12      127.23      139.19     10.88 o 
  10   6  12      920.01      997.26     21.76 o 
  12   6  12       20.34       21.39      6.02 o 
 -17   7  12        2.34       -2.25     13.76 o 
 -15   7  12       16.87       20.28      9.22 o 
 -13   7  12      177.47      207.78     18.93 o 
 -11   7  12       54.66       64.64      8.52 o 
  -9   7  12       23.88       39.96      6.12 o 
  -7   7  12     1253.44     1341.72     29.69 o 
  -5   7  12      130.95      136.78      8.21 o 
  -3   7  12      839.49      862.40     18.06 o 
  -1   7  12       79.99       74.70      7.45 o 
   1   7  12      772.13      711.53     16.83 o 
   3   7  12       55.79       50.15      5.59 o 
   5   7  12       13.08        5.81      4.18 o 
   7   7  12      491.14      440.65     14.36 o 
   9   7  12       71.11       73.70      7.74 o 
 -14   8  12      130.45      155.88     19.56 o 
 -12   8  12      351.24      327.02     21.09 o 
 -10   8  12     1052.14     1096.87     32.17 o 
  -8   8  12     1810.64     1818.46     38.64 o 
  -6   8  12      535.91      543.21     19.50 o 
  -4   8  12     2307.60     2387.76     38.66 o 
  -2   8  12        0.20        0.04      3.43 o 
   0   8  12     2019.22     2121.17     32.82 o 
   2   8  12     1228.19     1281.03     24.70 o 
   4   8  12     1098.90     1241.59     22.43 o 
   6   8  12     4010.42     4196.90     49.41 o 
 -11   9  12      871.26      918.59     27.72 o 
  -9   9  12      150.92      151.43     13.59 o 
  -7   9  12      212.33      218.98     27.03 o 
  -5   9  12      426.52      460.99     19.20 o 
  -3   9  12        2.58        4.49      5.23 o 
  -1   9  12      472.06      491.49     16.96 o 
   1   9  12       91.95      105.49      8.86 o 
   3   9  12       32.75       29.84      6.34 o 
 -23   1  13      156.97      123.75     10.87 o 
 -21   1  13     1493.73     1488.54     30.02 o 
 -19   1  13        1.63       -2.41      5.99 o 
 -17   1  13     1947.33     1903.20     32.37 o 
 -15   1  13     3182.46     3125.51     44.35 o 
 -13   1  13     1054.47     1039.67     20.78 o 
 -11   1  13     2545.96     2524.22     36.00 o 
  -9   1  13        7.74        7.18      2.80 o 
  -7   1  13     1746.73     1671.06     17.53 o 
  -5   1  13        1.38        2.38      1.69 o 
  -3   1  13      406.97      342.65      6.77 o 
  -1   1  13      470.54      413.83      8.09 o 
   1   1  13      620.65      542.49      9.56 o 
   3   1  13      116.14       66.62      4.91 o 
   5   1  13      457.97      432.38     11.01 o 
   7   1  13       25.43       15.66      3.38 o 
   9   1  13     1127.64     1121.54     19.50 o 
  11   1  13      128.89      117.40      7.56 o 
  13   1  13      209.49      223.53     10.61 o 
  15   1  13      177.22      186.27     10.30 o 
 -22   2  13      101.59       95.67     10.26 o 
 -20   2  13       27.80       23.59      5.95 o 
 -18   2  13      154.29      170.42     10.79 o 
 -16   2  13       25.02       26.94      5.40 o 
 -14   2  13        2.40        5.98      4.17 o 
 -12   2  13        5.79       11.37      3.64 o 
 -10   2  13       70.32       94.53      5.98 o 
  -8   2  13      142.65      180.78      6.23 o 
  -6   2  13        3.55        6.63      2.18 o 
  -4   2  13        3.45        1.98      2.08 o 
  -2   2  13      312.73      307.49      7.61 o 
   0   2  13       73.51       55.86      3.89 o 
   2   2  13       60.99       56.77      4.31 o 
   4   2  13       47.39       49.27      4.45 o 
   6   2  13      557.43      509.76     13.82 o 
   8   2  13      599.21      614.64     13.98 o 
  10   2  13       36.38       35.24      5.05 o 
  12   2  13       29.83       30.32      6.34 o 
  14   2  13      256.06      263.31     17.55 o 
 -21   3  13      689.65      747.68     31.23 o 
 -19   3  13        0.89        4.35      6.60 o 
 -17   3  13     1377.74     1348.34     39.95 o 
 -15   3  13      251.89      230.41     17.90 o 
 -13   3  13     1236.84     1228.97     35.33 o 
 -11   3  13      951.23      998.13     23.19 o 
  -9   3  13      423.06      406.55      9.29 o 
  -7   3  13     3155.53     3099.43     32.54 o 
  -5   3  13      235.18      232.74      6.77 o 
  -3   3  13     1903.05     1831.44     21.36 o 
  -1   3  13       92.16      111.53      5.72 o 
   1   3  13      494.53      488.46     10.28 o 
   3   3  13      257.20      260.14      8.62 o 
   5   3  13      155.26      169.61      8.35 o 
   7   3  13       33.43       27.71      4.24 o 
   9   3  13       18.39        7.80      4.03 o 
  11   3  13       33.83       35.52      5.54 o 
  13   3  13      250.96      271.58     12.00 o 
 -22   4  13      446.02      494.50     27.13 o 
 -20   4  13      215.22      263.82     22.00 o 
 -18   4  13        0.10        8.98      7.63 o 
 -16   4  13       60.88       76.55     18.83 o 
 -14   4  13       14.29        1.58      6.52 o 
 -12   4  13       14.08        4.74      5.56 o 
 -10   4  13        0.62       -0.84      3.04 o 
  -8   4  13      836.08      828.38     17.05 o 
  -6   4  13      316.16      304.30     11.68 o 
  -4   4  13      552.12      593.37     12.07 o 
  -2   4  13      130.21      139.12      6.96 o 
   0   4  13      950.60      946.52     14.79 o 
   2   4  13       29.21       30.89      3.87 o 
   4   4  13      116.79      117.63      6.91 o 
   6   4  13      252.67      245.38      9.66 o 
   8   4  13      350.66      349.34     11.10 o 
  10   4  13       70.11       76.23      6.29 o 
  12   4  13      582.11      576.12     15.15 o 
 -19   5  13        4.37       11.95      8.69 o 
 -17   5  13      576.85      576.56     42.01 o 
 -15   5  13      168.56      230.37     24.63 o 
 -13   5  13       97.09       74.98     11.75 o 
 -11   5  13      438.29      437.05     16.59 o 
  -9   5  13      884.19      888.90     19.38 o 
  -7   5  13      837.84      766.28     18.00 o 
  -5   5  13      331.15      288.54      9.55 o 
  -3   5  13       28.16       28.83      3.91 o 
  -1   5  13        0.06       -1.39      2.84 o 
   1   5  13       71.39       74.17      5.97 o 
   3   5  13     1596.44     1597.69     23.93 o 
   5   5  13      145.51      135.05      8.79 o 
   7   5  13      338.98      324.38     15.92 o 
   9   5  13      344.65      325.30     11.97 o 
  11   5  13        9.60        5.36      6.11 o 
 -18   6  13      330.28      316.39     24.05 o 
 -16   6  13        6.96        5.28      8.69 o 
 -14   6  13      545.66      604.85     98.50 o 
 -12   6  13     1411.79     1418.05     41.47 o 
 -10   6  13      101.53      115.81     10.66 o 
  -8   6  13      448.14      478.47     14.67 o 
  -6   6  13      942.17      946.27     21.12 o 
  -4   6  13        8.49        0.14      3.16 o 
  -2   6  13       91.16       83.71      9.74 o 
   0   6  13      173.60      190.95      9.13 o 
   2   6  13      290.17      277.88     10.80 o 
   4   6  13      248.13      254.71     10.90 o 
   6   6  13       28.43       21.77      5.24 o 
   8   6  13        1.75       -1.19      3.82 o 
  10   6  13       99.38      100.19     10.12 o 
 -17   7  13        0.02        3.49      8.66 o 
 -15   7  13      672.93      674.83     75.32 o 
 -13   7  13        5.12        7.24      8.66 o 
 -11   7  13      213.48      202.70     13.82 o 
  -9   7  13       21.08       18.92      4.99 o 
  -7   7  13        6.46        5.74      4.50 o 
  -5   7  13      154.31      170.64     12.54 o 
  -3   7  13       33.95       19.80      4.64 o 
  -1   7  13        5.46       -0.71      3.82 o 
   1   7  13      134.47      148.74      8.52 o 
   3   7  13       49.69       60.57      6.13 o 
   5   7  13      421.87      471.66     15.68 o 
   7   7  13      162.45      179.81     10.30 o 
 -12   8  13      174.70      180.52     18.35 o 
 -10   8  13       30.06       44.48      8.05 o 
  -8   8  13      394.20      372.01     14.74 o 
  -6   8  13        0.24        0.54      4.99 o 
  -4   8  13     1400.89     1428.37     26.01 o 
  -2   8  13      405.72      371.68     13.27 o 
   0   8  13     1023.38     1088.35     22.77 o 
   2   8  13      380.49      412.77     14.36 o 
   4   8  13       45.55       53.34      6.37 o 
  -7   9  13      650.21      688.91     20.22 o 
  -5   9  13       23.78       20.48      7.74 o 
  -3   9  13      557.05      573.13     16.80 o 
  -1   9  13        5.15        6.60      5.03 o 
 -22   0  14     1578.29     1609.66     46.09 o 
 -20   0  14     1057.37     1005.05     33.28 o 
 -18   0  14      706.09      744.38     27.13 o 
 -16   0  14     2945.56     2935.86     61.46 o 
 -14   0  14      163.50      153.66     13.20 o 
 -12   0  14     2666.47     2678.99     54.79 o 
 -10   0  14       70.78       54.25      6.10 o 
  -8   0  14     4705.41     4649.25     65.77 o 
  -6   0  14     1634.58     1541.58     24.88 o 
  -4   0  14     4047.82     4306.05     52.65 o 
  -2   0  14     4722.34     4231.75     52.67 o 
   0   0  14       14.17        2.27      3.53 o 
   2   0  14     3614.23     3456.06     58.75 o 
   4   0  14       62.57       16.02      4.69 o 
   6   0  14      337.82      363.65     15.01 o 
   8   0  14      511.54      468.54     17.83 o 
  10   0  14      714.88      766.77     23.96 o 
  12   0  14      153.87      154.02     12.75 o 
  14   0  14       47.22       50.42      9.12 o 
 -23   1  14      643.81      629.03     19.71 o 
 -21   1  14      860.34      896.88     22.77 o 
 -19   1  14       85.16       81.96      7.97 o 
 -17   1  14     2439.19     2529.96     39.80 o 
 -15   1  14       94.71      109.26      8.99 o 
 -13   1  14      546.72      563.40     15.18 o 
 -11   1  14      229.37      200.40      9.28 o 
  -9   1  14        1.17       -1.77      2.14 o 
  -7   1  14       55.21       47.14      3.54 o 
  -5   1  14        4.17        0.75      1.80 o 
  -3   1  14      123.71      144.94      5.60 o 
  -1   1  14       14.60       13.19      2.60 o 
   1   1  14      707.93      683.85     11.34 o 
   3   1  14      943.28      913.37     16.25 o 
   5   1  14      189.72      197.77     11.77 o 
   7   1  14       21.03       10.25      3.63 o 
   9   1  14       52.96       41.13      5.29 o 
  11   1  14      256.26      260.03     11.38 o 
  13   1  14      516.46      552.80     15.16 o 
 -22   2  14     1424.32     1437.26     44.55 o 
 -20   2  14     1392.55     1337.20     32.29 o 
 -18   2  14      949.91      945.39     26.08 o 
 -16   2  14     3290.57     3215.99     54.01 o 
 -14   2  14      106.70      106.74      9.45 o 
 -12   2  14     5327.24     5292.68     76.57 o 
 -10   2  14     1754.64     1619.85     27.45 o 
  -8   2  14     2392.20     2382.29     29.60 o 
  -6   2  14     3215.38     2888.90     29.17 o 
  -4   2  14      722.60      732.49     12.10 o 
  -2   2  14     2832.50     2744.52     28.98 o 
   0   2  14       21.18       37.23      3.56 o 
   2   2  14     2512.12     2481.08     26.29 o 
   4   2  14      216.54      186.41      8.62 o 
   6   2  14     1158.61     1173.84     19.70 o 
   8   2  14      241.41      227.27     10.26 o 
  10   2  14      139.20      144.19      9.44 o 
  12   2  14       33.58       26.08      5.74 o 
  14   2  14      164.13      196.19     11.76 o 
 -21   3  14      524.32      531.05     42.73 o 
 -19   3  14      987.17     1020.30     35.85 o 
 -17   3  14     4562.45     4752.16     93.21 o 
 -15   3  14       53.26       48.63     10.86 o 
 -13   3  14     4183.49     4114.64     80.90 o 
 -11   3  14     4092.67     3900.77     76.30 o 
  -9   3  14     4895.74     4798.69     57.04 o 
  -7   3  14     6201.64     6027.70     57.65 o 
  -5   3  14        2.44        1.36      2.46 o 
  -3   3  14     6891.57     6729.23     60.19 o 
  -1   3  14      711.86      752.26     13.02 o 
   1   3  14      382.49      398.40      9.58 o 
   3   3  14     2130.44     2147.85     25.92 o 
   5   3  14      273.53      269.59     10.24 o 
   7   3  14      558.37      618.31     14.57 o 
   9   3  14       23.68       28.13      5.51 o 
  11   3  14      616.93      652.93     19.52 o 
  13   3  14        0.10       -4.05      4.05 o 
 -20   4  14       37.82       29.20      9.69 o 
 -18   4  14       16.47       12.78      8.66 o 
 -16   4  14       12.48       14.10      7.63 o 
 -14   4  14      228.50      232.53     18.35 o 
 -12   4  14       12.02       19.22      7.63 o 
 -10   4  14       26.46       11.14      6.60 o 
  -8   4  14       16.33       27.23      4.11 o 
  -6   4  14        2.06        5.49      3.16 o 
  -4   4  14      349.85      338.79      9.47 o 
  -2   4  14      116.00      115.68      6.78 o 
   0   4  14      323.20      331.80     10.13 o 
   2   4  14      285.61      287.53      8.86 o 
   4   4  14      251.35      247.09      9.06 o 
   6   4  14        3.18       -2.94      2.94 o 
   8   4  14      323.43      352.87     11.84 o 
  10   4  14        3.71        2.02      3.78 o 
  12   4  14       23.31       18.73      5.03 o 
 -19   5  14      253.77      238.58     30.42 o 
 -17   5  14     2008.95     2014.41     54.29 o 
 -15   5  14      296.71      326.42     64.46 o 
 -13   5  14     3152.62     3201.23     70.16 o 
 -11   5  14     1854.55     1911.21     49.97 o 
  -9   5  14      420.07      372.40     12.66 o 
  -7   5  14     1962.12     2020.02     29.16 o 
  -5   5  14      205.52      200.37      8.81 o 
  -3   5  14      384.51      358.94     10.30 o 
  -1   5  14       51.38       53.93      5.32 o 
   1   5  14     1607.94     1623.39     24.32 o 
   3   5  14      219.93      228.80     12.41 o 
   5   5  14      781.67      763.49     16.43 o 
   7   5  14      921.78      922.94     20.45 o 
   9   5  14      141.10      134.20      9.81 o 
  11   5  14      250.91      243.13     18.08 o 
 -18   6  14        0.59       -7.70      9.42 o 
 -16   6  14      181.22      192.26     19.46 o 
 -14   6  14       71.82       64.41     12.77 o 
 -12   6  14      690.31      655.70     27.66 o 
 -10   6  14        3.34       -1.70      5.74 o 
  -8   6  14      597.37      649.12     22.37 o 
  -6   6  14      795.90      850.09     20.40 o 
  -4   6  14      640.49      607.65     13.77 o 
  -2   6  14     1448.18     1427.66     22.52 o 
   0   6  14      144.98      133.24      8.05 o 
   2   6  14     2239.67     2236.11     30.81 o 
   4   6  14      106.83      144.29      8.83 o 
   6   6  14      337.61      332.65     13.93 o 
   8   6  14      893.35      936.96     21.63 o 
 -15   7  14      114.68      120.25     16.39 o 
 -13   7  14      552.57      565.23     27.66 o 
 -11   7  14       40.89       48.41     17.38 o 
  -9   7  14        5.27        3.04      5.26 o 
  -7   7  14      373.26      375.01     14.38 o 
  -5   7  14       52.02       68.53      7.92 o 
  -3   7  14      461.73      464.46     15.41 o 
  -1   7  14      139.10      134.58      8.45 o 
   1   7  14      234.04      231.19     12.42 o 
   3   7  14        7.68        9.54      4.41 o 
   5   7  14        5.17        5.92      4.58 o 
 -10   8  14      143.64      125.73     15.29 o 
  -8   8  14     2053.12     2027.93     38.48 o 
  -6   8  14     1054.19     1056.85     32.79 o 
  -4   8  14      291.88      241.28     14.45 o 
  -2   8  14     1575.81     1681.92     36.23 o 
   0   8  14        1.93        8.86      4.58 o 
   2   8  14      910.05      935.00     19.84 o 
 -21   1  15        0.61        5.86      6.37 o 
 -19   1  15        6.80        4.42      4.99 o 
 -17   1  15      131.95      124.85      9.62 o 
 -15   1  15      102.73      100.58      8.25 o 
 -13   1  15       17.68        7.17      4.12 o 
 -11   1  15      424.59      426.09     15.32 o 
  -9   1  15      324.25      341.53     14.01 o 
  -7   1  15       24.78       11.73      3.07 o 
  -5   1  15     1510.94     1620.94     20.14 o 
  -3   1  15        1.10        5.59      2.63 o 
  -1   1  15     2399.87     2391.43     27.11 o 
   1   1  15      265.25      344.22      9.14 o 
   3   1  15     2223.37     2068.82     25.55 o 
   5   1  15     2804.30     2905.17     35.66 o 
   7   1  15       50.34       30.56      4.66 o 
   9   1  15     3255.60     3305.15     40.60 o 
  11   1  15      759.76      809.61     18.30 o 
 -20   2  15      319.10      276.81     20.98 o 
 -18   2  15        7.28        4.35      5.53 o 
 -16   2  15        4.83        2.08      4.69 o 
 -14   2  15      310.76      315.65     14.87 o 
 -12   2  15      715.03      675.52     19.96 o 
 -10   2  15     1562.26     1509.60     31.70 o 
  -8   2  15      407.79      426.77     11.31 o 
  -6   2  15     1852.56     1874.49     22.34 o 
  -4   2  15     1352.06     1290.10     17.65 o 
  -2   2  15       26.19       23.94      3.44 o 
   0   2  15     4072.28     3999.61     39.86 o 
   2   2  15      114.02      123.44      6.70 o 
   4   2  15     2258.09     2153.98     28.85 o 
   6   2  15      752.87      750.42     16.15 o 
   8   2  15      806.70      795.08     18.64 o 
  10   2  15      249.84      242.71     13.26 o 
  12   2  15       35.25       33.76      6.72 o 
 -21   3  15      108.96      140.52     16.88 o 
 -19   3  15      141.71      122.24     15.85 o 
 -17   3  15       58.40       57.30     11.27 o 
 -15   3  15        4.36       -6.52      6.52 o 
 -13   3  15       37.01       34.33      9.22 o 
 -11   3  15      149.28      147.70     13.80 o 
  -9   3  15        2.73       -1.37      4.01 o 
  -7   3  15      791.86      792.58     17.56 o 
  -5   3  15      152.00      165.54      7.01 o 
  -3   3  15        0.09       -1.13      2.38 o 
  -1   3  15      122.34      124.93      6.46 o 
   1   3  15     1293.64     1374.70     19.59 o 
   3   3  15        2.36        1.40      2.92 o 
   5   3  15      729.71      772.26     16.23 o 
   7   3  15        1.11        1.98      3.76 o 
   9   3  15      248.92      286.31     13.29 o 
  11   3  15       49.22       48.12      6.77 o 
 -20   4  15      112.44      141.11     16.88 o 
 -18   4  15        8.58        8.40      7.63 o 
 -16   4  15       34.56       48.82     11.27 o 
 -14   4  15       88.13       78.43     12.16 o 
 -12   4  15       32.54       15.11      6.95 o 
 -10   4  15      564.69      640.88     36.21 o 
  -8   4  15       89.49       79.31      6.48 o 
  -6   4  15     2120.88     2085.85     39.84 o 
  -4   4  15     1015.14     1017.18     17.41 o 
  -2   4  15     1161.94     1117.98     18.78 o 
   0   4  15     1997.62     1986.76     27.38 o 
   2   4  15      118.59      131.82      7.90 o 
   4   4  15     1342.33     1337.09     20.43 o 
   6   4  15     1030.78     1039.21     21.38 o 
   8   4  15      413.78      472.66     14.79 o 
  10   4  15      984.87      982.39     24.85 o 
 -17   5  15     1339.00     1426.76     63.74 o 
 -15   5  15       12.86       -0.41      7.97 o 
 -13   5  15       77.56      103.43     13.80 o 
 -11   5  15     1160.25     1223.25     38.40 o 
  -9   5  15       14.43        8.74      5.02 o 
  -7   5  15      677.32      701.26     16.09 o 
  -5   5  15        2.44        2.16      3.67 o 
  -3   5  15      372.28      369.46     10.93 o 
  -1   5  15       51.91       52.83      5.83 o 
   1   5  15        0.09        0.57      3.58 o 
   3   5  15       57.01       48.70      7.80 o 
   5   5  15      197.49      196.40     10.13 o 
   7   5  15       93.93       89.29      8.45 o 
   9   5  15       89.71       88.20      8.48 o 
 -16   6  15        9.18       12.31      9.22 o 
 -14   6  15      500.65      518.30     26.63 o 
 -12   6  15       44.53       52.30     11.75 o 
 -10   6  15      369.94      328.68     47.80 o 
  -8   6  15      271.29      271.01     12.88 o 
  -6   6  15      385.28      402.83     12.82 o 
  -4   6  15     1729.12     1668.10     27.52 o 
  -2   6  15      117.31      147.55      9.50 o 
   0   6  15     2502.77     2582.26     34.16 o 
   2   6  15       46.26       41.01      5.73 o 
   4   6  15     1110.42     1214.10     22.25 o 
   6   6  15       86.61       89.83      8.04 o 
 -13   7  15       10.12       19.56     10.24 o 
 -11   7  15        4.68        7.84      8.66 o 
  -9   7  15        1.84       -3.61      5.29 o 
  -7   7  15      201.70      223.90     16.07 o 
  -5   7  15      301.33      292.76     13.45 o 
  -3   7  15       11.24       21.63      5.41 o 
  -1   7  15     1715.51     1768.00     27.35 o 
   1   7  15      240.11      235.00     11.28 o 
   3   7  15      788.14      901.31     19.47 o 
  -8   8  15        8.76       -4.11      4.99 o 
  -6   8  15      366.81      381.59     19.44 o 
  -4   8  15       33.86       38.34      7.41 o 
  -2   8  15       38.63       28.46      6.07 o 
 -20   0  16      522.52      534.23     25.08 o 
 -18   0  16      139.94      155.23     15.85 o 
 -16   0  16       25.64       27.01      8.66 o 
 -14   0  16      396.55      421.26     19.95 o 
 -12   0  16      487.15      460.10     19.95 o 
 -10   0  16       17.24       14.73      7.24 o 
  -8   0  16      762.82      748.92     19.75 o 
  -6   0  16      214.56      260.77     10.31 o 
  -4   0  16     1756.64     1693.21     28.05 o 
  -2   0  16      271.85      211.31     10.33 o 
   0   0  16      107.49       78.97      7.19 o 
   2   0  16      195.27      180.90     13.36 o 
   4   0  16      122.99       90.53      9.67 o 
   6   0  16      607.63      590.78     20.87 o 
   8   0  16      191.80      177.70     14.57 o 
  10   0  16      454.89      480.96     43.03 o 
 -21   1  16        0.04       -1.12      6.37 o 
 -19   1  16        7.69        8.30      6.37 o 
 -17   1  16       30.22       22.99      6.82 o 
 -15   1  16        5.61        8.01      5.64 o 
 -13   1  16      439.27      403.10     15.85 o 
 -11   1  16      655.50      660.86     20.07 o 
  -9   1  16      879.96      914.77     26.55 o 
  -7   1  16     1177.31     1021.18     22.37 o 
  -5   1  16      138.10      132.59      6.38 o 
  -3   1  16      353.72      310.38      8.82 o 
  -1   1  16      159.58      155.88      7.31 o 
   1   1  16        0.19       -2.03      2.87 o 
   3   1  16      115.57      120.87      7.08 o 
   5   1  16      195.00      204.85      9.91 o 
   7   1  16       12.55        7.08      4.18 o 
   9   1  16        3.20        3.64      4.39 o 
  11   1  16       31.69       21.22      5.32 o 
 -20   2  16        4.45       -0.68      7.63 o 
 -18   2  16      222.30      197.70     17.90 o 
 -16   2  16      332.53      328.83     18.78 o 
 -14   2  16      540.61      569.88     19.20 o 
 -12   2  16       36.47       42.48      7.74 o 
 -10   2  16      113.60      113.95     10.13 o 
  -8   2  16       30.33       18.00      4.92 o 
  -6   2  16      157.91      141.08      6.99 o 
  -4   2  16       51.27       39.21      5.50 o 
  -2   2  16       10.05        8.69      3.06 o 
   0   2  16      215.10      210.95      9.03 o 
   2   2  16       37.20       21.88      4.42 o 
   4   2  16      623.75      631.12     14.55 o 
   6   2  16       19.39       13.78      4.89 o 
   8   2  16      378.20      390.31     14.26 o 
  10   2  16        4.96       -1.42      4.87 o 
 -19   3  16      102.94      117.49     15.36 o 
 -17   3  16      953.45      965.89     35.33 o 
 -15   3  16      306.36      352.59     22.46 o 
 -13   3  16      435.76      423.60     23.90 o 
 -11   3  16      249.67      248.68     18.44 o 
  -9   3  16        0.40        4.88      4.57 o 
  -7   3  16      274.56      261.74     10.02 o 
  -5   3  16       82.05       93.01      7.02 o 
  -3   3  16       63.94       67.52      5.09 o 
  -1   3  16       11.97       11.05      3.24 o 
   1   3  16       73.57       98.43      6.42 o 
   3   3  16     1088.72     1155.91     21.96 o 
   5   3  16       62.75       74.98      6.66 o 
   7   3  16      766.43      853.53     20.17 o 
   9   3  16      293.23      319.85     14.59 o 
 -18   4  16       69.63       70.34     12.77 o 
 -16   4  16        3.90       10.14      8.19 o 
 -14   4  16       82.02      107.33     17.38 o 
 -12   4  16       33.73       15.21      7.17 o 
 -10   4  16       40.44       58.09     11.27 o 
  -8   4  16      229.82      221.81     11.87 o 
  -6   4  16      201.71      214.57     10.16 o 
  -4   4  16      639.72      659.95     14.17 o 
  -2   4  16      187.22      198.07      9.23 o 
   0   4  16      357.57      364.73     11.41 o 
   2   4  16      252.56      264.99     12.86 o 
   4   4  16       10.26        7.51      4.18 o 
   6   4  16       57.73       49.07      5.55 o 
   8   4  16       97.08      107.83      9.11 o 
 -17   5  16      813.50      838.95     52.15 o 
 -15   5  16        2.48        0.00      7.17 o 
 -13   5  16      607.47      659.93     36.21 o 
 -11   5  16      556.95      541.75     25.61 o 
  -9   5  16      236.25      232.56     18.93 o 
  -7   5  16      403.85      373.46     12.37 o 
  -5   5  16      308.70      306.55     12.05 o 
  -3   5  16      599.45      574.23     13.82 o 
  -1   5  16      128.86      137.95      8.26 o 
   1   5  16       38.52       43.54      5.75 o 
   3   5  16        0.02       -3.43      3.43 o 
   5   5  16       10.20        8.65      4.60 o 
   7   5  16      195.50      222.30     18.24 o 
 -14   6  16        0.62       -2.32      7.63 o 
 -12   6  16       20.58        5.12      7.63 o 
 -10   6  16       19.12       15.93      8.19 o 
  -8   6  16      183.84      179.96     10.20 o 
  -6   6  16        3.51       16.35      4.58 o 
  -4   6  16        2.38        5.01      4.42 o 
  -2   6  16       70.22       73.55      6.69 o 
   0   6  16       25.04       19.80      6.59 o 
   2   6  16      236.43      241.55     11.98 o 
   4   6  16       58.56       63.63      6.91 o 
  -9   7  16       92.53       87.85     13.20 o 
  -7   7  16       45.21       23.55      5.74 o 
  -5   7  16      276.43      302.20     13.26 o 
  -3   7  16        2.67        3.70      4.78 o 
  -1   7  16      314.48      316.68     13.08 o 
 -19   1  17      976.02     1013.90     33.48 o 
 -17   1  17      283.05      294.37     16.99 o 
 -15   1  17     1300.28     1370.41     32.01 o 
 -13   1  17     2412.36     2386.64     50.32 o 
 -11   1  17      110.03      150.26     11.65 o 
  -9   1  17     3522.84     3502.63     48.49 o 
  -7   1  17      451.91      427.37     15.49 o 
  -5   1  17     1835.66     1896.21     27.75 o 
  -3   1  17     1318.76     1347.48     19.45 o 
  -1   1  17      900.68      900.91     15.84 o 
   1   1  17     1787.48     1888.77     24.98 o 
   3   1  17        2.93        0.24      3.24 o 
   5   1  17     1608.56     1746.34     25.01 o 
   7   1  17      321.52      345.89     13.84 o 
   9   1  17      271.73      313.02     13.38 o 
 -18   2  17        9.18       13.63     13.04 o 
 -16   2  17      128.14      108.72     14.34 o 
 -14   2  17      775.83      773.40     29.18 o 
 -12   2  17      436.91      437.26     17.19 o 
 -10   2  17      411.82      460.98     17.19 o 
  -8   2  17      880.54      886.76     20.24 o 
  -6   2  17      462.48      518.82     13.73 o 
  -4   2  17      271.91      319.22     10.07 o 
  -2   2  17        1.01        2.18      3.38 o 
   0   2  17     1831.23     1906.29     26.98 o 
   2   2  17      971.13     1022.75     19.00 o 
   4   2  17     1015.25     1082.58     20.17 o 
   6   2  17     2035.23     2198.46     38.05 o 
   8   2  17       62.10       65.16      7.95 o 
 -17   3  17      999.43     1005.35     36.35 o 
 -15   3  17        4.27       14.20      7.63 o 
 -13   3  17      281.18      303.08     23.90 o 
 -11   3  17       15.89       20.51     18.11 o 
  -9   3  17      651.27      690.06     29.70 o 
  -7   3  17       16.80       21.79      6.50 o 
  -5   3  17      899.78      944.46     19.13 o 
  -3   3  17      463.61      481.05     11.48 o 
  -1   3  17      251.11      288.47     10.24 o 
   1   3  17      471.77      481.48     12.16 o 
   3   3  17      138.44      141.12      9.93 o 
   5   3  17      393.67      428.07     13.27 o 
   7   3  17       64.61       82.20      8.55 o 
 -16   4  17       66.59       55.78     23.18 o 
 -14   4  17     1272.10     1328.96     42.73 o 
 -12   4  17      142.37      123.14     14.34 o 
 -10   4  17      723.01      780.63     47.80 o 
  -8   4  17     1984.95     2021.01     40.86 o 
  -6   4  17      534.85      582.88     15.20 o 
  -4   4  17     5239.86     5418.61     62.39 o 
  -2   4  17        9.04       20.34      4.71 o 
   0   4  17     5703.75     5899.19     61.66 o 
   2   4  17       70.31       72.56      7.05 o 
   4   4  17     1882.85     2032.88     30.53 o 
   6   4  17     1448.90     1564.46     41.87 o 
 -15   5  17      608.12      666.37     30.68 o 
 -13   5  17      771.06      766.30     31.75 o 
 -11   5  17        0.42       -6.52      7.17 o 
  -9   5  17     1192.43     1250.85     39.95 o 
  -7   5  17      217.32      248.03     13.33 o 
  -5   5  17       94.49       91.98      7.89 o 
  -3   5  17      949.41      936.91     23.29 o 
  -1   5  17        4.16        2.31      4.05 o 
   1   5  17      102.09      106.61      8.00 o 
   3   5  17      229.32      235.71     11.51 o 
 -12   6  17      254.46      212.33     20.49 o 
 -10   6  17      529.73      565.60     27.60 o 
  -8   6  17      191.40      188.24     25.35 o 
  -6   6  17      325.55      323.42     17.92 o 
  -4   6  17      892.20      900.28     20.56 o 
  -2   6  17        5.47       11.87      4.99 o 
   0   6  17      245.57      269.58     12.24 o 
 -18   0  18      285.63      279.57     30.42 o 
 -16   0  18       95.16       59.39     17.38 o 
 -14   0  18      854.50      880.71     44.90 o 
 -12   0  18      228.45      241.91     26.07 o 
 -10   0  18      442.60      491.06     31.87 o 
  -8   0  18      746.50      707.13     41.28 o 
  -6   0  18     1621.32     1651.15     42.50 o 
  -4   0  18        1.04       -3.35      4.69 o 
  -2   0  18     2377.00     2389.81     44.57 o 
   0   0  18     2505.97     2682.41     49.00 o 
   2   0  18      752.45      651.39     41.55 o 
   4   0  18     1560.44     1578.96     37.03 o 
   6   0  18       55.59       36.24      8.28 o 
 -17   1  18       17.48       13.73      6.75 o 
 -15   1  18      104.03       98.99     11.38 o 
 -13   1  18      150.20      201.66     14.17 o 
 -11   1  18      164.20      143.51     11.65 o 
  -9   1  18        5.40       11.51      5.53 o 
  -7   1  18      344.89      301.61     14.43 o 
  -5   1  18        0.33        7.57      4.40 o 
  -3   1  18      443.29      438.02     12.15 o 
  -1   1  18        1.42       -1.04      3.58 o 
   1   1  18       17.42       14.08      4.32 o 
   3   1  18      222.39      263.50     11.71 o 
   5   1  18        0.40       -3.34      3.75 o 
 -16   2  18      232.04      246.75     44.18 o 
 -14   2  18        0.16        2.90      7.63 o 
 -12   2  18       24.43       21.81      8.66 o 
 -10   2  18     1023.93     1001.22     26.17 o 
  -8   2  18       75.34       97.53      8.54 o 
  -6   2  18     1141.54     1089.47     23.51 o 
  -4   2  18     1070.28     1086.33     21.08 o 
  -2   2  18      919.77      906.08     17.70 o 
   0   2  18      844.21      852.29     17.41 o 
   2   2  18        2.60       -1.28      3.76 o 
   4   2  18     1312.29     1351.03     23.63 o 
   6   2  18      373.92      408.30     13.94 o 
 -15   3  18      359.86      403.69     24.95 o 
 -13   3  18        0.40        2.64     16.66 o 
 -11   3  18      611.35      642.47     27.13 o 
  -9   3  18      473.60      508.25     44.18 o 
  -7   3  18       63.62       71.98     10.48 o 
  -5   3  18     2424.33     2562.99     36.22 o 
  -3   3  18      114.90      147.49      9.65 o 
  -1   3  18     1685.59     1716.67     28.86 o 
   1   3  18     1567.22     1751.88     26.94 o 
   3   3  18      167.28      155.57      9.59 o 
   5   3  18     1126.73     1283.51     23.50 o 
 -14   4  18      193.52      183.44     18.35 o 
 -12   4  18       31.11       31.51     10.86 o 
 -10   4  18      230.93      236.52     27.52 o 
  -8   4  18      281.31      301.40     16.82 o 
  -6   4  18      174.08      166.01     11.14 o 
  -4   4  18       87.68       88.12      8.05 o 
  -2   4  18      204.18      173.82     10.52 o 
   0   4  18       49.52       78.56      7.16 o 
   2   4  18       11.82       13.88      4.93 o 
 -11   5  18      601.79      598.07     28.68 o 
  -9   5  18      550.25      574.68     27.66 o 
  -7   5  18       29.34       12.55      6.69 o 
  -5   5  18      919.60      936.94     20.78 o 
  -3   5  18      175.03      216.31     11.91 o 
  -1   5  18      608.08      600.74     15.54 o 
   1   5  18      138.01      161.58      9.95 o 
 -15   1  19      473.08      463.87     46.35 o 
 -13   1  19      539.66      560.60     32.59 o 
 -11   1  19       22.43        2.48      7.97 o 
  -9   1  19      747.61      776.11     29.18 o 
  -7   1  19        0.06       -1.81      4.69 o 
  -5   1  19      542.80      514.96     19.97 o 
  -3   1  19      452.80      445.24     14.25 o 
  -1   1  19      480.73      451.89     13.18 o 
   1   1  19       67.68       60.90      6.73 o 
   3   1  19       34.69       32.15      5.94 o 
 -14   2  19      223.40      226.89     30.42 o 
 -12   2  19      668.39      696.66     28.68 o 
 -10   2  19       99.49      117.15     13.32 o 
  -8   2  19      130.14      147.47     11.16 o 
  -6   2  19        1.22        5.09      5.65 o 
  -4   2  19       64.87       67.24      8.25 o 
  -2   2  19        1.43       -1.63      3.81 o 
   0   2  19       27.69       21.28      4.91 o 
   2   2  19       75.71       81.21      7.98 o 
 -13   3  19       59.36       52.77     12.77 o 
 -11   3  19       53.61       57.39     23.90 o 
  -9   3  19      373.58      354.68     20.98 o 
  -7   3  19        0.04        0.07      5.26 o 
  -5   3  19      192.51      220.05     15.32 o 
  -3   3  19      162.37      164.81     11.52 o 
  -1   3  19        0.74        2.58      4.33 o 
   1   3  19        9.53       18.01      5.79 o 
 -10   4  19        2.84       -6.46      8.69 o 
  -8   4  19      406.66      386.95     64.46 o 
  -6   4  19      380.96      392.61     18.28 o 
  -4   4  19        0.16       -4.48      4.48 o 
  -2   4  19      473.52      515.04     24.27 o 
 -12   0  20        4.00       -5.79     10.14 o 
 -10   0  20     2411.70     2530.60     84.02 o 
  -8   0  20      234.24      199.90     24.63 o 
  -6   0  20     2805.49     3017.35     66.58 o 
  -4   0  20     3400.16     3410.43     73.23 o 
  -2   0  20     1357.98     1496.34     44.04 o 
   0   0  20     4841.20     5218.42    124.78 o 
 -11   1  20      191.43      180.47     17.32 o 
  -9   1  20      155.78      166.60     21.73 o 
  -7   1  20       39.17       39.16      8.05 o 
  -5   1  20     2255.21     2391.16     46.82 o 
  -3   1  20       58.40       72.86     10.29 o 
  -1   1  20      348.52      346.89     14.06 o 
 -10   2  20     2637.12     2868.11     95.60 o 
  -8   2  20      411.79      412.83     31.87 o 
  -6   2  20     1839.25     1994.97     42.06 o 
  -4   2  20      855.62     1022.58     33.82 o 
  -2   2  20      209.09      222.32     13.57 o 
  -7   3  20      498.83      514.78     21.64 o 
  -5   3  20     1177.96     1245.34     36.10 o 
                                                 
